# Supplementary material for: Preparing for parenthood: molecular reprogramming precedes parenting in the burying beetle Nicrophorus vespilloides
Source: Front Zool. 2026 May 18;23:22. doi: 10.1186/s12983-026-00615-4 (PMC13188450; doi:10.1186/s12983-026-00615-4)
Supplement: Supplementary file 2 — Supplementary material 2 [file 12983_2026_615_MOESM2_ESM.ods]

## Sheet: head_DEGs_ephc_vs_s
Table 1.1 List of Differentially Expressed Genes (DEGs) in the Head during Early pre-hatching care compared to Solitary females. The table shows the list of DEGs identified through differential expression analysis identified using DESeq2 v1.46.0. Columns include Gene IDs, Base mean (average expression level of the gene across all samples in the dataset), log2 fold change (magnitude and direction …
GENEID	baseMean	log2FoldChange	lfcSE	stat	pvalue	padj	gene.description	blastp.top.hit	bitscore	evalue	pfam.accession	pfam.description	anno.blastp.hit	anno.blastp.hit.bitscore	anno.blastp.hit.evalue	protein.accession	protein.description	transcripts.accession
108563537	46889.0379320341	6.34768014353755	0.40406566461669	15.7095261968353	1.30148121766628e-55	1.42941682136287e-51	phytanoyl-CoA dioxygenase, peroxisomal-like	XP_065171344.1 phytanoyl-CoA dioxygenase, peroxisomal-like [Dalotia coriaria]	350	1.13e-118	PF05721	Phytanoyl-CoA dioxygenase (PhyH)				XP_017777728.1	phytanoyl-CoA dioxygenase, peroxisomal-like	XM_017922239.1
108561612	2421.14425104222	7.50867163806645	0.536697963419752	13.9904977284102	1.78160692220602e-44	9.78369441329434e-41	gamma-butyrobetaine dioxygenase-like	XP_071051485.1 gamma-butyrobetaine dioxygenase-like [Onthophagus taurus]	300	3.26e-99	PF02668	Taurine catabolism dioxygenase TauD, TfdA family				XP_017775123.1	gamma-butyrobetaine dioxygenase-like	XM_017919634.1
108562870	755.615305561148	-1.57621296517572	0.115325239028022	-13.6675456167295	1.58656836740988e-42	5.80842679308758e-39	transcription factor TFIIIB component B'' homolog Bdp1	XP_065167678.1 transcription factor TFIIIB component B'' homolog [Dalotia coriaria]	330	2.27e-98	PF15963	Myb DNA-binding like				XP_017776850.1	transcription factor TFIIIB component B''-like	XM_017921361.1
108564735	4843.66557092261	-0.537133879087658	0.0439700236596119	-12.2159106223323	2.55623117536753e-34	7.01877174976539e-31	domino helicase	XP_065174130.1 LOW QUALITY PROTEIN: helicase domino [Dalotia coriaria]	2789	0	PF13921; PF00176; PF00271; PF07529 | PF13921; PF00176; PF00271; PF07529 | PF13921; PF00176; PF00271; PF07529 | PF00176; PF00271; PF13921; PF07529	Myb-like DNA-binding domain; SNF2-related domain; Helicase conserved C-terminal domain; HSA domain | Myb-like DNA-binding domain; SNF2-related domain; Helicase conserved C-terminal domain; HSA domain | Myb-like DNA-binding domain; SNF2-related domain; Helicase conserved C-terminal domain; HSA domain | SNF2-related domain; Helicase conserved C-terminal domain; Myb-like DNA-binding domain; HSA doma…				XP_017779330.1 | XP_017779331.1 | XP_017779332.1 | XP_017779333.1	helicase domino isoform X1 | helicase domino isoform X1 | helicase domino isoform X1 | helicase domino isoform X1	XM_017923841.1 | XM_017923842.1 | XM_017923843.1 | XM_017923844.1
108557604	223.195380922985	6.00433488199644	0.498529143736188	12.0441000439762	2.08337700200339e-33	4.57634592260065e-30	trimethyllysine dioxygenase, mitochondrial	XP_022909628.2 trimethyllysine dioxygenase, mitochondrial [Onthophagus taurus]	433	3.95e-149	PF02668; PF06155	Taurine catabolism dioxygenase TauD, TfdA family; Gamma-butyrobetaine hydroxylase-like, N-terminal				XP_017769680.1	trimethyllysine dioxygenase, mitochondrial	XM_017914191.1
108566475	1243.42788946307	-0.92062300765868	0.0785749909929441	-11.7164888729208	1.04931456987127e-31	1.92077032014937e-28	importin-4-like	XP_022906239.1 importin-4-like [Onthophagus taurus]	1469	0	PF03810 | PF03810	Importin-beta N-terminal domain | Importin-beta N-terminal domain				XP_017781860.1 | XP_017781861.1	importin-4-like | importin-4-like	XM_017926371.1 | XM_017926372.1
108567214	42968.0432688755	6.17639288119879	0.555256737783881	11.1234901999564	9.64245050411955e-29	1.51290048409636e-25	uncharacterized LOC108567214	XP_014362922.2 general odorant-binding protein 56d [Papilio machaon]	74.3	3.8e-15	PF01395	PBP/GOBP family				XP_017783039.1	uncharacterized protein LOC108567214	XM_017927550.1
108564914	1887.36921701632	7.81877033215778	0.705503648399063	11.0825370639829	1.52489314291699e-28	2.09348767358217e-25	gamma-butyrobetaine dioxygenase-like	XP_071051485.1 gamma-butyrobetaine dioxygenase-like [Onthophagus taurus]	218	1.96e-66	PF06155	Gamma-butyrobetaine hydroxylase-like, N-terminal				XP_017779601.1	gamma-butyrobetaine dioxygenase-like	XM_017924112.1
108563174	1043.5831673367	3.09202849166855	0.282036502137284	10.9632209598298	5.74186782425429e-28	7.00699270153165e-25	alpha-tocopherol transfer protein-like	XP_065173077.1 retinaldehyde-binding protein 1-like [Dalotia coriaria]	447	5.64e-157	PF00650	CRAL/TRIO domain				XP_017777268.1	alpha-tocopherol transfer protein-like	XM_017921779.1
108559654	2598.17334852125	-0.975819623763308	0.0892256139799442	-10.9365414283689	7.70847005890873e-28	8.46621266569945e-25	nucleolar GTP-binding protein 1	XP_019868481.2 nucleolar GTP-binding protein 1 [Aethina tumida]	1036	0	PF06858; PF17835; PF08155	Nucleolar GTP-binding protein 1 (NOG1); NOG1 N-terminal helical domain; NOGCT (NUC087) domain				XP_017772496.1	nucleolar GTP-binding protein 1	XM_017917007.1
108557462	93.0336511418643	-8.8390039285181	0.809143679936233	-10.9238991142027	8.86083540919806e-28	8.84714139083839e-25	cytochrome P450 9e2-like	XP_049818311.1 cytochrome P450 9e2-like isoform X3 [Aethina tumida]	543	4.75e-188	PF00067	Cytochrome P450				XP_017769457.1	cytochrome P450 9e2-like	XM_017913968.1
108563454	703.429576666869	-1.23052940306028	0.113183683287695	-10.8719681787741	1.56781667783209e-27	1.30757727720116e-24	MYB binding protein 1a	XP_065171118.1 myb-binding protein 1A [Dalotia coriaria]	820	5.46e-277	PF04931	DNA polymerase phi				XP_017777621.1	myb-binding protein 1A-like protein	XM_017922132.1
108567197	409.047774668796	-5.23478453513548	0.481741168939667	-10.8663840100224	1.6667651717032e-27	1.30757727720116e-24	4-coumarate--CoA ligase 1-like	XP_022902599.1 luciferin 4-monooxygenase-like [Onthophagus taurus]	405	6.19e-134	PF13193; PF00501	AMP-binding enzyme C-terminal domain; AMP-binding enzyme				XP_017783015.1	4-coumarate--CoA ligase 1-like	XM_017927526.1
108567244	1079.19752019244	3.77984125792075	0.347613348749766	10.8736942108679	1.53842778523692e-27	1.30757727720116e-24	4-coumarate--CoA ligase 1-like	XP_065156969.1 uncharacterized protein [Dalotia coriaria]	384	6.48e-126	PF13193; PF00501	AMP-binding enzyme C-terminal domain; AMP-binding enzyme				XP_017783085.1	4-coumarate--CoA ligase 1-like	XM_017927596.1
108567213	63929.8592054196	7.76809255595291	0.716573812704443	10.8406034636336	2.21008357317098e-27	1.61822319227579e-24	uncharacterized LOC108567213	XP_059048155.1 B1 protein-like [Achroia grisella]	69.3	3.45e-13	PF01395	PBP/GOBP family				XP_017783038.1	uncharacterized protein LOC108567213	XM_017927549.1
108562043	732.870217233975	3.73104666282963	0.347320570882462	10.7423716751067	6.43692030296206e-27	4.41854348046452e-24	nidogen-2	XP_972325.1 nidogen [Tribolium castaneum]	1135	0	PF07645; PF07474; PF06119; PF12947; PF12947; PF00058; PF00058; PF00058	Calcium-binding EGF domain; G2F domain; Nidogen-like; EGF domain; EGF domain; Low-density lipoprotein receptor repeat class B; Low-density lipoprotein receptor repeat class B; Low-density lipoprotein receptor repeat class B				XP_017775713.1	nidogen-2	XM_017920224.1
108561242	343.353018358084	-1.10304732823696	0.103106792243276	-10.6981053744196	1.03880470838316e-26	6.71128947774839e-24	PGC-1 family member spargel	XP_065173791.1 uncharacterized protein srl [Dalotia coriaria]	550	6.72e-179	PF00076	RNA recognition motif				XP_017774583.1	uncharacterized protein LOC108561242	XM_017919094.1
108565826	61.2354362057679	-4.70851234750146	0.462994305419804	-10.169698185018	2.70746289283643e-24	1.6520036084457e-21	uncharacterized LOC108565826	XP_025834592.1 protein takeout-like [Agrilus planipennis]	65.5	2.28e-10	PF06585	Haemolymph juvenile hormone binding protein (JHBP)				XP_017780960.1	uncharacterized protein LOC108565826	XM_017925471.1
108566431	1334.277176304	3.17860604795822	0.321044825605398	9.9008169403269	4.12888363436362e-23	2.38671205032714e-20	facilitated trehalose transporter Tret1-like	XP_063918668.1 facilitated trehalose transporter Tret1-like [Zophobas morio]	474	7.58e-162	PF00083	Sugar (and other) transporter				XP_017781783.1	facilitated trehalose transporter Tret1-like	XM_017926294.1
108559076	4049.54452594913	-1.03802899108797	0.106139343290781	-9.77987011135131	1.37386743030684e-22	7.54459299353e-20	staphylococcal nuclease domain-containing protein 1	XP_065161476.1 staphylococcal nuclease domain-containing protein 1 [Dalotia coriaria]	1429	0	PF00567; PF00565; PF00565; PF00565; PF00565	Tudor domain; Staphylococcal nuclease homologue; Staphylococcal nuclease homologue; Staphylococcal nuclease homologue; Staphylococcal nuclease homologue				XP_017771702.1	staphylococcal nuclease domain-containing protein 1	XM_017916213.1
108565014	601.645682492528	4.5684884186253	0.46906950077296	9.73947018746068	2.04618368313858e-22	1.07015406628148e-19	uricase	XP_031344605.1 uricase [Photinus pyralis]	468	3.4e-164	PF01014; PF01014	Uricase; Uricase				XP_017779728.1	uricase	XM_017924239.1
108559745	2025.40018301641	4.18893011412412	0.432170437638991	9.69277338128178	3.23619289673681e-22	1.61559575385729e-19	15-hydroxyprostaglandin dehydrogenase [NAD(+)]-like	XP_031348139.1 15-hydroxyprostaglandin dehydrogenase [NAD(+)]-like [Photinus pyralis]	196	1.83e-59	PF00106	short chain dehydrogenase				XP_017772581.1	15-hydroxyprostaglandin dehydrogenase [NAD(+)]-like	XM_017917092.1
108561406	38592.9320598505	3.73654937687837	0.38636428965154	9.67105262302671	4.00239943791091e-22	1.91123274028589e-19	sphingomyelin phosphodiesterase-like	XP_022899981.2 sphingomyelin phosphodiesterase-like [Onthophagus taurus]	526	1.57e-179	PF19272; PF00149	Acid sphingomyelin phosphodiesterase C-terminal region; Calcineurin-like phosphoesterase				XP_017774810.1	sphingomyelin phosphodiesterase-like	XM_017919321.1
108563577	842.102360828938	4.39242529744396	0.45579111368609	9.63692613908459	5.58348781454664e-22	2.55514361113191e-19	lysosomal acid lipase/cholesteryl ester hydrolase-like	XP_019756694.2 gastric triacylglycerol lipase isoform X1 [Dendroctonus ponderosae]	122	1.76e-30	PF04083 | PF04083	Partial alpha/beta-hydrolase lipase region | Partial alpha/beta-hydrolase lipase region				XP_017777785.1 | XP_017777794.1	lysosomal acid lipase/cholesteryl ester hydrolase-like | lysosomal acid lipase/cholesteryl ester hydrolase-like	XM_017922296.1 | XM_017922305.1
108567767	2405.73563886338	4.63572453737098	0.481943652952598	9.61881022598907	6.65969912330748e-22	2.92573901885144e-19	venom carboxylesterase-6-like	XP_063931967.1 juvenile hormone esterase-like isoform X2 [Zophobas morio]	472	6.11e-159	PF00135	Carboxylesterase family				XP_017783907.1	venom carboxylesterase-6-like	XM_017928418.1
108567224	32123.3222730082	5.23592786394147	0.546444360933343	9.58181333411209	9.53558229247222e-22	4.02805001223932e-19	uncharacterized LOC108567224	XP_014469516.1 PREDICTED: uncharacterized protein LOC106741747 isoform X1 [Dinoponera quadriceps]	81.6	4.48e-18	PF01395	PBP/GOBP family	XP_029047643.2 general odorant-binding protein 56d-like [Osmia bicornis bicornis]	128	1,18E-18	XP_017783049.1	uncharacterized protein LOC108567224	XM_017927560.1
108568042	1063.65941319122	-1.1202174142051	0.117080734658095	-9.56790557794514	1.09093209789296e-21	4.43766934487346e-19	midasin	XP_063903124.1 midasin [Zophobas morio]	4550	0	PF21108; PF00092; PF07728; PF07728; PF07728; PF07728; PF07728; PF07728; PF07728; PF17865; PF17867; PF17867; PF17867	Midasin AAA+ ATPase lid domain; von Willebrand factor type A domain; AAA domain (dynein-related subfamily); AAA domain (dynein-related subfamily); AAA domain (dynein-related subfamily); AAA domain (dynein-related subfamily); AAA domain (dynein-related subfamily); AAA domain (dynein-related subfamily); AAA domain (dynein-related subfamily); Midasin AAA lid domain; Midasin AAA lid domain; Midasin A…				XP_017784384.1	midasin	XM_017928895.1
108569244	3052.97716930075	-0.870899356053365	0.091060592417052	-9.56395442789016	1.1334129209573e-21	4.445812182455e-19	nucleosome assembly protein 1-like 1-B	XP_065158356.1 nucleosome assembly protein 1-like 1 isoform X1 [Dalotia coriaria]	460	4.52e-160	PF00956 | PF00956	Nucleosome assembly protein (NAP) | Nucleosome assembly protein (NAP)				XP_017786208.1 | XP_017786209.1	nucleosome assembly protein 1-like 1-B | nucleosome assembly protein 1-like 1-B	XM_017930719.1 | XM_017930720.1
108558519	798.815535589755	-0.735965223241121	0.0782206511689348	-9.40883529148385	5.01664856338406e-21	1.89992590247059e-18	ribosome biogenesis regulatory protein homolog	XP_018323903.1 ribosome biogenesis regulatory protein homolog [Agrilus planipennis]	402	4.95e-138	PF04939 | PF04939	Ribosome biogenesis regulatory protein (RRS1) | Ribosome biogenesis regulatory protein (RRS1)				XP_017770937.1 | XP_017770938.1	ribosome biogenesis regulatory protein homolog | ribosome biogenesis regulatory protein homolog	XM_017915448.1 | XM_017915449.1
108556632	1448.26178109071	-0.940301182219599	0.100166700120239	-9.38736307665996	6.15211429853469e-21	2.25228904469355e-18	carbamoyl-phosphate synthetase 2, aspartate transcarbamylase, and dihydroorotase rudimentary	XP_065173944.1 LOW QUALITY PROTEIN: multifunctional protein r-like [Dalotia coriaria]	3740	0	PF00185; PF02787; PF02142; PF02729; PF00988; PF01979; PF02786; PF02786; PF00117	Aspartate/ornithine carbamoyltransferase, Asp/Orn binding domain; Carbamoyl-phosphate synthetase large chain, oligomerisation domain; MGS-like domain; Aspartate/ornithine carbamoyltransferase, carbamoyl-P binding domain; Carbamoyl-phosphate synthase small chain, CPSase domain; Amidohydrolase family; Carbamoyl-phosphate synthase L chain, ATP binding domain; Carbamoyl-phosphate synthase L chain, AT…				XP_017768305.1	CAD protein	XM_017912816.1
108563546	1684.908893183	4.85206559095691	0.518391542769554	9.35984712450034	7.98521453757936e-21	2.82908423439465e-18	gastric triacylglycerol lipase-like	XP_068898905.1 lysosomal acid lipase/cholesteryl ester hydrolase-like [Tenebrio molitor]	234	9.82e-70	PF12146; PF04083 | PF04083; PF12146	Serine aminopeptidase, S33; Partial alpha/beta-hydrolase lipase region | Partial alpha/beta-hydrolase lipase region; Serine aminopeptidase, S33				XP_017777743.1 | XP_017777752.1	gastric triacylglycerol lipase-like isoform X1 | gastric triacylglycerol lipase-like isoform X1	XM_017922254.1 | XM_017922263.1
108560229	1251.20161420219	2.40092335608624	0.257675978779501	9.31760642749227	1.18994350202e-20	4.08410921333927e-18	cytochrome P450 4C1-like	XP_031345431.1 cytochrome P450 4c3-like [Photinus pyralis]	433	8.6e-146	PF00067 | PF00067 | PF00067	Cytochrome P450 | Cytochrome P450 | Cytochrome P450				XP_017773174.1 | XP_017773175.1 | XP_017773176.1	cytochrome P450 4C1-like | cytochrome P450 4C1-like | cytochrome P450 4C1-like	XM_017917685.1 | XM_017917686.1 | XM_017917687.1
108566019	50.892264144079	-2.9391136497934	0.316504575092174	-9.28616481748315	1.59947949433178e-20	5.32335857158968e-18	MFS-type transporter SLC18B1-like	XP_049822563.1 MFS-type transporter SLC18B1-like isoform X2 [Aethina tumida]	779	4.89e-279	PF07690; PF12832 | PF07690; PF12832	Major Facilitator Superfamily; MFS_1 like family | Major Facilitator Superfamily; MFS_1 like family				XP_017781206.1 | XP_017781207.1	MFS-type transporter SLC18B1-like isoform X1 | MFS-type transporter SLC18B1-like isoform X1	XM_017925717.1 | XM_017925718.1
108559384	1442.4555066198	-1.57127215367987	0.170475807675557	-9.21698025722369	3.05584784526855e-20	9.87128731899544e-18	mitochondrial coenzyme A transporter SLC25A42-like	XP_018575938.1 mitochondrial coenzyme A transporter SLC25A42 [Anoplophora glabripennis]	435	5.41e-152	PF00153; PF00153; PF00153 | PF00153; PF00153; PF00153 | PF00153; PF00153; PF00153 | PF00153; PF00153; PF00153	Mitochondrial carrier protein; Mitochondrial carrier protein; Mitochondrial carrier protein | Mitochondrial carrier protein; Mitochondrial carrier protein; Mitochondrial carrier protein | Mitochondrial carrier protein; Mitochondrial carrier protein; Mitochondrial carrier protein | Mitochondrial carrier protein; Mitochondrial carrier protein; Mitochondrial carrier protein				XP_017772137.1 | XP_017772138.1 | XP_017772139.1 | XP_017772141.1	mitochondrial coenzyme A transporter SLC25A42-like | mitochondrial coenzyme A transporter SLC25A42-like | mitochondrial coenzyme A transporter SLC25A42-like | mitochondrial coenzyme A transporter SLC25A42-like	XM_017916648.1 | XM_017916649.1 | XM_017916650.1 | XM_017916652.1
108562918	9036.35028538127	9.21027366285477	1.01326008627861	9.08974288791068	9.92735371805281e-20	3.11520359672497e-17	uncharacterized LOC108562918	NA | NA | NA	NA | NA | NA	NA | NA | NA	NA | NA | NA	NA | NA | NA	XP_071050877.1 extracellular matrix-binding protein EbhA-like [Onthophagus taurus]	388	1,00E-37	XP_017776914.1 | XP_017776915.1 | XP_017776916.1	uncharacterized protein LOC108562918 isoform X1 | uncharacterized protein LOC108562918 isoform X1 | uncharacterized protein LOC108562918 isoform X1	XM_017921425.1 | XM_017921426.1 | XM_017921427.1
108562383	263.780907978842	-5.75856325185823	0.634745805660992	-9.07223521683857	1.16600062222851e-19	3.55727356498214e-17	luciferin 4-monooxygenase-like	XP_012275911.1 4-coumarate--CoA ligase 1 [Orussus abietinus]	375	8.42e-122	PF00501; PF13193	AMP-binding enzyme; AMP-binding enzyme C-terminal domain				XP_017776182.1	luciferin 4-monooxygenase-like	XM_017920693.1
108564912	412.690235894597	3.52474141387761	0.390728654406801	9.02094426432284	1.86474946584706e-19	5.53528199551305e-17	Rho GTPase activating protein at 54D	XP_065169690.1 rho GTPase-activating protein 19 isoform X1 [Dalotia coriaria]	855	2.07e-306	PF00620	RhoGAP domain				XP_017779598.1	rho GTPase-activating protein 19	XM_017924109.1
108565351	1969.40743696277	4.52585992019473	0.502262918406161	9.01093780635194	2.04301864627869e-19	5.90486152423127e-17	juvenile hormone acid O-methyltransferase-like	XP_044254916.1 juvenile hormone acid O-methyltransferase-like [Tribolium madens]	260	3.65e-84	PF13649	Methyltransferase domain				XP_017780260.1	juvenile hormone acid O-methyltransferase-like	XM_017924771.1
108562103	265.812446632466	9.25332645022806	1.05284399994783	8.7888865308503	1.51049530780551e-18	4.25378717067382e-16	general odorant-binding protein 19d-like	NA	NA	NA	PF01395	PBP/GOBP family				XP_017775797.1	general odorant-binding protein 19d-like	XM_017920308.1
108563294	6664.09111839365	2.64060752060095	0.305320585852968	8.64863898129873	5.21172529825108e-18	1.43100947376729e-15	farnesol dehydrogenase-like	XP_063911341.1 farnesol dehydrogenase-like [Zophobas morio]	295	1.49e-98	PF00106	short chain dehydrogenase				XP_017777413.1	farnesol dehydrogenase-like	XM_017921924.1
108563084	2176.67259561064	0.764173563212891	0.0883901444860265	8.64546118412216	5.35884139371455e-18	1.43551597627236e-15	probable multidrug resistance-associated protein lethal(2)03659	XP_065163260.1 probable multidrug resistance-associated protein lethal(2)03659 [Dalotia coriaria]	1717	0	PF00664; PF00664; PF00005; PF00005	ABC transporter transmembrane region; ABC transporter transmembrane region; ABC transporter; ABC transporter				XP_017777153.1	probable multidrug resistance-associated protein lethal(2)03659	XM_017921664.1
108556324	10959.2821995216	-0.969113955484848	0.11214143106125	-8.64189039067582	5.52904607985386e-18	1.44584554988178e-15	elongation factor 1-gamma	XP_065159426.1 elongation factor 1-gamma isoform X2 [Dalotia coriaria]	672	6.99e-242	PF00647; PF00043; PF02798	Elongation factor 1 gamma, conserved domain; Glutathione S-transferase, C-terminal domain; Glutathione S-transferase, N-terminal domain				XP_017767879.1	elongation factor 1-gamma	XM_017912390.1
108562483	40634.7423630859	-0.707041272014094	0.0820661235523062	-8.61550712290498	6.96326926692538e-18	1.77854851996841e-15	eukaryotic translation elongation factor 2	XP_065166600.1 LOW QUALITY PROTEIN: eukaryotic translation elongation factor 2-like [Dalotia coriaria]	1655	0	PF03144; PF14492; PF03764; PF00009; PF00679	Elongation factor Tu domain 2; Elongation Factor G, domain III; Elongation factor G, domain IV; Elongation factor Tu GTP binding domain; Elongation factor G C-terminus				XP_017776335.1	elongation factor 2	XM_017920846.1
108565824	83.3031307437328	-6.04230763135015	0.702132778444174	-8.60564812931685	7.58867279879698e-18	1.89423621248153e-15	uncharacterized LOC108565824	XP_044743482.1 protein takeout-like [Chrysoperla carnea]	110	1.21e-26	PF06585	Haemolymph juvenile hormone binding protein (JHBP)				XP_017780959.1	uncharacterized protein LOC108565824	XM_017925470.1
108562100	2880.90143978776	4.94238787986646	0.57732967845358	8.5607722317429	1.1211400451516e-17	2.73632913686667e-15	uncharacterized LOC108562100	XP_055599028.1 general odorant-binding protein 57e-like [Uranotaenia lowii]	47	0.000107	PF01395	PBP/GOBP family				XP_017775795.1	uncharacterized protein LOC108562100	XM_017920306.1
108563746	1035.3581126755	-1.39775341281901	0.163763353658374	-8.53520266649435	1.3990996308363e-17	3.34050244466849e-15	rRNA 2'-O-methyltransferase fibrillarin	XP_065161198.1 rRNA 2'-O-methyltransferase fibrillarin-like isoform X2 [Dalotia coriaria]	453	5.6e-159	PF01269	Fibrillarin				XP_017777992.1	rRNA 2'-O-methyltransferase fibrillarin	XM_017922503.1
108565654	25033.2265724045	2.64134752236869	0.310291856978146	8.51246161627348	1.70279139179334e-17	3.97909741618431e-15	venom acid phosphatase Acph-1-like	XP_065169443.1 venom acid phosphatase Acph-1-like [Dalotia coriaria]	379	1.76e-127	PF00328	Histidine phosphatase superfamily (branch 2)				XP_017780706.1	venom acid phosphatase Acph-1-like	XM_017925217.1
108568752	88562.6247375015	-0.930706598664196	0.10940573951865	-8.50692662705818	1.78604479300532e-17	4.08669374199529e-15	elongation factor 1-alpha	XP_022900763.1 elongation factor 1-alpha [Onthophagus taurus]	888	0	PF00009; PF22594; PF03144	Elongation factor Tu GTP binding domain; GTP-eEF1A C-terminal domain-like; Elongation factor Tu domain 2				XP_017785513.1	elongation factor 1-alpha	XM_017930024.1
108561205	285.102262731715	-1.18225656469404	0.139341507719239	-8.48459718891648	2.1646727931279e-17	4.85195944631097e-15	NHP2 ribonucleoprotein	XP_065156140.1 H/ACA ribonucleoprotein complex subunit 2-like protein [Dalotia coriaria]	222	9.42e-73	PF01248	Ribosomal protein L7Ae/L30e/S12e/Gadd45 family				XP_017774542.1	H/ACA ribonucleoprotein complex subunit 2-like protein	XM_017919053.1
108561759	1844.29710113876	-1.01402696185627	0.120242604825427	-8.43317527367672	3.36410270498887e-17	7.38958800177855e-15	translocator protein	XP_065155846.1 translocator protein [Dalotia coriaria]	120	4.43e-32	PF03073	TspO/MBR family				XP_017775300.1	translocator protein	XM_017919811.1
108557973	406.362899016556	-0.981850951512318	0.116957320353313	-8.39495081236708	4.66089327910822e-17	1.0037370761656e-14	dyskerin pseudouridine synthase 1 Nop60B	XP_031356321.1 H/ACA ribonucleoprotein complex subunit 4-like isoform X2 [Photinus pyralis]	717	4.06e-257	PF16198; PF08068; PF01509; PF01472	tRNA pseudouridylate synthase B C-terminal domain; DKCLD (NUC011) domain; TruB family pseudouridylate synthase (N terminal domain); PUA domain				XP_017770214.1	H/ACA ribonucleoprotein complex subunit 4	XM_017914725.1
108558752	1986.87563902087	-1.03304141404989	0.123106857575663	-8.39142054629224	4.80302889017673e-17	1.01445512116944e-14	Nop56 ribonucleoprotein	XP_063921998.1 nucleolar protein 56 [Zophobas morio]	701	3.05e-251	PF08156; PF01798	NOP5NT (NUC127) domain; snoRNA binding domain, fibrillarin				XP_017771253.1	nucleolar protein 56	XM_017915764.1
108568297	736.836078695981	-0.697397296455616	0.0835725604394112	-8.34481189506234	7.13273228344e-17	1.47809054092493e-14	putative sodium-dependent multivitamin transporter	XP_065163513.1 putative sodium-dependent multivitamin transporter [Dalotia coriaria]	821	1.1e-295	PF00474 | PF00474 | PF00474	Sodium:solute symporter family | Sodium:solute symporter family | Sodium:solute symporter family				XP_017784776.1 | XP_017784778.1 | XP_017784779.1	putative sodium-dependent multivitamin transporter isoform X1 | putative sodium-dependent multivitamin transporter isoform X1 | putative sodium-dependent multivitamin transporter isoform X1	XM_017929287.1 | XM_017929289.1 | XM_017929290.1
108557497	296.373715067869	-3.40859124069539	0.4095764704185	-8.32223403168774	8.63206590241975e-17	1.75566629270882e-14	cytochrome P450 9e2-like	XP_049818311.1 cytochrome P450 9e2-like isoform X3 [Aethina tumida]	551	4.27e-191	PF00067	Cytochrome P450				XP_017769514.1	cytochrome P450 9e2-like	XM_017914025.1
108562397	585.333944173888	-0.925838081196839	0.111658312648177	-8.29170761440797	1.11634070343386e-16	2.18942320460966e-14	SDA1 domain containing protein Mys45A	XP_065161223.1 protein SDA1 homolog [Dalotia coriaria]	961	0	PF21638; PF05285; PF08158	SDA1, C-terminal; SDA1, conserved domain; SDA1, HEAT repeat				XP_017776201.1	protein SDA1 homolog	XM_017920712.1
108564413	494.886585138535	-0.8392126130974	0.10120726921116	-8.29201913695011	1.11342010741401e-16	2.18942320460966e-14	CREB-regulated transcription coactivator 1-like	XP_031338709.1 CREB-regulated transcription coactivator 1 isoform X2 [Photinus pyralis]	674	2.08e-238	PF12885; PF12886; PF12884 | PF12886; PF12885; PF12884 | PF12886; PF12885; PF12884 | PF12884; PF12885; PF12886	Transducer of regulated CREB activity middle domain; Transducer of regulated CREB activity, C terminus; Transducer of regulated CREB activity, N terminus | Transducer of regulated CREB activity, C terminus; Transducer of regulated CREB activity middle domain; Transducer of regulated CREB activity, N terminus | Transducer of regulated CREB activity, C terminus; Transducer of regulated CREB activit…				XP_017778943.1 | XP_017778944.1 | XP_017778945.1 | XP_017778947.1	CREB-regulated transcription coactivator 1-like isoform X1 | CREB-regulated transcription coactivator 1-like isoform X1 | CREB-regulated transcription coactivator 1-like isoform X1 | CREB-regulated transcription coactivator 1-like isoform X1	XM_017923454.1 | XM_017923455.1 | XM_017923456.1 | XM_017923458.1
108567032	5859.71799716849	6.72170594594005	0.814902387781883	8.24847987528438	1.60422027504954e-16	3.09107917208229e-14	myrosinase 1-like	XP_065158981.1 myrosinase 1-like [Dalotia coriaria]	576	4.49e-202	PF00232	Glycosyl hydrolase family 1				XP_017782709.1	myrosinase 1-like	XM_017927220.1
108559002	13100.2012359826	-1.18542370826826	0.143754415815774	-8.24617248479809	1.63548553791503e-16	3.09698925222773e-14	satellite-binding protein 1 Dp1	XP_065155927.1 LOW QUALITY PROTEIN: vigilin [Dalotia coriaria]	1878	0	PF00013; PF00013; PF00013; PF00013; PF00013; PF00013; PF00013; PF00013; PF00013; PF00013; PF00013; PF00013; PF00013	KH domain; KH domain; KH domain; KH domain; KH domain; KH domain; KH domain; KH domain; KH domain; KH domain; KH domain; KH domain; KH domain				XP_017771601.1	vigilin	XM_017916112.1
108567732	1328.11705315963	-0.935809709536201	0.113724493966232	-8.22874366725318	1.89187135291119e-16	3.5217666218684e-14	NSA2 ribosome biogenesis factor-like IP259	XP_023022100.1 ribosome biogenesis protein NSA2 homolog [Leptinotarsa decemlineata]	441	4.1e-156	PF01201 | PF01201 | PF01201	Ribosomal protein S8e | Ribosomal protein S8e | Ribosomal protein S8e				XP_017783836.1 | XP_017783847.1 | XP_017783854.1	ribosome biogenesis protein NSA2 homolog | ribosome biogenesis protein NSA2 homolog | ribosome biogenesis protein NSA2 homolog	XM_017928347.1 | XM_017928358.1 | XM_017928365.1
108557258	5079.64196914988	2.16491986403843	0.264040224119163	8.19920476609422	2.41982436745705e-16	4.35687393898045e-14	putative fatty acyl-CoA reductase CG5065	XP_065173081.1 putative fatty acyl-CoA reductase CG5065 [Dalotia coriaria]	800	7.85e-290	PF07993; PF03015	Male sterility protein; Male sterility protein				XP_017769188.1	putative fatty acyl-CoA reductase CG5065	XM_017913699.1
108563925	2664.27701900331	0.969991492608005	0.118280501776121	8.2007725537383	2.38847057003914e-16	4.35687393898045e-14	alpha-enolase	XP_967559.1 enolase [Tribolium castaneum]	736	7.43e-267	PF03952; PF00113	Enolase, N-terminal domain; Enolase, C-terminal TIM barrel domain				XP_017778246.1	enolase	XM_017922757.1
108557017	721.966367371614	-1.50281867192565	0.183372372242009	-8.19544762142403	2.49662324148272e-16	4.42264726793624e-14	uncharacterized LOC108557017	XP_018564497.1 alpha-tocopherol transfer protein-like [Anoplophora glabripennis]	214	3.4e-65	PF00650	CRAL/TRIO domain				XP_017768883.1	uncharacterized protein LOC108557017	XM_017913394.1
108561366	1212.96066960352	-1.13239446147087	0.139048159226069	-8.14390113305843	3.82741778528199e-16	6.67246500567494e-14	peroxisomal acyl-coenzyme A oxidase 3	XP_065155310.1 peroxisomal acyl-coenzyme A oxidase 3-like [Dalotia coriaria]	979	0	PF22924; PF02770; PF01756 | PF22924; PF01756; PF02770 | PF22924; PF01756; PF02770 | PF22924; PF01756; PF02770	Acyl-CoA oxidase, C-alpha1 domain; Acyl-CoA dehydrogenase, middle domain; Acyl-CoA oxidase | Acyl-CoA oxidase, C-alpha1 domain; Acyl-CoA oxidase; Acyl-CoA dehydrogenase, middle domain | Acyl-CoA oxidase, C-alpha1 domain; Acyl-CoA oxidase; Acyl-CoA dehydrogenase, middle domain | Acyl-CoA oxidase, C-alpha1 domain; Acyl-CoA oxidase; Acyl-CoA dehydrogenase, middle domain				XP_017774751.1 | XP_017774752.1 | XP_017774753.1 | XP_017774754.1	peroxisomal acyl-coenzyme A oxidase 3 isoform X1 | peroxisomal acyl-coenzyme A oxidase 3 isoform X1 | peroxisomal acyl-coenzyme A oxidase 3 isoform X1 | peroxisomal acyl-coenzyme A oxidase 3 isoform X1	XM_017919262.1 | XM_017919263.1 | XM_017919264.1 | XM_017919265.1
108566813	299.630198692634	-0.979924130343253	0.120546156854186	-8.12903667703469	4.32715384032946e-16	7.42580166067789e-14	Pumilio and CPL domain-containing protein penguin	XP_065166034.1 protein penguin [Dalotia coriaria]	613	4.22e-212	PF08144	CPL (NUC119) domain				XP_017782366.1	protein penguin	XM_017926877.1
108569984	1382.69110060863	-2.15530762668125	0.265769043102072	-8.1097015721785	5.07442348344192e-16	8.57421432594502e-14	organic cation transporter protein-like	XP_065169619.1 organic cation transporter protein-like isoform X2 [Dalotia coriaria]	635	8.46e-225	PF00083	Sugar (and other) transporter				XP_017787309.1	organic cation transporter protein-like	XM_017931820.1
108567477	296.78210980633	-1.02103127751667	0.126440860877115	-8.07516866330886	6.73834400347871e-16	1.12132169985162e-13	probable ATP-dependent RNA helicase DDX31	XP_065170482.1 probable ATP-dependent RNA helicase CG8611 [Dalotia coriaria]	779	5.23e-270	PF13959; PF00271; PF00270 | PF00270; PF00271; PF13959	Domain of unknown function (DUF4217); Helicase conserved C-terminal domain; DEAD/DEAH box helicase | DEAD/DEAH box helicase; Helicase conserved C-terminal domain; Domain of unknown function (DUF4217)				XP_017783459.1 | XP_017783460.1	probable ATP-dependent RNA helicase DDX31 isoform X1 | probable ATP-dependent RNA helicase DDX31 isoform X1	XM_017927970.1 | XM_017927971.1
108564441	8800.97830253107	-1.15407684829173	0.143064767394725	-8.06681385856208	7.21564318215678e-16	1.18282700103922e-13	intracellular protein transport protein USO1-like	NA	NA	NA	PF01442; PF01442; PF01442	Apolipoprotein A1/A4/E domain; Apolipoprotein A1/A4/E domain; Apolipoprotein A1/A4/E domain				XP_017778974.1	intracellular protein transport protein USO1-like	XM_017923485.1
108567378	3495.36329400692	-2.78372044998921	0.345222335613626	-8.06355835882172	7.41051280380983e-16	1.19690679594476e-13	fatty-acid amide hydrolase 2-A-like	XP_065157039.1 LOW QUALITY PROTEIN: uncharacterized protein [Dalotia coriaria]	534	7.47e-178	PF01425	Amidase				XP_017783283.1	fatty-acid amide hydrolase 2-A-like	XM_017927794.1
108557259	1680.63601552894	0.829584453719708	0.102920828118188	8.06041370719503	7.60366727136145e-16	1.21030547306323e-13	probable serine hydrolase	XP_065168069.1 probable serine hydrolase [Dalotia coriaria]	402	2.54e-138	PF00561	alpha/beta hydrolase fold				XP_017769189.1	probable serine hydrolase	XM_017913700.1
108558879	841.349033270778	-0.457985635473866	0.0570438308661931	-8.02866196956787	9.8541454029082e-16	1.5461154137163e-13	SR family splicing factor SC35	XP_031353193.1 serine/arginine-rich splicing factor 2 [Photinus pyralis]	218	1.29e-70	PF00076 | PF00076 | PF00076 | PF00076 | PF00076	RNA recognition motif | RNA recognition motif | RNA recognition motif | RNA recognition motif | RNA recognition motif				XP_017771413.1 | XP_017771414.1 | XP_017771415.1 | XP_017771416.1 | XP_017771417.1	serine/arginine-rich splicing factor 2 isoform X1 | serine/arginine-rich splicing factor 2 isoform X1 | serine/arginine-rich splicing factor 2 isoform X1 | serine/arginine-rich splicing factor 2 isoform X1 | serine/arginine-rich splicing factor 2 isoform X1	XM_017915924.1 | XM_017915925.1 | XM_017915926.1 | XM_017915927.1 | XM_017915928.1
108566327	4472.49808252428	-1.03011494439589	0.128698298032891	-8.0041069706503	1.20336750676523e-15	1.86149089109895e-13	death-associated protein 1	XP_065168851.1 death-associated protein 1 [Dalotia coriaria]	165	4.77e-52	PF15228	Death-associated protein				XP_017781627.1	death-associated protein 1	XM_017926138.1
108566693	147.037891083188	-1.48793681480394	0.186878048056178	-7.96207382451173	1.69179480947909e-15	2.58069199895956e-13	forkhead box P	XP_065165343.1 forkhead box protein P1 isoform X1 [Dalotia coriaria]	1030	0	PF16159; PF00250	FOXP coiled-coil domain; Forkhead domain				XP_017782192.1	forkhead box protein P1	XM_017926703.1
108560969	936.094679307884	1.27409579282653	0.160700280392696	7.92839806945625	2.21990756162259e-15	3.33989654100012e-13	protein charybde-like	XP_065163544.1 protein charybde-like [Dalotia coriaria]	253	1.86e-84	PF07809	RTP801 C-terminal region				XP_017774199.1	protein charybde-like	XM_017918710.1
108568061	1077.496769024	-0.932552704566861	0.117736754351749	-7.92065918328933	2.36254700142235e-15	3.50646671846239e-13	Myotubularin related protein 6	XP_065158472.1 myotubularin-related protein 6 isoform X1 [Dalotia coriaria]	1151	0	PF01363; PF06602; PF21098 | PF21098; PF06602; PF01363	FYVE zinc finger; Myotubularin-like phosphatase domain; GRAM domain-like | GRAM domain-like; Myotubularin-like phosphatase domain; FYVE zinc finger				XP_017784443.1 | XP_017784444.1	myotubularin-related protein 6 isoform X1 | myotubularin-related protein 6 isoform X1	XM_017928954.1 | XM_017928955.1
108566100	740.632046376091	-1.24870104730399	0.15893728217802	-7.85656474171596	3.94811838906745e-15	5.78162456895037e-13	SEC14 domain and spectrin repeat-containing protein 1-B	XP_065160448.1 titin-like isoform X1 [Dalotia coriaria]	1103	0	NA	NA				XP_017781311.1	SEC14 domain and spectrin repeat-containing protein 1-B	XM_017925822.1
108561289	440.173688004451	-1.16097157276481	0.148078828213842	-7.84022663312977	4.49733988649134e-15	6.49924789122821e-13	Nucleolar complex protein 2	XP_018561160.1 nucleolar complex protein 2 homolog [Anoplophora glabripennis]	709	1.29e-245	PF03715	Noc2p family				XP_017774645.1	nucleolar complex protein 2 homolog	XM_017919156.1
108559294	1410.47530503421	-1.35024735808908	0.172476506807072	-7.82858711070389	4.93383044353593e-15	7.03743633264352e-13	replication in mitochondria 2	XP_065156293.1 mitochondrial carrier protein Rim2 isoform X2 [Dalotia coriaria]	583	2.18e-209	PF00153; PF00153; PF00153; PF00153 | PF00153; PF00153; PF00153; PF00153 | PF00153; PF00153; PF00153	Mitochondrial carrier protein; Mitochondrial carrier protein; Mitochondrial carrier protein; Mitochondrial carrier protein | Mitochondrial carrier protein; Mitochondrial carrier protein; Mitochondrial carrier protein; Mitochondrial carrier protein | Mitochondrial carrier protein; Mitochondrial carrier protein; Mitochondrial carrier protein				XP_017772017.1 | XP_017772018.1 | XP_017772019.1	solute carrier family 25 member 36-A isoform X1 | solute carrier family 25 member 36-A isoform X1 | solute carrier family 25 member 36-A isoform X1	XM_017916528.1 | XM_017916529.1 | XM_017916530.1
108564443	1114.96857830148	-0.851664997375366	0.108944207615274	-7.81744175314891	5.39076594605884e-15	7.59061312635439e-13	forkhead box K	XP_063916129.1 forkhead box protein K1 isoform X1 [Zophobas morio]	818	4.56e-294	PF00498; PF00250 | PF00498; PF00250 | PF00498; PF00250	FHA domain; Forkhead domain | FHA domain; Forkhead domain | FHA domain; Forkhead domain				XP_017778977.1 | XP_017778978.1 | XP_017778979.1	forkhead box protein K2 isoform X1 | forkhead box protein K2 isoform X1 | forkhead box protein K2 isoform X1	XM_017923488.1 | XM_017923489.1 | XM_017923490.1
108567004	4279.50114171227	1.34426060712426	0.173266353710455	7.75834764417476	8.60430260850024e-15	1.19621589302732e-12	uncharacterized LOC108567004	XP_022904671.2 uncharacterized protein [Onthophagus taurus]	140	2.95e-33	PF06974	WS/DGAT C-terminal domain	XP_050092935.1 O-acyltransferase WSD-like [Anopheles aquasalis]	638	8,28E-21	XP_017782668.1	uncharacterized protein LOC108567004	XM_017927179.1
108558702	754.938511453912	-0.774375832824664	0.0999382572367189	-7.74854249249552	9.29532660896833e-15	1.27613215182874e-12	glycoprotein 3-alpha-L-fucosyltransferase A	XP_065164499.1 glycoprotein 3-alpha-L-fucosyltransferase A-like [Dalotia coriaria]	721	6.65e-261	PF00852; PF17039 | PF00852; PF17039 | PF00852; PF17039 | PF00852; PF17039	Glycosyltransferase family 10 (fucosyltransferase) C-term; Fucosyltransferase, N-terminal | Glycosyltransferase family 10 (fucosyltransferase) C-term; Fucosyltransferase, N-terminal | Glycosyltransferase family 10 (fucosyltransferase) C-term; Fucosyltransferase, N-terminal | Glycosyltransferase family 10 (fucosyltransferase) C-term; Fucosyltransferase, N-terminal				XP_017771187.1 | XP_017771188.1 | XP_017771189.1 | XP_017771190.1	glycoprotein 3-alpha-L-fucosyltransferase A | glycoprotein 3-alpha-L-fucosyltransferase A | glycoprotein 3-alpha-L-fucosyltransferase A | glycoprotein 3-alpha-L-fucosyltransferase A	XM_017915698.1 | XM_017915699.1 | XM_017915700.1 | XM_017915701.1
108563559	18032.7480351503	2.71840166377188	0.352098298675184	7.72057596983632	1.15805204463587e-14	1.55108361051655e-12	lipase 1-like	XP_060527871.1 lipase member K-like [Cylas formicarius]	235	1.41e-70	PF04083	Partial alpha/beta-hydrolase lipase region				XP_017777762.1	lipase 1-like	XM_017922273.1
108566458	247.00110362421	-1.05458317322954	0.136591301541963	-7.72071985056498	1.15674544596346e-14	1.55108361051655e-12	notchless protein homolog 1	XP_018318590.1 notchless protein homolog 1 [Agrilus planipennis]	492	3.43e-169	PF00400; PF00400; PF00400; PF00400; PF00400; PF00400; PF00400; PF00400; PF08154	WD domain, G-beta repeat; WD domain, G-beta repeat; WD domain, G-beta repeat; WD domain, G-beta repeat; WD domain, G-beta repeat; WD domain, G-beta repeat; WD domain, G-beta repeat; WD domain, G-beta repeat; NLE (NUC135) domain				XP_017781834.1	notchless protein homolog 1	XM_017926345.1
108567200	939.634723286498	7.07547828303727	0.92248197778919	7.67004500184848	1.71936015804989e-14	2.27514850793517e-12	4-coumarate--CoA ligase 1-like	XP_012275911.1 4-coumarate--CoA ligase 1 [Orussus abietinus]	412	3.49e-136	PF00501; PF13193 | PF00501; PF13193	AMP-binding enzyme; AMP-binding enzyme C-terminal domain | AMP-binding enzyme; AMP-binding enzyme C-terminal domain				XP_017783019.1 | XP_017783020.1	4-coumarate--CoA ligase 1-like isoform X1 | 4-coumarate--CoA ligase 1-like isoform X1	XM_017927530.1 | XM_017927531.1
108559953	33.3611697169932	-3.51581608427296	0.459798392825182	-7.64642969426317	2.06636356892086e-14	2.70177036636403e-12	sodium-coupled monocarboxylate transporter 2-like	XP_022915695.2 sodium-coupled monocarboxylate transporter 2-like [Onthophagus taurus]	475	2.14e-160	PF00474	Sodium:solute symporter family				XP_017772835.1	sodium-coupled monocarboxylate transporter 2-like	XM_017917346.1
108565331	1983.1532045835	-0.936946693173891	0.122985745666063	-7.61833567052509	2.56967352295982e-14	3.32032050619621e-12	eukaryotic translation initiation factor 4E binding protein thor	XP_030754250.1 eukaryotic translation initiation factor 4E-binding protein 2 [Sitophilus oryzae]	133	1.4e-38	PF05456	Eukaryotic translation initiation factor 4E binding protein (EIF4EBP)				XP_017780276.1	eukaryotic translation initiation factor 4E-binding protein 1	XM_017924787.1
108559817	661.280852604923	0.541473850665388	0.0712385178864214	7.60085788882754	2.94174017735884e-14	3.7568758567363e-12	nuclear transport factor-2	XP_019872021.1 probable nuclear transport factor 2 isoform X2 [Aethina tumida]	251	3.4e-85	PF02136 | PF02136	Nuclear transport factor 2 (NTF2) domain | Nuclear transport factor 2 (NTF2) domain				XP_017772666.1 | XP_017772667.1	probable nuclear transport factor 2 isoform X1 | probable nuclear transport factor 2 isoform X1	XM_017917177.1 | XM_017917178.1
108568546	1145.29859040836	1.92589313673729	0.254363903907823	7.57140894265878	3.69197815883214e-14	4.66080415154637e-12	alpha-tocopherol transfer protein-like	XP_018320787.1 alpha-tocopherol transfer protein-like [Agrilus planipennis]	194	2.23e-57	PF00650	CRAL/TRIO domain				XP_017785208.1	alpha-tocopherol transfer protein-like	XM_017929719.1
108563235	657.367871247467	3.98594310529308	0.528613802874402	7.54036894916295	4.68643651710773e-14	5.84899230311297e-12	cytochrome P450 9e2-like	XP_063916556.1 cytochrome P450 9e2-like [Zophobas morio]	453	1.38e-152	PF00067	Cytochrome P450				XP_017777346.1	cytochrome P450 9e2-like	XM_017921857.1
108560803	98.7686482351889	-4.55600526428483	0.605466449423301	-7.52478567330092	5.28068744788321e-14	6.5166056449552e-12	protein takeout-like	XP_065170729.1 protein takeout-like [Dalotia coriaria]	149	2.46e-42	PF06585	Haemolymph juvenile hormone binding protein (JHBP)				XP_017773976.1	protein takeout-like	XM_017918487.1
108559496	509.239362846345	-0.8009943084028	0.106963685007364	-7.48846964600793	6.96812975331099e-14	8.40999660226535e-12	60S ribosomal export protein NMD3	XP_018576152.1 60S ribosomal export protein NMD3 [Anoplophora glabripennis]	811	3.13e-294	PF21192; PF04981; PF21193	NMD3 OB-fold domain; NMD3 family; NMD3 SH3 domain				XP_017772285.1	LOW QUALITY PROTEIN: 60S ribosomal export protein NMD3	XM_017916796.1
108569988	276.250363899644	-0.911397234345692	0.121702747532487	-7.48871535626103	6.95509930243247e-14	8.40999660226535e-12	repressed by TOR	XP_018577152.1 protein CREBRF homolog isoform X2 [Anoplophora glabripennis]	596	3.93e-207	NA	NA				XP_017787279.1	protein CREBRF homolog	XM_017931790.1
108560554	8131.15879961357	-1.77831257586849	0.237655445756351	-7.4827343855257	7.27919098376215e-14	8.6899298450717e-12	solute carrier family 36 member pathetic	XP_060520372.1 proton-coupled amino acid transporter-like protein pathetic isoform X2 [Cylas formicarius]	650	1.3e-231	PF01490 | PF01490	Transmembrane amino acid transporter protein | Transmembrane amino acid transporter protein				XP_017773644.1 | XP_017773645.1	proton-coupled amino acid transporter-like protein pathetic isoform X1 | proton-coupled amino acid transporter-like protein pathetic isoform X1	XM_017918155.1 | XM_017918156.1
108566765	2508.38049842753	1.32037856202476	0.177424117959197	7.4419339220185	9.92218546233491e-14	1.17177809605187e-11	lipoyltransferase 1, mitochondrial-like	XP_065166373.1 lipoyl amidotransferase LIPT1, mitochondrial-like [Dalotia coriaria]	356	4.16e-119	PF21948	Lipoyl protein ligase A/B catalytic domain				XP_017782287.1	lipoyltransferase 1, mitochondrial-like	XM_017926798.1
108567519	272.008790733314	-1.73644603750586	0.235567115653834	-7.37134312098794	1.68917460795892e-13	1.97363879991626e-11	gamma-glutamyl hydrolase A-like	XP_031347531.1 gamma-glutamyl hydrolase-like [Photinus pyralis]	328	1.26e-109	PF07722 | PF07722	Peptidase C26 | Peptidase C26				XP_017783519.1 | XP_017783520.1	gamma-glutamyl hydrolase A-like | gamma-glutamyl hydrolase A-like	XM_017928030.1 | XM_017928031.1
108569012	84.8917079283996	-3.53418552906447	0.479609976195349	-7.36887409453087	1.72075075137437e-13	1.98936900024681e-11	zinc finger protein GLIS2 homolog	XP_068909086.1 zinc finger protein GLIS2-like [Tenebrio molitor]	215	2.7e-65	PF00096; PF00096; PF00096	Zinc finger, C2H2 type; Zinc finger, C2H2 type; Zinc finger, C2H2 type				XP_017785881.1	zinc finger protein GLIS2 homolog	XM_017930392.1
108560812	464.667985055855	2.06710667869991	0.281748890351503	7.33669856204593	2.1892692313236e-13	2.50466082996116e-11	15-hydroxyprostaglandin dehydrogenase [NAD(+)]-like	XP_068912372.1 15-hydroxyprostaglandin dehydrogenase [NAD(+)]-like [Tenebrio molitor]	201	2.15e-61	PF00106	short chain dehydrogenase				XP_017773993.1	15-hydroxyprostaglandin dehydrogenase [NAD(+)]-like	XM_017918504.1
108562669	8742.09488916412	1.74813300124252	0.239048522102373	7.31287935130544	2.61477776547446e-13	2.96062929878412e-11	neurochondrin homolog	XP_065168457.1 neurochondrin homolog [Dalotia coriaria]	1223	0	PF05536	Neurochondrin				XP_017776575.1	neurochondrin homolog	XM_017921086.1
108560800	212.405322306471	-1.9251590775355	0.263672041348417	-7.30133945066854	2.8491691515019e-13	3.19310457050463e-11	protein vein	XP_065163599.1 protein vein-like isoform X4 [Dalotia coriaria]	347	7.03e-113	PF13927; PF00008 | PF13927; PF00008 | PF00008; PF13927 | PF13927; PF00008	Immunoglobulin domain; EGF-like domain | Immunoglobulin domain; EGF-like domain | EGF-like domain; Immunoglobulin domain | Immunoglobulin domain; EGF-like domain				XP_017773969.1 | XP_017773971.1 | XP_017773972.1 | XP_017773973.1	protein vein isoform X1 | protein vein isoform X1 | protein vein isoform X1 | protein vein isoform X1	XM_017918480.1 | XM_017918482.1 | XM_017918483.1 | XM_017918484.1
108563881	240.994776306681	-1.02330986955336	0.141040638651691	-7.25542566550967	4.00400624720436e-13	4.44202026394399e-11	ATP-dependent RNA helicase DDX24	XP_018568314.1 ATP-dependent RNA helicase ddx24 [Anoplophora glabripennis]	676	2.37e-231	PF00270; PF00271; PF00270	DEAD/DEAH box helicase; Helicase conserved C-terminal domain; DEAD/DEAH box helicase				XP_017778177.1	ATP-dependent RNA helicase DDX24	XM_017922688.1
108569850	142.121242126392	2.17272921087319	0.299850501587999	7.24604160862323	4.29128330704634e-13	4.713116456129e-11	poor Imd response upon knock-in	NA	NA	NA	NA	NA				XP_017787045.1	uncharacterized protein LOC108569850	XM_017931556.1
108558340	818.331660940786	-0.684726027077515	0.0945311202726649	-7.24339270604745	4.375974532079e-13	4.75854735503204e-11	KRR1 small subunit processome component homolog dbe	XP_018568226.1 KRR1 small subunit processome component homolog [Anoplophora glabripennis]	504	2.4e-178	PF17903; PF21800	Krr1 KH1 domain; KRR1 small subunit processome component, second KH domain				XP_017770725.1	KRR1 small subunit processome component homolog	XM_017915236.1
108565260	641.18017350448	1.46571799141566	0.202408123497969	7.24139904113269	4.44079678755951e-13	4.78169324683982e-11	putative fatty acyl-CoA reductase CG5065	XP_018335470.1 putative fatty acyl-CoA reductase CG5065 isoform X2 [Agrilus planipennis]	689	2.72e-245	PF07993; PF03015 | PF03015; PF07993 | PF03015; PF07993 | PF03015; PF07993	Male sterility protein; Male sterility protein | Male sterility protein; Male sterility protein | Male sterility protein; Male sterility protein | Male sterility protein; Male sterility protein				XP_017780104.1 | XP_017780106.1 | XP_017780107.1 | XP_017780108.1	putative fatty acyl-CoA reductase CG5065 isoform X1 | putative fatty acyl-CoA reductase CG5065 isoform X1 | putative fatty acyl-CoA reductase CG5065 isoform X1 | putative fatty acyl-CoA reductase CG5065 isoform X1	XM_017924615.1 | XM_017924617.1 | XM_017924618.1 | XM_017924619.1
108564742	457.052680854323	3.2967954421074	0.455847101110734	7.23223956908866	4.75093130768391e-13	5.06596879148469e-11	cytochrome P450 6k1-like	XP_970485.1 cytochrome P450 6k1 [Tribolium castaneum]	348	8.42e-113	PF00067; PF00067	Cytochrome P450; Cytochrome P450				XP_017779343.1	cytochrome P450 6k1-like	XM_017923854.1
108561445	241.183901380915	-1.07645840799628	0.149010387377354	-7.22404945683592	5.04618918467409e-13	5.32906690531496e-11	WD repeat-containing protein 36	XP_063909551.1 WD repeat-containing protein 36 [Zophobas morio]	1114	0	PF04192; PF00400; PF00400; PF00400	Utp21 specific WD40 associated putative domain; WD domain, G-beta repeat; WD domain, G-beta repeat; WD domain, G-beta repeat				XP_017774873.1	WD repeat-containing protein 36	XM_017919384.1
108565631	1077.15952577311	0.491897668781523	0.068324206719848	7.19946403181038	6.04496993510329e-13	6.32303855211804e-11	scruin like at the midline	XP_018320085.1 kelch domain-containing protein 10 homolog isoform X2 [Agrilus planipennis]	513	3.79e-179	PF01344; PF13854	Kelch motif; Kelch motif				XP_017780677.1	kelch domain-containing protein 10 homolog	XM_017925188.1
108558329	92.5121972301932	3.21789053487615	0.447533955830143	7.1902712474793	6.46627293606521e-13	6.69991279781172e-11	zinc finger protein 658B-like	XP_063912078.1 zinc finger protein 600-like [Zophobas morio]	67	2.11e-10	PF00096; PF00096; PF00096	Zinc finger, C2H2 type; Zinc finger, C2H2 type; Zinc finger, C2H2 type				XP_017770700.1	zinc finger protein 658B-like	XM_017915211.1
108556929	670.354503481029	4.96525463454095	0.694919877402979	7.14507498777681	8.99467733210605e-13	9.23257393817951e-11	leucine-rich repeat-containing protein 15-like	XP_056638806.1 leucine-rich repeat-containing protein 15-like [Diorhabda sublineata]	77.4	5.39e-13	PF13855	Leucine rich repeat				XP_017768745.1	leucine-rich repeat-containing protein 15-like	XM_017913256.1
108559424	603.560005436472	-0.701724492513042	0.0982689063157285	-7.14085989985956	9.27488482771108e-13	9.43204259840285e-11	AKT serine/threonine protein kinase	XP_063910748.1 RAC serine/threonine-protein kinase [Zophobas morio]	865	2.70999999771341e-315	PF00069; PF00169; PF00433 | PF00169; PF00433; PF00069	Protein kinase domain; PH domain; Protein kinase C terminal domain | PH domain; Protein kinase C terminal domain; Protein kinase domain				XP_017772201.1 | XP_017772202.1	RAC serine/threonine-protein kinase isoform X1 | RAC serine/threonine-protein kinase isoform X1	XM_017916712.1 | XM_017916713.1
108569045	2986.29474653354	1.41188512199564	0.198069998704427	7.12821291074249	1.01680412320605e-12	1.02454676010752e-10	ctenidin-1-like	NA	NA	NA	NA	NA				XP_017785925.1	ctenidin-1-like	XM_017930436.1
108561824	653.435097875834	-1.54794301918443	0.21759772843078	-7.11378299005012	1.12904631491267e-12	1.12730142515326e-10	attractin-like protein 1	XP_065155867.1 attractin-like protein 1 [Dalotia coriaria]	1741	0	PF13415; PF01437	Galactose oxidase, central domain; Plexin repeat				XP_017775390.1	LOW QUALITY PROTEIN: attractin-like protein 1	XM_017919901.1
108561395	139.570622996954	1.58201846258372	0.223062568107431	7.09226328740997	1.31936193500216e-12	1.30545514703862e-10	transcriptional repressor brinker	XP_044259358.1 uncharacterized protein LOC123007914 [Tribolium madens]	239	3.23e-74	PF09607; PF09607	Brinker DNA-binding domain; Brinker DNA-binding domain				XP_017774797.1	uncharacterized protein LOC108561395	XM_017919308.1
108556525	7489.3899891267	1.70201117414891	0.240472806666026	7.07776982248437	1.4649277592431e-12	1.43654478390777e-10	Fatty acid transport protein 3	XP_967675.1 long-chain fatty acid transport protein 4 [Tribolium castaneum]	785	5.62e-280	PF13193; PF00501	AMP-binding enzyme C-terminal domain; AMP-binding enzyme				XP_017768165.1	long-chain fatty acid transport protein 4	XM_017912676.1
108558323	1653.1010352874	0.81004127252493	0.114714437729029	7.06137159856338	1.64867047259394e-12	1.59441005542248e-10	bleomycin hydrolase	XP_044260485.1 bleomycin hydrolase [Tribolium madens]	739	1.65e-267	PF03051	Peptidase C1-like family				XP_017770694.1	bleomycin hydrolase	XM_017915205.1
108563332	226.28481488053	-0.924700271129887	0.130961724428718	-7.06084373249983	1.65494624709244e-12	1.59441005542248e-10	PIN2/TERF1-interacting telomerase inhibitor 1-like	XP_019878528.2 neurofilament medium polypeptide [Aethina tumida]	206	3.11e-57	PF01585	G-patch domain				XP_017777466.1	PIN2/TERF1-interacting telomerase inhibitor 1-like	XM_017921977.1
108563082	220443.855064153	3.44821846171744	0.489558944617095	7.04352049866933	1.8744241019174e-12	1.7901565140312e-10	vitellogenin-like lipoprotein	XP_065164764.1 uncharacterized protein [Dalotia coriaria]	950	0	PF01347	Lipoprotein amino terminal region				XP_017777145.1	vitellogenin-5	XM_017921656.1
108564481	3523.84858013926	-1.26774228301561	0.180027079684218	-7.04195327302611	1.89563404882526e-12	1.79480592743515e-10	nop5 ribonucleoprotein	XP_019864771.1 nucleolar protein 58 [Aethina tumida]	719	6.77e-257	PF01798; PF08156	snoRNA binding domain, fibrillarin; NOP5NT (NUC127) domain				XP_017779035.1	nucleolar protein 58	XM_017923546.1
108569937	691.951443384775	-0.892775001358567	0.127053390886325	-7.02677036111012	2.11368807984645e-12	1.98415693854304e-10	pescadillo homolog	XP_065155708.1 pescadillo homolog [Dalotia coriaria]	734	2.42e-261	PF06732; PF16589	Pescadillo N-terminus; BRCT domain, a BRCA1 C-terminus domain				XP_017787190.1	pescadillo homolog	XM_017931701.1
108561800	3271.0930588331	-0.391640275033158	0.0557928910885007	-7.01953720971233	2.22604329068486e-12	2.07191808996541e-10	eukaryotic translation initiation factor 3 subunit C	XP_044260087.1 eukaryotic translation initiation factor 3 subunit C [Tribolium madens]	1270	0	PF01399; PF05470 | PF01399; PF05470	PCI domain; Eukaryotic translation initiation factor 3 subunit 8 N-terminus | PCI domain; Eukaryotic translation initiation factor 3 subunit 8 N-terminus				XP_017775361.1 | XP_017775369.1	eukaryotic translation initiation factor 3 subunit C isoform X1 | eukaryotic translation initiation factor 3 subunit C isoform X1	XM_017919872.1 | XM_017919880.1
108557077	331.890104905112	-3.01121697710586	0.430511556553815	-6.99450904688885	2.66189407086645e-12	2.45677164540557e-10	Maf family bZIP transcription factor traffic jam	XP_068904371.1 transcription factor MafA [Tenebrio molitor]	410	1.19e-141	PF03131	bZIP Maf transcription factor				XP_017768952.1	transcription factor MafA-like	XM_017913463.1
108563690	584.359942945897	-0.733403890908955	0.105169940079832	-6.97351249180372	3.09123974460229e-12	2.82925717624725e-10	CTP synthase-like	XP_065156958.1 CTP synthase isoform X2 [Dalotia coriaria]	980	0	PF00117; PF06418 | PF06418; PF00117	Glutamine amidotransferase class-I; CTP synthase N-terminus | CTP synthase N-terminus; Glutamine amidotransferase class-I				XP_017777925.1 | XP_017777926.1	CTP synthase-like isoform X1 | CTP synthase-like isoform X1	XM_017922436.1 | XM_017922437.1
108563543	1203.15110569948	-0.924296124601016	0.1332222915651	-6.93799899207825	3.97692554700002e-12	3.60979944485134e-10	nucleolin 1-like	XP_065163586.1 nucleolar protein dao-5-like isoform X2 [Dalotia coriaria]	75.1	1.91e-11	NA | NA | PF05022	NA | NA | SRP40, C-terminal domain				XP_017777734.1 | XP_017777735.1 | XP_017777736.1	nucleolin 1-like isoform X1 | nucleolin 1-like isoform X1 | nucleolin 1-like isoform X1	XM_017922245.1 | XM_017922246.1 | XM_017922247.1
108566894	5165.22489039957	-0.492614050915244	0.0710525882724488	-6.93309086822188	4.11743532260874e-12	3.70670427444359e-10	eukaryotic translation initiation factor 3 subunit B	XP_065169821.1 eukaryotic translation initiation factor 3 subunit B [Dalotia coriaria]	1224	0	PF00076; PF08662	RNA recognition motif; Eukaryotic translation initiation factor eIF2A				XP_017782495.1	eukaryotic translation initiation factor 3 subunit B	XM_017927006.1
108566357	7866.4070909291	-1.11853462113545	0.161421716206022	-6.92926978739263	4.23018400983162e-12	3.77724479512038e-10	probable elongation factor 1-beta	XP_018322704.1 probable elongation factor 1-delta isoform X1 [Agrilus planipennis]	255	3.8e-82	PF10587; PF00736 | PF10587; PF00736	Eukaryotic elongation factor 1 beta central acidic region; EF-1 guanine nucleotide exchange domain | Eukaryotic elongation factor 1 beta central acidic region; EF-1 guanine nucleotide exchange domain				XP_017781686.1 | XP_017781687.1	elongation factor 1-delta-like isoform X1 | elongation factor 1-delta-like isoform X1	XM_017926197.1 | XM_017926198.1
108567123	1301.54288773735	-2.74284735930171	0.39663273121961	-6.91533285936261	4.66766080123925e-12	4.13426762742022e-10	uncharacterized LOC108567123	XP_065163469.1 uncharacterized protein [Dalotia coriaria]	264	3.93e-85	NA	NA	XP_023029159.1 kielin/chordin-like protein [Leptinotarsa decemlineata]	278	1,04E-60	XP_017782885.1	uncharacterized protein LOC108567123	XM_017927396.1
108565002	85.973615176646	-1.77299615999277	0.256510146316406	-6.91199231474366	4.77893753465614e-12	4.19896567545027e-10	uncharacterized LOC108565002	XP_065166152.1 uncharacterized protein [Dalotia coriaria]	245	6.39e-71	NA	NA				XP_017779712.1	uncharacterized protein LOC108565002	XM_017924223.1
108564671	240.234794544126	-0.744935904082141	0.107977011483548	-6.89902317027589	5.23613316329698e-12	4.56416274067386e-10	PWP1 homolog no child left behind	XP_018568707.1 periodic tryptophan protein 1 homolog [Anoplophora glabripennis]	512	9.29e-178	PF00400; PF00400; PF00400	WD domain, G-beta repeat; WD domain, G-beta repeat; WD domain, G-beta repeat				XP_017779248.1	periodic tryptophan protein 1 homolog	XM_017923759.1
108565580	383.806855264419	3.5638706745769	0.516801344866609	6.89601664155259	5.34809331774935e-12	4.62504794557804e-10	cytochrome P450 4c3-like	XP_063910422.1 cytochrome P450 4c3-like [Zophobas morio]	733	3.3e-248	PF00067; PF00067	Cytochrome P450; Cytochrome P450				XP_017780607.1	cytochrome P450 4c3-like	XM_017925118.1
108563195	376.966045669641	2.04834852668513	0.297520612909319	6.8847281089376	5.7898009461367e-12	4.96792060870463e-10	uncharacterized LOC108563195	XP_065160363.1 LOW QUALITY PROTEIN: uncharacterized protein [Dalotia coriaria]	934	0	PF00067; PF00067	Cytochrome P450; Cytochrome P450				XP_017777293.1	uncharacterized protein LOC108563195	XM_017921804.1
108566612	9526.75396713932	1.68306796495727	0.244589415335694	6.88119705690162	5.93516811639899e-12	5.053174528869e-10	aldehyde dehydrogenase, dimeric NADP-preferring-like	XP_063242269.1 aldehyde dehydrogenase, dimeric NADP-preferring isoform X4 [Bacillus rossius redtenbacheri]	630	2.77e-222	PF00171	Aldehyde dehydrogenase family				XP_017782086.1	aldehyde dehydrogenase, dimeric NADP-preferring-like	XM_017926597.1
108564247	1036.34990353563	-0.89759937255362	0.130570370421401	-6.87444915455722	6.22298485950847e-12	5.25746482399858e-10	RRP12-like protein	XP_068898744.1 RRP12-like protein [Tenebrio molitor]	1529	0	PF08161	Ribosomal RNA-processing protein 12, HEAT repeats				XP_017778728.1	RRP12-like protein	XM_017923239.1
108565881	310.729655809288	-1.0293013414994	0.149764736982961	-6.87278836283403	6.29589385954088e-12	5.27845818773569e-10	Brix domain-containing protein peter pan	XP_030758340.1 protein Peter pan [Sitophilus oryzae]	413	1.06e-137	PF04427 | PF04427	Brix domain | Brix domain				XP_017781042.1 | XP_017781043.1	protein Peter pan isoform X1 | protein Peter pan isoform X1	XM_017925553.1 | XM_017925554.1
108560280	112.656127714786	-1.08787683862452	0.15836116084669	-6.86959373629309	6.43849997426231e-12	5.35712463767598e-10	insulin receptor substrate 1-like	XP_031354397.1 insulin receptor substrate 1-like isoform X2 [Photinus pyralis]	160	1.66e-41	PF02174 | PF02174 | PF02174	PTB domain (IRS-1 type) | PTB domain (IRS-1 type) | PTB domain (IRS-1 type)				XP_017773242.1 | XP_017773243.1 | XP_017773244.1	insulin receptor substrate 2-like isoform X1 | insulin receptor substrate 2-like isoform X1 | insulin receptor substrate 2-like isoform X1	XM_017917753.1 | XM_017917754.1 | XM_017917755.1
108558535	582.919110749072	-0.849306277049591	0.123874296014073	-6.8561945809412	7.07190378344319e-12	5.81987705898595e-10	insulin receptor substrate 1 chico	XP_031354400.1 insulin receptor substrate 1-like isoform X5 [Photinus pyralis]	427	7.56e-131	NA	NA				XP_017770960.1	serine-rich adhesin for platelets-like	XM_017915471.1
108568103	4226.09682156313	-0.851600633428688	0.124219438439378	-6.85561490317227	7.10064213697639e-12	5.81987705898595e-10	cAMP-responsive element-binding protein-like 2	XP_044755467.1 REPTOR-binding partner [Coccinella septempunctata]	175	2.05e-55	PF07716	Basic region leucine zipper				XP_017784522.1	cAMP-responsive element-binding protein-like 2	XM_017929033.1
108567285	375.226296487228	6.7226976447912	0.981501150726461	6.84940373204389	7.41584332492861e-12	6.03320053612526e-10	uncharacterized LOC108567285	NA	NA	NA	PF03769	Attacin, C-terminal region	XP_045460543.1 attacin-B-like [Harmonia axyridis]	170	0,0000000206	XP_017783142.1	uncharacterized protein LOC108567285	XM_017927653.1
108566227	1173.09546595575	-1.15009845616016	0.168079689858564	-6.84257840508836	7.77803087892609e-12	6.28133184876804e-10	splicing factor 3B subunit 3	XP_031356114.1 splicing factor 3B subunit 3 [Photinus pyralis]	2256	0	PF10433; PF03178 | PF10433	Mono-functional DNA-alkylating methyl methanesulfonate N-term; CPSF A subunit region | Mono-functional DNA-alkylating methyl methanesulfonate N-term				XP_017781511.1 | XP_017781512.1	splicing factor 3B subunit 3 isoform X1 | splicing factor 3B subunit 3 isoform X1	XM_017926022.1 | XM_017926023.1
108561422	5285.16936366821	1.69600883901166	0.250021207064199	6.78345992696602	1.17331349833843e-11	9.40620595054815e-10	1-Acylglycerol-3-phosphate O-acyltransferase 2	XP_065170687.1 1-acyl-sn-glycerol-3-phosphate acyltransferase alpha [Dalotia coriaria]	362	4.58e-124	PF01553 | PF01553 | PF01553	Acyltransferase | Acyltransferase | Acyltransferase				XP_017774837.1 | XP_017774838.1 | XP_017774840.1	1-acyl-sn-glycerol-3-phosphate acyltransferase alpha | 1-acyl-sn-glycerol-3-phosphate acyltransferase alpha | 1-acyl-sn-glycerol-3-phosphate acyltransferase alpha	XM_017919348.1 | XM_017919349.1 | XM_017919351.1
108559541	32177.6203849841	1.96613606400051	0.290092022613018	6.77762885821692	1.22164181040643e-11	9.72267536499556e-10	short spindle 7	XP_050550040.1 uncharacterized protein LOC118267931 [Spodoptera frugiperda]	56.6	6.33e-09	PF15430	Single domain von Willebrand factor type C				XP_017772345.1	uncharacterized protein LOC108559541	XM_017916856.1
108564895	108.199629443872	2.30575767789023	0.340936152743404	6.76301899735929	1.35145508394123e-11	1.06621509691289e-09	solute carrier family 26 member 6-like	XP_071055442.1 prestin-like [Onthophagus taurus]	724	5.04e-254	PF00916; PF01740	Sulfate permease family; STAS domain				XP_017779583.1	solute carrier family 26 member 6-like	XM_017924094.1
108566087	10798.2674630567	1.7357252598561	0.256680485509517	6.76220187292636	1.35910146196672e-11	1.06621509691289e-09	muscle-specific protein 20-like	XP_065169777.1 muscle-specific protein 20-like [Dalotia coriaria]	340	8.26e-119	PF00402; PF00307	Calponin family repeat; Calponin homology (CH) domain				XP_017781294.1	muscle-specific protein 20-like	XM_017925805.1
108561676	673.327647004022	-0.515267166332196	0.0763774832846685	-6.74632292362568	1.51638928733108e-11	1.18117046402534e-09	high affinity cAMP-specific and IBMX-insensitive 3',5'-cyclic phosphodiesterase 8A	XP_065167743.1 high affinity cAMP-specific and IBMX-insensitive 3',5'-cyclic phosphodiesterase 8-like isoform X2 [Dalotia coriaria]	924	0	PF00233; PF00989 | PF00233; PF00989 | PF00233; PF00989 | PF00233; PF00989 | PF00989; PF00233 | PF00989; PF00233	3'5'-cyclic nucleotide phosphodiesterase; PAS fold | 3'5'-cyclic nucleotide phosphodiesterase; PAS fold | 3'5'-cyclic nucleotide phosphodiesterase; PAS fold | 3'5'-cyclic nucleotide phosphodiesterase; PAS fold | PAS fold; 3'5'-cyclic nucleotide phosphodiesterase | PAS fold; 3'5'-cyclic nucleotide phosphodiesterase				XP_017775217.1 | XP_017775218.1 | XP_017775219.1 | XP_017775220.1 | XP_017775221.1 | XP_017775222.1	high affinity cAMP-specific and IBMX-insensitive 3',5'-cyclic phosphodiesterase 8A isoform X1 | high affinity cAMP-specific and IBMX-insensitive 3',5'-cyclic phosphodiesterase 8A isoform X1 | high affinity cAMP-specific and IBMX-insensitive 3',5'-cyclic phosphodiesterase 8A isoform X1 | high affinity cAMP-specific and IBMX-insensitive 3',5'-cyclic phosphodiesterase 8A isoform X1 | high affinity c…	XM_017919728.1 | XM_017919729.1 | XM_017919730.1 | XM_017919731.1 | XM_017919732.1 | XM_017919733.1
108569472	340.435575605973	-0.865612933304815	0.128727327556445	-6.72439139175988	1.76327882407379e-11	1.36380924822553e-09	BTB/POZ domain-containing protein axundead	XP_065162229.1 uncharacterized protein axed isoform X2 [Dalotia coriaria]	243	6.89e-76	PF07707	BTB And C-terminal Kelch				XP_017786524.1	uncharacterized protein LOC108569472	XM_017931035.1
108565349	2111.54279449041	3.97290161483071	0.591208318080759	6.71996907575311	1.81763132740547e-11	1.3960171236989e-09	juvenile hormone acid O-methyltransferase-like	XP_065159002.1 juvenile hormone acid O-methyltransferase-like [Dalotia coriaria]	253	1.87e-81	PF13649	Methyltransferase domain				XP_017780259.1	juvenile hormone acid O-methyltransferase-like	XM_017924770.1
108564057	3082.57946529532	-1.70726499457739	0.254353495595867	-6.71217429340936	1.91745461203455e-11	1.46245861138719e-09	protein takeout-like	XP_065170729.1 protein takeout-like [Dalotia coriaria]	215	2.14e-67	PF06585	Haemolymph juvenile hormone binding protein (JHBP)				XP_017778452.1	protein takeout-like	XM_017922963.1
108567252	76.8459779587953	-5.76353612471956	0.861209927205938	-6.69237074799922	2.19583674882829e-11	1.66323275947456e-09	4-coumarate--CoA ligase 1-like	XP_022902599.1 luciferin 4-monooxygenase-like [Onthophagus taurus]	391	8.03e-129	PF00501; PF13193	AMP-binding enzyme; AMP-binding enzyme C-terminal domain				XP_017783099.1	4-coumarate--CoA ligase 1-like	XM_017927610.1
108568742	38173.5287931463	1.8594989170762	0.27842519712602	6.67863015370177	2.41185972896193e-11	1.81434626049239e-09	gelsolin, cytoplasmic	XP_065166067.1 LOW QUALITY PROTEIN: gelsolin, cytoplasmic [Dalotia coriaria]	998	0	PF00626; PF00626; PF00626; PF00626; PF00626; PF00626 | PF00626; PF00626; PF00626; PF00626; PF00626; PF00626 | PF00626; PF00626; PF00626; PF00626; PF00626; PF00626	Gelsolin repeat; Gelsolin repeat; Gelsolin repeat; Gelsolin repeat; Gelsolin repeat; Gelsolin repeat | Gelsolin repeat; Gelsolin repeat; Gelsolin repeat; Gelsolin repeat; Gelsolin repeat; Gelsolin repeat | Gelsolin repeat; Gelsolin repeat; Gelsolin repeat; Gelsolin repeat; Gelsolin repeat; Gelsolin repeat				XP_017785495.1 | XP_017785496.1 | XP_017785497.1	gelsolin, cytoplasmic | gelsolin, cytoplasmic | gelsolin, cytoplasmic	XM_017930006.1 | XM_017930007.1 | XM_017930008.1
108567381	269.445614222324	-0.849468586587676	0.127218493351917	-6.67724136802849	2.43481769337543e-11	1.8191566480505e-09	protein PBDC1	XP_065170667.1 protein PBDC1 [Dalotia coriaria]	233	2.44e-77	PF04669	PBDC1 protein				XP_017783289.1	protein PBDC1	XM_017927800.1
108566795	1498.36382869471	3.28444941621633	0.492864419217755	6.66400187992718	2.66470053403413e-11	1.97745986252006e-09	uncharacterized LOC108566795	XP_065157227.1 uncharacterized protein [Dalotia coriaria]	92	1.02e-20	NA	NA	XP_001815977.1 endoglucanase A [Tribolium castaneum]	134	5,72E-17	XP_017782351.1	uncharacterized protein LOC108566795	XM_017926862.1
108556723	629.326100303788	1.11836223998952	0.168004767128714	6.65672920538443	2.79988358021339e-11	2.06383364842172e-09	ubiquinone biosynthesis protein COQ9, mitochondrial	XP_065162577.1 ubiquinone biosynthesis protein COQ9, mitochondrial [Dalotia coriaria]	229	3.85e-74	PF08511	COQ9				XP_017768421.1	ubiquinone biosynthesis protein COQ9, mitochondrial	XM_017912932.1
108566172	94.431498710209	-3.61386643587952	0.543416900609929	-6.65026507608308	2.9256562696446e-11	2.14216552063378e-09	alpha-tocopherol transfer protein-like	XP_065167095.1 alpha-tocopherol transfer protein-like [Dalotia coriaria]	316	1.73e-105	PF00650	CRAL/TRIO domain				XP_017781429.1	alpha-tocopherol transfer protein-like	XM_017925940.1
108562650	1721.05439159248	-0.477445249620951	0.0721071859078382	-6.62132689842014	3.5598872856909e-11	2.58928755355915e-09	RNA polymerase II subunit RpII215	XP_063905538.1 DNA-directed RNA polymerase II subunit RPB1 [Zophobas morio]	3013	0	PF04990; PF00623; PF05000; PF04998; PF04983; PF05001; PF05001; PF05001; PF05001; PF05001; PF05001; PF05001; PF05001; PF05001; PF05001; PF05001; PF05001; PF05001; PF05001; PF05001; PF05001; PF05001; PF04992; PF04997	RNA polymerase Rpb1, domain 7; RNA polymerase Rpb1, domain 2; RNA polymerase Rpb1, domain 4; RNA polymerase Rpb1, domain 5; RNA polymerase Rpb1, domain 3; RNA polymerase Rpb1 C-terminal repeat; RNA polymerase Rpb1 C-terminal repeat; RNA polymerase Rpb1 C-terminal repeat; RNA polymerase Rpb1 C-terminal repeat; RNA polymerase Rpb1 C-terminal repeat; RNA polymerase Rpb1 C-terminal repeat; RNA polyme…				XP_017776551.1	DNA-directed RNA polymerase II subunit RPB1	XM_017921062.1
108567212	276.104373169649	-3.49946219893207	0.529103836309029	-6.61394221471523	3.74217867144865e-11	2.70397028608688e-09	uncharacterized LOC108567212	NA	NA	NA	PF01395	PBP/GOBP family	XP_015835845.1 general odorant-binding protein 69a isoform X2 [Tribolium castaneum]	128	1,8E-12	XP_017783037.1	uncharacterized protein LOC108567212	XM_017927548.1
108568631	1800.09813704045	0.610720235782356	0.0925124159890446	6.60149482913384	4.07032467484879e-11	2.92185463423949e-09	peroxisomal biogenesis factor 13	XP_044263771.1 probable peroxisomal membrane protein PEX13 [Tribolium madens]	347	2.76e-114	PF04088; PF14604 | PF04088; PF14604	Peroxin 13, N-terminal region; Variant SH3 domain | Peroxin 13, N-terminal region; Variant SH3 domain				XP_017785321.1 | XP_017785322.1	peroxisomal membrane protein PEX13 | peroxisomal membrane protein PEX13	XM_017929832.1 | XM_017929833.1
108559853	391.693028369749	2.64529507731828	0.40102122275551	6.59639671721571	4.21270735243199e-11	3.00442628907536e-09	mitochondrial ornithine transporter 1	XP_068908521.1 mitochondrial ornithine transporter 1 [Tenebrio molitor]	418	1.99e-145	PF00153; PF00153; PF00153	Mitochondrial carrier protein; Mitochondrial carrier protein; Mitochondrial carrier protein				XP_017772710.1	mitochondrial ornithine transporter 1	XM_017917221.1
108569975	23402.2501768605	1.43490433916797	0.217805324150676	6.58801314781135	4.45751182821614e-11	3.15850660705147e-09	uncharacterized LOC108569975	NA	NA	NA	PF15430	Single domain von Willebrand factor type C	XP_044744804.1 U-scoloptoxin(16)-Ssd1a-like [Coccinella septempunctata]	97	3,51E-10	XP_017787263.1	uncharacterized protein LOC108569975	XM_017931774.1
108563116	1044.68820167854	-0.540424918483651	0.0823066413231435	-6.56599406555654	5.16868744318063e-11	3.63895475567006e-09	integrator complex subunit 5 omd	XP_065173709.1 integrator complex subunit 5 isoform X1 [Dalotia coriaria]	1061	0	PF14837; PF14838	Integrator complex subunit 5 N-terminus; Integrator complex subunit 5 C-terminus				XP_017777187.1	integrator complex subunit 5	XM_017921698.1
108568201	144.517456370667	-1.05627034205025	0.161088490307507	-6.55708139069342	5.48710690731672e-11	3.838528354335e-09	probable dimethyladenosine transferase	XP_065162874.1 probable dimethyladenosine transferase [Dalotia coriaria]	533	8.13e-191	PF00398	Ribosomal RNA adenine dimethylase				XP_017784635.1	probable dimethyladenosine transferase	XM_017929146.1
108557894	12740.5157848278	0.974993512879549	0.148886052958662	6.54858862535806	5.80833840843561e-11	4.03753042657268e-09	heat shock protein 70 cognate 3	XP_023015281.1 heat shock 70 kDa protein cognate 3 isoform X3 [Leptinotarsa decemlineata]	1550	0	PF00490; PF00012	Delta-aminolevulinic acid dehydratase; Hsp70 protein				XP_017770094.1	LOW QUALITY PROTEIN: heat shock 70 kDa protein cognate 3	XM_017914605.1
108557838	896.171395502904	-0.87148424492598	0.133264761716935	-6.53949501502189	6.17268992579508e-11	4.26381468270486e-09	pre-rRNA processing protein FTSJ3	XP_022917461.2 pre-rRNA 2'-O-ribose RNA methyltransferase FTSJ3 [Onthophagus taurus]	916	0	PF01728; PF07780; PF11861	FtsJ-like methyltransferase; Spb1 C-terminal domain; Ribosomal RNA methyltransferase Spb1, DUF3381				XP_017770014.1	pre-rRNA processing protein FTSJ3	XM_017914525.1
108565483	1826.14753419674	2.26496366062432	0.346410083093222	6.5383883759954	6.21852708370784e-11	4.26488588536594e-09	luciferin 4-monooxygenase-like	XP_068896001.1 luciferin 4-monooxygenase-like isoform X2 [Tenebrio molitor]	493	5.84e-168	PF00501; PF13193	AMP-binding enzyme; AMP-binding enzyme C-terminal domain				XP_017780475.1	luciferin 4-monooxygenase-like	XM_017924986.1
108569964	507.558448839918	4.67256844539058	0.714723649412442	6.53758756861031	6.25190410219354e-11	4.26488588536594e-09	4-coumarate--CoA ligase 1-like	XP_065159114.1 uncharacterized protein [Dalotia coriaria]	621	3.85e-217	PF13193; PF00501	AMP-binding enzyme C-terminal domain; AMP-binding enzyme				XP_017787248.1	4-coumarate--CoA ligase 1-like	XM_017931759.1
108556705	8357.46603496704	1.61536297739794	0.247458902483291	6.52780304603113	6.67413770874783e-11	4.52481817624552e-09	probable low-specificity L-threonine aldolase 2	XP_065173935.1 uncharacterized protein [Dalotia coriaria]	550	2.87e-195	PF01212	Beta-eliminating lyase				XP_017768404.1	probable low-specificity L-threonine aldolase 2	XM_017912915.1
108562842	10170.4238169854	-0.936774944043584	0.143684444802266	-6.51966846747222	7.04629592378189e-11	4.74782013072985e-09	ribosomal protein S20	XP_018328673.1 40S ribosomal protein S20 [Agrilus planipennis]	223	2.21e-74	PF00338	Ribosomal protein S10p/S20e				XP_017776802.1	40S ribosomal protein S20	XM_017921313.1
108556648	179.072223115173	0.673885142931798	0.103415458795911	6.51629022177138	7.20674772277857e-11	4.82632379507787e-09	nurim homolog	XP_044270761.1 nurim homolog [Tribolium madens]	220	2.41e-69	NA	NA				XP_017768335.1	nurim homolog	XM_017912846.1
108562422	3977.87036177145	1.00469585863365	0.154417369178215	6.50636559851065	7.69907212474892e-11	5.12478237249196e-09	Copper transporter 1A	XP_065169673.1 high affinity copper uptake protein 1-like isoform X1 [Dalotia coriaria]	285	1.88e-96	PF04145 | PF04145 | PF04145	Ctr copper transporter family | Ctr copper transporter family | Ctr copper transporter family				XP_017776233.1 | XP_017776235.1 | XP_017776236.1	high affinity copper uptake protein 1 isoform X1 | high affinity copper uptake protein 1 isoform X1 | high affinity copper uptake protein 1 isoform X1	XM_017920744.1 | XM_017920746.1 | XM_017920747.1
108566696	1000.560568896	-1.06772001655423	0.16413959743404	-6.50495086649214	7.77187778656188e-11	5.13145581536183e-09	MKI67 FHA domain-interacting nucleolar phosphoprotein-like	XP_063912545.1 MKI67 FHA domain-interacting nucleolar phosphoprotein-like [Zophobas morio]	153	6.87e-42	PF00076	RNA recognition motif				XP_017782197.1	MKI67 FHA domain-interacting nucleolar phosphoprotein-like	XM_017926708.1
108567013	137.522764073807	5.40066368114901	0.83031452694404	6.50435889761688	7.80254139274721e-11	5.13145581536183e-09	uncharacterized LOC108567013	XP_022904671.2 uncharacterized protein [Onthophagus taurus]	157	2.21e-39	PF06974 | PF06974 | PF06974	WS/DGAT C-terminal domain | WS/DGAT C-terminal domain | WS/DGAT C-terminal domain	XP_071528880.1 putative diacyglycerol O-acyltransferase Mb3154c [Panulirus ornatus]	495	9,68E-20	XP_017782681.1 | XP_017782682.1 | XP_017782683.1	uncharacterized protein LOC108567013 isoform X1 | uncharacterized protein LOC108567013 isoform X1 | uncharacterized protein LOC108567013 isoform X1	XM_017927192.1 | XM_017927193.1 | XM_017927194.1
108563732	1295.46746020204	-0.923065494861001	0.142581624655574	-6.47394429044273	9.54771161235683e-11	6.24181646657828e-09	SPARC related modular calcium binding-like protein magu	XP_065160459.1 SPARC-related modular calcium-binding protein 1 [Dalotia coriaria]	572	2.63e-199	PF10591; PF10591; PF07648; PF00086; PF00086	Secreted protein acidic and rich in cysteine Ca binding region; Secreted protein acidic and rich in cysteine Ca binding region; Kazal-type serine protease inhibitor domain; Thyroglobulin type-1 repeat; Thyroglobulin type-1 repeat				XP_017777976.1	SPARC-related modular calcium-binding protein 2	XM_017922487.1
108568209	27368.973357599	-0.665641175013651	0.102924272540125	-6.46729054853556	9.97756945411592e-11	6.48423936772516e-09	ribosomal protein L4	XP_065162976.1 large ribosomal subunit protein uL4 [Dalotia coriaria]	595	3.66e-212	PF14374; PF00573	60S ribosomal protein L4 C-terminal domain; Ribosomal protein L4/L1 family				XP_017784646.1	60S ribosomal protein L4	XM_017929157.1
108561819	937.875880525382	1.45438485565579	0.225198287059724	6.4582411999878	1.05926819475951e-10	6.79579995579066e-09	peptidoglycan-recognition protein 2-like	XP_065156123.1 peptidoglycan-recognition protein 2-like [Dalotia coriaria]	243	7.68e-80	PF01510	N-acetylmuramoyl-L-alanine amidase				XP_017775382.1	peptidoglycan-recognition protein 2-like	XM_017919893.1
108562494	10459.6436677671	0.603333756282448	0.0934257640065243	6.45789480769261	1.06169495046486e-10	6.79579995579066e-09	succinyl-CoA ligase subunit alpha, mitochondrial-like	XP_065165646.1 succinate--CoA ligase [ADP/GDP-forming] subunit alpha, mitochondrial [Dalotia coriaria]	581	2.9e-209	PF02629; PF00549	CoA binding domain; CoA-ligase				XP_017776345.1	succinyl-CoA ligase subunit alpha, mitochondrial-like	XM_017920856.1
108565612	180.941114551832	-3.85008684024566	0.596216694819865	-6.45752940784204	1.06426075971592e-10	6.79579995579066e-09	fatty acyl-CoA reductase 1-like	XP_046615046.1 fatty acyl-CoA reductase wat-like isoform X3 [Neodiprion virginianus]	257	1.21e-77	PF03015; PF07993	Male sterility protein; Male sterility protein				XP_017780644.1	fatty acyl-CoA reductase 1-like	XM_017925155.1
108556873	17619.4661025474	-1.03292214864332	0.160080799645202	-6.45250492834033	1.10016304322826e-10	6.98444549351214e-09	Ribosomal protein LP1	XP_018561335.1 60S acidic ribosomal protein P1 [Anoplophora glabripennis]	140	5.15e-42	PF00428	60s Acidic ribosomal protein				XP_017768644.1	60S acidic ribosomal protein P1	XM_017913155.1
108561278	1428.27574044099	0.945240039086923	0.146578398604827	6.44869945424412	1.1281402559667e-10	7.12089909843811e-09	Unconventional myosin ID	XP_022906681.1 unconventional myosin ID isoform X2 [Onthophagus taurus]	1552	0	PF00612; PF00063; PF06017	IQ calmodulin-binding motif; Myosin head (motor domain); Unconventional myosin tail, actin- and lipid-binding				XP_017774628.1	myosin-IA	XM_017919139.1
108567936	5440.97904952144	0.990810664306441	0.153675063823691	6.44743941960021	1.1375561747612e-10	7.13930255280131e-09	uncharacterized LOC108567936	XP_031352763.1 uncharacterized protein LOC116177789 [Photinus pyralis]	100	3.11e-26	PF00612; PF00612	IQ calmodulin-binding motif; IQ calmodulin-binding motif	XP_063919498.1 putative leucine-rich repeat-containing protein DDB_G0290503 isoform X2 [Zophobas morio]	2146	3,97E-25	XP_017784237.1	uncharacterized protein LOC108567936	XM_017928748.1
108567752	78.8973435405493	4.34047551683316	0.673373495757331	6.44586628992801	1.14941964915835e-10	7.17277045835578e-09	venom carboxylesterase-6-like	XP_044266708.1 juvenile hormone esterase-like [Tribolium madens]	446	3.91e-149	PF00135	Carboxylesterase family				XP_017783885.1	venom carboxylesterase-6-like	XM_017928396.1
108557817	226.69251638748	5.60219408759211	0.871176142164308	6.43061008727154	1.27092794022973e-10	7.88621557488314e-09	uncharacterized LOC108557817	NA	NA	NA	NA	NA	XP_044252853.1 coleoptericin-like [Tribolium madens]	141	0,0000000393	XP_017769981.1	uncharacterized protein LOC108557817	XM_017914492.1
108563287	303.367768402615	-0.836723600561925	0.130715728666246	-6.4010934957821	1.54268064596631e-10	9.51868625542022e-09	ribosomal RNA processing protein 1 homolog	XP_025834171.1 ribosomal RNA processing protein 1 homolog [Agrilus planipennis]	400	1.33e-125	PF05997	Nucleolar protein,Nop52				XP_017777404.1	ribosomal RNA processing protein 1 homolog	XM_017921915.1
108561298	389.972814874701	-0.689875825507682	0.107880329836267	-6.39482495608538	1.60731378419703e-10	9.86208228594191e-09	WD repeat-containing protein 46	XP_031337832.1 WD repeat-containing protein 46-like [Photinus pyralis]	571	3.15e-197	PF00400; PF08149	WD domain, G-beta repeat; BING4CT (NUC141) domain				XP_017774657.1	WD repeat-containing protein 46	XM_017919168.1
108557446	403.472416040518	3.69930329852639	0.579366088353326	6.38508772413751	1.71299242488773e-10	1.045210877919e-08	cytochrome P450 9e2-like	XP_049818311.1 cytochrome P450 9e2-like isoform X3 [Aethina tumida]	520	9.67e-180	PF00067	Cytochrome P450				XP_017769441.1	cytochrome P450 9e2-like	XM_017913952.1
108557828	611.843906762798	1.59657696249168	0.250751389591687	6.36717094605728	1.9254654127335e-10	1.16836390210232e-08	solute carrier family 30 member 3	XP_022914999.1 proton-coupled zinc antiporter SLC30A2-like [Onthophagus taurus]	535	1.2e-188	PF01545 | PF01545	Cation efflux family | Cation efflux family				XP_017769991.1 | XP_017769992.1	zinc transporter 2 | zinc transporter 2	XM_017914502.1 | XM_017914503.1
108569168	1119.94502470416	0.578278687581445	0.0908743384473724	6.36349818289286	1.97209727344316e-10	1.19008485462782e-08	phospholipid scramblase 1	XP_065166216.1 phospholipid scramblase 2 isoform X1 [Dalotia coriaria]	483	4.24e-170	PF03803 | PF03803 | PF03803 | PF03803	Scramblase | Scramblase | Scramblase | Scramblase				XP_017786101.1 | XP_017786102.1 | XP_017786103.1 | XP_017786104.1	phospholipid scramblase 2 | phospholipid scramblase 2 | phospholipid scramblase 2 | phospholipid scramblase 2	XM_017930612.1 | XM_017930613.1 | XM_017930614.1 | XM_017930615.1
108560551	93.3937470732322	-3.04630804169791	0.4791885193483	-6.35722250992346	2.05434314364447e-10	1.23294266375122e-08	translation initiation factor IF-2-like	XP_065159139.1 uncharacterized protein [Dalotia coriaria]	84.7	1.81e-17	NA | NA	NA | NA				XP_017773639.1 | XP_017773640.1	translation initiation factor IF-2-like isoform X1 | translation initiation factor IF-2-like isoform X1	XM_017918150.1 | XM_017918151.1
108556702	276.073958869603	1.74678830424299	0.275571265392945	6.33878972015529	2.31577042147671e-10	1.38228839886297e-08	G-protein coupled receptor 126-like	XP_065156875.1 LOW QUALITY PROTEIN: adhesion G-protein coupled receptor G2-like [Dalotia coriaria]	400	2.04e-131	PF00002	7 transmembrane receptor (Secretin family)				XP_017768399.1	G-protein coupled receptor 126-like	XM_017912910.1
108557033	691.941833681982	0.951664697574031	0.150270758989481	6.33299987285381	2.40439761482311e-10	1.42743237857309e-08	fibroblast growth factor branchless	XP_063914874.1 uncharacterized protein LOC135131204 [Zophobas morio]	396	2.2e-134	PF00167	Fibroblast growth factor				XP_017768896.1	uncharacterized protein LOC108557033	XM_017913407.1
108558977	652.223359233156	-0.709562595304101	0.112108067083086	-6.32927329643661	2.46318497843172e-10	1.45069589160392e-08	RNA polymerase I subunit RpI1	XP_072382693.1 DNA-directed RNA polymerase I subunit RPA1 [Diabrotica undecimpunctata]	1299	0	PF00623; PF04983; PF04998; PF04997; PF05000	RNA polymerase Rpb1, domain 2; RNA polymerase Rpb1, domain 3; RNA polymerase Rpb1, domain 5; RNA polymerase Rpb1, domain 1; RNA polymerase Rpb1, domain 4				XP_017771574.1	DNA-directed RNA polymerase I subunit RPA1	XM_017916085.1
108559277	9440.40186115093	-0.815644789276824	0.128877313999743	-6.32884690069233	2.47000028890042e-10	1.45069589160392e-08	ribosomal protein S12	XP_044265004.1 40S ribosomal protein S12 [Tribolium madens]	259	4.14e-88	PF01248	Ribosomal protein L7Ae/L30e/S12e/Gadd45 family				XP_017771994.1	40S ribosomal protein S12	XM_017916505.1
108559640	478.346221473964	-0.865260626783344	0.137006881158744	-6.31545378936697	2.69369871158388e-10	1.57366451858116e-08	Tsr1 ribosome assembly factor	XP_028130060.2 pre-rRNA-processing protein TSR1 homolog [Diabrotica virgifera virgifera]	1013	0	PF22298; PF08142; PF04950	Tsr1, G-like domain; AARP2CN (NUC121) domain; 40S ribosome biogenesis protein Tsr1 and BMS1 C-terminal				XP_017772467.1	pre-rRNA-processing protein TSR1 homolog	XM_017916978.1
108560389	718.782269612429	0.729646877741325	0.115766312635944	6.30275648526427	2.92398104991517e-10	1.69915787678404e-08	XK-related protein 7	XP_065171333.1 XK-related protein 6-like [Dalotia coriaria]	634	6.62e-228	PF09815	XK-related protein				XP_017773404.1	XK-related protein 7	XM_017917915.1
108559592	191.207616889032	-1.19104303727773	0.18929686379515	-6.2919322243322	3.13538385042737e-10	1.81241688574967e-08	G-protein coupled receptor 143-like	XP_023029086.1 G-protein coupled receptor 143-like [Leptinotarsa decemlineata]	509	1.13e-179	PF02101	Ocular albinism type 1 protein				XP_017772413.1	G-protein coupled receptor 143-like	XM_017916924.1
108562302	440.662317473547	0.820994151000556	0.130516872933616	6.29032961445632	3.16792589902256e-10	1.82164032193533e-08	Adrenodoxin-like protein 2, mitochondrial Ferredoxin 2	XP_015596330.1 adrenodoxin [Cephus cinctus]	197	5.39e-63	PF00111	2Fe-2S iron-sulfur cluster binding domain				XP_017776088.1	adrenodoxin	XM_017920599.1
108559281	497.989357076526	-0.876779556785564	0.139685507748636	-6.27681118046499	3.45587345124286e-10	1.97686761015627e-08	non-canonical poly(A) RNA polymerase PAPD5-like	XP_025835721.1 non-canonical poly(A) RNA polymerase protein Trf4-1-like [Agrilus planipennis]	605	2E-211	PF22600; PF03828	Poly(A) RNA polymerase, mitochondrial-like, central palm domain; Cid1 family poly A polymerase				XP_017772001.1	non-canonical poly(A) RNA polymerase PAPD5-like	XM_017916512.1
108568960	449.153780026733	-0.809638062016675	0.129224104566138	-6.26537954923336	3.71918394073868e-10	2.11646617726077e-08	Nucleolar complex protein 1	XP_065161125.1 CCAAT/enhancer-binding protein zeta-like [Dalotia coriaria]	821	1.03e-285	PF03914	CBF/Mak21 family				XP_017785802.1	CCAAT/enhancer-binding protein zeta	XM_017930313.1
108568743	21210.5204918143	2.60984508366018	0.417069022818248	6.25758553350415	3.90983230306083e-10	2.21348908167614e-08	Collapsin Response Mediator Protein	XP_065165458.1 dihydropyrimidinase isoform X1 [Dalotia coriaria]	984	0	PF01979 | PF01979	Amidohydrolase family | Amidohydrolase family				XP_017785498.1 | XP_017785499.1	dihydropyrimidinase isoform X1 | dihydropyrimidinase isoform X1	XM_017930009.1 | XM_017930010.1
108566226	5442.52932938316	-1.40610213120767	0.225387653641083	-6.23859429960971	4.41520432444191e-10	2.48677892796644e-08	stress-associated endoplasmic reticulum protein 2	XP_065160527.1 stress-associated endoplasmic reticulum protein 2 [Dalotia coriaria]	118	1.78e-34	PF06624	Ribosome associated membrane protein RAMP4				XP_017781509.1	stress-associated endoplasmic reticulum protein 2	XM_017926020.1
108567047	297.177340122919	-0.867747706575933	0.13914922137266	-6.23609458979288	4.48629891394298e-10	2.51392964142019e-08	ribosomal L1 domain-containing protein 1-like	XP_031354741.1 ribosomal L1 domain-containing protein CG13096 [Photinus pyralis]	204	3.12e-55	PF00687	Ribosomal protein L1p/L10e family				XP_017782732.1	ribosomal L1 domain-containing protein 1-like	XM_017927243.1
108568499	2044.8493829715	1.65679745964219	0.266015569777127	6.22819732330062	4.71832573660705e-10	2.63052647538859e-08	alpha-tocopherol transfer protein-like	XP_065172224.1 alpha-tocopherol transfer protein-like [Dalotia coriaria]	550	1.61e-197	PF00650	CRAL/TRIO domain				XP_017785118.1	alpha-tocopherol transfer protein-like	XM_017929629.1
108560234	96.360779732841	1.29826024423137	0.208779661297776	6.21832718839267	5.02482939420731e-10	2.78725763821106e-08	uncharacterized LOC108560234	XP_966773.1 uncharacterized protein LOC656652 isoform X1 [Tribolium castaneum]	181	1.59e-56	NA	NA	XP_044742857.1 ras guanine nucleotide exchange factor Q [Chrysoperla carnea]	268	2,76E-17	XP_017773182.1	uncharacterized protein LOC108560234	XM_017917693.1
108561334	89.7685715046458	3.77156662349793	0.607201050197846	6.21139673962854	5.25156958448184e-10	2.88995613608997e-08	UDP-glucuronosyltransferase 2C1-like	XP_065157276.1 UDP-glycosyltransferase UGT5-like [Dalotia coriaria]	468	1.17e-158	PF00201	UDP-glucoronosyl and UDP-glucosyl transferase				XP_017774703.1	UDP-glucuronosyltransferase 2C1-like	XM_017919214.1
108566492	638.769897124478	-0.831262744023801	0.133835736793346	-6.21106711809973	5.26259880923239e-10	2.88995613608997e-08	NHP2-like protein 1 hoip	XP_019876876.1 NHP2-like protein 1 [Aethina tumida]	228	2.71e-76	PF01248	Ribosomal protein L7Ae/L30e/S12e/Gadd45 family				XP_017781884.1	NHP2-like protein 1 homolog	XM_017926395.1
108568775	400.401809983175	-0.768397664959844	0.123777592111385	-6.20788990844466	5.3700747499912e-10	2.93430502383848e-08	tRNA methyltransferase 1	XP_018576509.1 probable tRNA (guanine(26)-N(2))-dimethyltransferase [Anoplophora glabripennis]	676	2.86e-240	PF02005	N2,N2-dimethylguanosine tRNA methyltransferase				XP_017785548.1	probable tRNA (guanine(26)-N(2))-dimethyltransferase	XM_017930059.1
108569586	1673.98125893317	-0.724561698696877	0.116932277316008	-6.19642168379874	5.77612493589822e-10	3.1405534738104e-08	haspin	XP_018330958.1 putative serine/threonine-protein kinase haspin homolog [Agrilus planipennis]	438	4.91e-147	PF12330	Haspin like kinase domain				XP_017786678.1	putative serine/threonine-protein kinase haspin homolog	XM_017931189.1
108569338	21355.8556879879	-0.708386180503807	0.11437455723106	-6.19356435253972	5.88186576671226e-10	3.18229220274881e-08	ribosomal protein L3	XP_030753384.1 60S ribosomal protein L3 [Sitophilus oryzae]	726	9.45e-264	PF00297	Ribosomal protein L3				XP_017786336.1	60S ribosomal protein L3	XM_017930847.1
108556427	24208.8037191386	-0.969485007449674	0.156742552721453	-6.18520619076904	6.20213489560969e-10	3.33911997835692e-08	ribosomal protein LP0	XP_065164977.1 large ribosomal subunit protein uL10 [Dalotia coriaria]	526	6.31e-188	PF17777; PF00428; PF00466	Insertion domain in 60S ribosomal protein L10P; 60s Acidic ribosomal protein; Ribosomal protein L10				XP_017768040.1	60S acidic ribosomal protein P0	XM_017912551.1
108567188	278.948867113108	-1.82002236898265	0.295203012844527	-6.16532450480507	7.03387418259957e-10	3.76844098280444e-08	luciferin 4-monooxygenase-like	XP_022902599.1 luciferin 4-monooxygenase-like [Onthophagus taurus]	370	1.61e-120	PF13193; PF00501	AMP-binding enzyme C-terminal domain; AMP-binding enzyme				XP_017783007.1	luciferin 4-monooxygenase-like	XM_017927518.1
108564534	512.81341498828	-0.839253988711854	0.136529122252864	-6.14706939342567	7.89276048059502e-10	4.20806739603763e-08	probable ATP-dependent RNA helicase pitchoune	XP_031344570.1 probable ATP-dependent RNA helicase pitchoune [Photinus pyralis]	874	1.87000000155793e-315	PF13959; PF00270; PF00271	Domain of unknown function (DUF4217); DEAD/DEAH box helicase; Helicase conserved C-terminal domain				XP_017779096.1	probable ATP-dependent RNA helicase pitchoune	XM_017923607.1
108562448	729.767294762296	-0.720853548964711	0.117326964266665	-6.14397170735901	8.04831841995106e-10	4.27027445441172e-08	Adenylate kinase 3	XP_044265215.1 GTP:AMP phosphotransferase AK3, mitochondrial [Tribolium madens]	352	6.9e-122	PF05191; PF00406	Adenylate kinase, active site lid; Adenylate kinase				XP_017776271.1	GTP:AMP phosphotransferase AK3, mitochondrial	XM_017920782.1
108562761	49.995560535268	-2.40555042899126	0.393292466208655	-6.11644167044643	9.56878884229289e-10	5.05259653148571e-08	secretin receptor-like	XP_031341238.1 parathyroid hormone/parathyroid hormone-related peptide receptor-like [Photinus pyralis]	345	3.35e-114	PF00002	7 transmembrane receptor (Secretin family)				XP_017776673.1	secretin receptor-like	XM_017921184.1
108557375	7297.57992129448	-0.569399928288929	0.0936193887707486	-6.08207269632205	1.18638751151192e-09	6.17578106023464e-08	proteoglycan 4-like	XP_022917737.2 uncharacterized protein [Onthophagus taurus]	343	3.55e-93	NA	NA				XP_017769352.1	proteoglycan 4-like	XM_017913863.1
108557618	2416.54555060323	0.946063682481103	0.155549804835016	6.08206280608674	1.18646071538697e-09	6.17578106023464e-08	cyclin G	XP_065165267.1 cyclin G-like [Dalotia coriaria]	310	5.18e-103	PF00134	Cyclin, N-terminal domain				XP_017769703.1	cyclin G	XM_017914214.1
108568418	9717.09652811253	-0.623388936688571	0.102472923930404	-6.08345026938001	1.17623412801383e-09	6.17578106023464e-08	Receptor of activated protein kinase C 1	XP_065157795.1 small ribosomal subunit protein RACK1 [Dalotia coriaria]	590	4.04e-213	PF00400; PF00400; PF00400; PF00400; PF00400; PF00400; PF00400 | PF00400; PF00400	WD domain, G-beta repeat; WD domain, G-beta repeat; WD domain, G-beta repeat; WD domain, G-beta repeat; WD domain, G-beta repeat; WD domain, G-beta repeat; WD domain, G-beta repeat | WD domain, G-beta repeat; WD domain, G-beta repeat				XP_017784978.1 | XP_017784979.1	guanine nucleotide-binding protein subunit beta-like protein isoform X1 | guanine nucleotide-binding protein subunit beta-like protein isoform X1	XM_017929489.1 | XM_017929490.1
108558717	839.629341151688	-0.801432057903575	0.13213030249575	-6.06546751778878	1.31570360398103e-09	6.81621352949228e-08	Calcium/calmodulin-dependent protein kinase I	XP_063929580.1 calcium/calmodulin-dependent protein kinase type 1 [Zophobas morio]	668	1.79e-242	PF00069	Protein kinase domain				XP_017771202.1	calcium/calmodulin-dependent protein kinase type 1	XM_017915713.1
108556406	10208.1734044277	-0.653499405105091	0.107829890758846	-6.06046617042948	1.35727596821514e-09	6.99857368962763e-08	ribosomal protein L10Ab	XP_050294794.1 60S ribosomal protein L10a [Anthonomus grandis grandis]	413	2.22e-146	PF00687	Ribosomal protein L1p/L10e family				XP_017768010.1	60S ribosomal protein L10a	XM_017912521.1
108569287	326.100171236531	-1.06117615405591	0.175545594747083	-6.04501728217559	1.49393987472818e-09	7.66726245053254e-08	nucleolar protein 16	XP_044270744.1 nucleolar protein 16 [Tribolium madens]	179	7.47e-55	PF09420	Ribosome biogenesis protein Nop16				XP_017786278.1	nucleolar protein 16	XM_017930789.1
108566285	1838.04269220825	0.703720586123981	0.116954563152976	6.0170425774967	1.77632372158882e-09	9.07412252753954e-08	dihydrolipoamide S-acetyltransferase muc	XP_019871441.2 dihydrolipoyllysine-residue acetyltransferase component of pyruvate dehydrogenase complex, mitochondrial [Aethina tumida]	554	3.88e-193	PF00364; PF00198	Biotin-requiring enzyme; 2-oxoacid dehydrogenases acyltransferase (catalytic domain)				XP_017781582.1	dihydrolipoyllysine-residue acetyltransferase component of pyruvate dehydrogenase complex, mitochondrial	XM_017926093.1
108556341	180.300430717704	-1.03938481030377	0.172788903953511	-6.01534465768368	1.79504367069181e-09	9.12729844222601e-08	Dihydrouridine synthase 2	XP_031345213.1 tRNA-dihydrouridine(20) synthase [NAD(P)+]-like [Photinus pyralis]	671	1.33e-240	PF01207; PF00035	Dihydrouridine synthase (Dus); Double-stranded RNA binding motif				XP_017767904.1	tRNA-dihydrouridine(20) synthase [NAD(P)+]-like	XM_017912415.1
108564748	51.6928004785205	5.26001935121094	0.875221263547305	6.00993094008238	1.85602372238803e-09	9.39387490460262e-08	cytochrome P450 6k1-like	XP_063903162.1 cytochrome P450 6k1-like isoform X2 [Zophobas morio]	374	2.2e-122	PF00067	Cytochrome P450				XP_017779348.1	cytochrome P450 6k1-like	XM_017923859.1
108566806	7899.30122859438	0.761377771612454	0.126996072001946	5.9952859927887	2.03127638114995e-09	1.02337194927385e-07	heat shock protein 90 Gp93	XP_065155912.1 LOW QUALITY PROTEIN: endoplasmin [Dalotia coriaria]	1263	0	PF13589; PF00183	Histidine kinase-, DNA gyrase B-, and HSP90-like ATPase; Hsp90 protein				XP_017782357.1	endoplasmin	XM_017926868.1
108566944	432.336401332002	-1.22652239599794	0.204812765266879	-5.98850562072993	2.11777821709734e-09	1.06208028120457e-07	lethal (1) G0469 NlpC/P60 domain-containing protein	XP_065161921.1 uncharacterized protein l(1)G0469 [Dalotia coriaria]	329	1.12e-112	NA	NA				XP_017782579.1	uncharacterized protein LOC108566944	XM_017927090.1
108564910	779.327611500418	1.06658056659716	0.178356358408686	5.98005350699747	2.23064336316829e-09	1.10855909763246e-07	5-hydroxytryptamine receptor 7	XP_065173695.1 5-hydroxytryptamine receptor 1-like [Dalotia coriaria]	585	9.57e-206	PF00001	7 transmembrane receptor (rhodopsin family)				XP_017779596.1	5-hydroxytryptamine receptor 1-like	XM_017924107.1
108565273	1664.65504620399	1.00750711063513	0.168458783101654	5.98073363754009	2.22134860140738e-09	1.10855909763246e-07	amino acid transporter ANTL1-like	XP_065161540.1 uncharacterized protein [Dalotia coriaria]	662	6.36e-237	PF01490 | PF01490	Transmembrane amino acid transporter protein | Transmembrane amino acid transporter protein				XP_017780131.1 | XP_017780132.1	amino acid transporter ANTL1-like isoform X1 | amino acid transporter ANTL1-like isoform X1	XM_017924642.1 | XM_017924643.1
108568585	7.70246879828261	-6.17920276362912	1.0334851108284	-5.97899543872107	2.24517843548753e-09	1.11075652058376e-07	cytochrome P450 6k1-like	XP_022913704.2 cytochrome P450 6k1-like [Onthophagus taurus]	418	9.24e-140	PF00067	Cytochrome P450				XP_017785254.1	LOW QUALITY PROTEIN: cytochrome P450 6k1-like	XM_017929765.1
108566768	624.761584765107	0.606232937482274	0.101424286617292	5.97719695845431	2.27009677597787e-09	1.11804811168453e-07	arrestin domain-containing protein 17	XP_065165896.1 arrestin domain-containing protein 17 [Dalotia coriaria]	520	4.96e-183	PF02752; PF00339	Arrestin (or S-antigen), C-terminal domain; Arrestin (or S-antigen), N-terminal domain				XP_017782289.1	arrestin domain-containing protein 17	XM_017926800.1
108566356	69.8194406705139	3.46626666320401	0.580500338975621	5.97117078229575	2.35557000275801e-09	1.15496541697729e-07	uncharacterized LOC108566356	XP_068916689.1 uncharacterized protein [Tenebrio molitor]	137	2.01e-37	NA	NA	XP_049803068.1 translation initiation factor IF-2 [Schistocerca nitens]	337	7,08E-11	XP_017781684.1	uncharacterized protein LOC108566356	XM_017926195.1
108568300	12915.6742322472	-0.853488816423497	0.14311234345811	-5.96376801469482	2.46486623593144e-09	1.203183371966e-07	translationally controlled tumor protein	XP_056631682.1 translationally-controlled tumor protein homolog [Diorhabda sublineata]	308	2.14e-106	PF00838	Translationally controlled tumour protein				XP_017784783.1	translationally-controlled tumor protein homolog	XM_017929294.1
108559954	4370.63551372688	1.45761019065847	0.245590387610329	5.93512720445403	2.93617761621215e-09	1.42690436986097e-07	glutaryl-CoA dehydrogenase, mitochondrial	XP_065166433.1 glutaryl-CoA dehydrogenase, mitochondrial [Dalotia coriaria]	669	8.01e-241	PF02771; PF02770; PF00441	Acyl-CoA dehydrogenase, N-terminal domain; Acyl-CoA dehydrogenase, middle domain; Acyl-CoA dehydrogenase, C-terminal domain				XP_017772839.1	glutaryl-CoA dehydrogenase, mitochondrial	XM_017917350.1
108563562	444.974488356516	-0.703995894832567	0.118940332212076	-5.91889968473699	3.24102561538371e-09	1.56811384730217e-07	nucleolar GTP-binding protein 2	XP_019873726.1 nucleolar GTP-binding protein 2 [Aethina tumida]	949	0	PF08153; PF01926	NGP1NT (NUC091) domain; 50S ribosome-binding GTPase				XP_017777763.1	nucleolar GTP-binding protein 2	XM_017922274.1
108561880	3449.18081879241	-0.521330225166469	0.0881424119450369	-5.91463534593943	3.32611637742835e-09	1.60222527075858e-07	protein split ends-like	XP_044261034.1 serine/threonine-protein kinase WNK2 isoform X5 [Tribolium madens]	1016	0	PF00069; PF12202 | PF12202; PF00069 | PF12202; PF00069 | PF12202; PF00069	Protein kinase domain; Oxidative-stress-responsive kinase 1 C-terminal domain | Oxidative-stress-responsive kinase 1 C-terminal domain; Protein kinase domain | Oxidative-stress-responsive kinase 1 C-terminal domain; Protein kinase domain | Oxidative-stress-responsive kinase 1 C-terminal domain; Protein kinase domain				XP_017775480.1 | XP_017775482.1 | XP_017775483.1 | XP_017775484.1	uncharacterized protein LOC108561880 isoform X1 | uncharacterized protein LOC108561880 isoform X1 | uncharacterized protein LOC108561880 isoform X1 | uncharacterized protein LOC108561880 isoform X1	XM_017919991.1 | XM_017919993.1 | XM_017919994.1 | XM_017919995.1
108561974	8363.96338201631	2.49127141767242	0.421551538808642	5.909767106326	3.42591743102195e-09	1.64309393645913e-07	uncharacterized LOC108561974	XP_046667299.1 uncharacterized protein LOC124359012 [Homalodisca vitripennis]	45.1	0.000316	PF15430	Single domain von Willebrand factor type C	XP_058832383.1 toxin-like protein 14 isoform X1 [Topomyia yanbarensis]	100	1,5E-13	XP_017775622.1	uncharacterized protein LOC108561974	XM_017920133.1
108561072	431.066299822277	0.688048743727097	0.116472161494413	5.90740941782987	3.47529303232697e-09	1.65952797278466e-07	mitochondrial ribosomal protein L47	XP_063903323.1 large ribosomal subunit protein uL29m [Zophobas morio]	301	4.92e-101	PF06984	Mitochondrial 39-S ribosomal protein L47 (MRP-L47)				XP_017774335.1	39S ribosomal protein L47, mitochondrial	XM_017918846.1
108567054	515.888674824614	-1.20920890526204	0.205168017184663	-5.893749531993	3.77529283295094e-09	1.79498013784849e-07	Protein interacting with APP tail-1	XP_031353581.1 amyloid protein-binding protein 2 isoform X1 [Photinus pyralis]	484	4.52e-163	PF13374; PF13424	Tetratricopeptide repeat; Tetratricopeptide repeat				XP_017782745.1	amyloid protein-binding protein 2	XM_017927256.1
108564126	390.543170816351	6.51030844054249	1.10610371786943	5.88580287306386	3.96126236403154e-09	1.87528209242062e-07	uncharacterized LOC108564126	NA	NA	NA	NA	NA	XP_044252853.1 coleoptericin-like [Tribolium madens]	138	0,00714	XP_017778552.1	uncharacterized protein LOC108564126	XM_017923063.1
108558203	309.679811294753	-1.19911270496733	0.204030357675657	-5.87712886762435	4.1744323854032e-09	1.96771634716238e-07	methylthioribulose-1-phosphate dehydratase	XP_018569570.1 methylthioribulose-1-phosphate dehydratase [Anoplophora glabripennis]	424	3.47e-150	PF00596	Class II Aldolase and Adducin N-terminal domain				XP_017770524.1	methylthioribulose-1-phosphate dehydratase	XM_017915035.1
108569122	1637.08315635998	0.833979760208621	0.141932348079099	5.87589630902073	4.20561524840003e-09	1.9739432595375e-07	DnaJ heat shock protein family member shriveled	XP_065164539.1 dnaJ homolog shv [Dalotia coriaria]	626	6.69e-226	PF01556; PF00226	DnaJ C terminal domain; DnaJ domain				XP_017786035.1	dnaJ homolog subfamily B member 11	XM_017930546.1
108559351	840.247173492783	-2.2685190139744	0.386130141956548	-5.87501147276318	4.22814065141027e-09	1.97607101167826e-07	E-selectin-like	XP_046659409.1 perlucin-like [Homalodisca vitripennis]	86.7	9.74e-19	PF00059	Lectin C-type domain				XP_017772091.1	E-selectin-like	XM_017916602.1
108563149	443.39141648989	1.20592931693162	0.205442087867518	5.86992339032922	4.35996558282826e-09	2.02904669475436e-07	canopy family protein seele	XP_065168491.1 LOW QUALITY PROTEIN: protein seele [Dalotia coriaria]	210	3.72e-67	PF11938	TLR4 regulator and MIR-interacting MSAP				XP_017777235.1	protein canopy homolog 2	XM_017921746.1
108562660	461.095940984158	-0.622116483402786	0.10658116537865	-5.83702083940067	5.31424513172135e-09	2.46271537053568e-07	peptidyl-prolyl cis-trans isomerase G	XP_065161212.1 uncharacterized protein DDB_G0287625-like isoform X1 [Dalotia coriaria]	181	1.82e-52	NA	NA				XP_017776563.1	peptidyl-prolyl cis-trans isomerase G	XM_017921074.1
108568790	1576.63719809824	-1.20809302141775	0.207010608082391	-5.83589910009309	5.35012671497311e-09	2.468926122292e-07	transducin beta-like protein 2	XP_014246287.1 exonuclease GOR isoform X7 [Cimex lectularius]	261	1.26e-77	PF00400; PF00929 | PF00929; PF00400 | PF00400; PF00929 | PF00400	WD domain, G-beta repeat; Exonuclease | Exonuclease; WD domain, G-beta repeat | WD domain, G-beta repeat; Exonuclease | WD domain, G-beta repeat				XP_017785564.1 | XP_017785565.1 | XP_017785566.1 | XP_017785567.1	uncharacterized protein DDB_G0271670-like isoform X1 | uncharacterized protein DDB_G0271670-like isoform X1 | uncharacterized protein DDB_G0271670-like isoform X1 | uncharacterized protein DDB_G0271670-like isoform X1	XM_017930075.1 | XM_017930076.1 | XM_017930077.1 | XM_017930078.1
108563666	477.292356680624	1.81619921273291	0.311273754298482	5.83473289235733	5.38768061377504e-09	2.47585339669838e-07	cytochrome b5	XP_068903598.1 uncharacterized protein [Tenebrio molitor]	175	2.98e-55	PF00173	Cytochrome b5-like Heme/Steroid binding domain				XP_017777893.1	cytochrome b5	XM_017922404.1
108558963	21695.3990088947	-0.866044065902727	0.148539862098323	-5.83038151287272	5.5300794306801e-09	2.5202017588033e-07	ribosomal protein LP2	NP_001292414.1 ribosomal protein LP2 [Plutella xylostella]	127	1.06e-36	PF00428	60s Acidic ribosomal protein				XP_017771555.1	60S acidic ribosomal protein P2	XM_017916066.1
108566975	73756.8387232916	1.28701715757946	0.220741705186844	5.83042138090799	5.52875827935391e-09	2.5202017588033e-07	transferrin	XP_019872089.2 transferrin [Aethina tumida]	805	2.5e-285	PF00405; PF00405	Transferrin; Transferrin				XP_017782625.1	transferrin	XM_017927136.1
108556673	103.695986571061	4.25909273218124	0.731912523425806	5.81912810050856	5.91553863032909e-09	2.6847256519382e-07	arylsulfatase B-like	XP_065167700.1 arylsulfatase B-like isoform X1 [Dalotia coriaria]	446	5.25e-150	PF00884	Sulfatase				XP_017768374.1	arylsulfatase B-like	XM_017912885.1
108556523	908.884691669729	1.25693540981573	0.216077541912305	5.81705714852057	5.98926701478264e-09	2.70700080754559e-07	slow border cells	XP_065167906.1 CCAAT/enhancer-binding protein-like isoform X1 [Dalotia coriaria]	409	8.39e-141	PF07716	Basic region leucine zipper				XP_017768163.1	CCAAT/enhancer-binding protein	XM_017912674.1
108560285	7857.30009689699	1.75061117637688	0.301175717439064	5.81259070705484	6.15133324842609e-09	2.76885627325671e-07	clavesin-1	XP_044266741.1 clavesin-1 [Tribolium madens]	456	6.79e-161	PF00650 | PF00650	CRAL/TRIO domain | CRAL/TRIO domain				XP_017773248.1 | XP_017773249.1	clavesin-1 isoform X1 | clavesin-1 isoform X1	XM_017917759.1 | XM_017917760.1
108566448	68.5050791485886	2.83809247705167	0.488712984438937	5.80727864292355	6.34964157357963e-09	2.84645360827041e-07	uncharacterized LOC108566448	XP_065174058.1 uncharacterized protein [Dalotia coriaria]	124	2.49e-32	NA	NA				XP_017781813.1	uncharacterized protein LOC108566448	XM_017926324.1
108568814	563.254740398243	-0.673379238616599	0.115981026000748	-5.80594310842064	6.40046937990647e-09	2.85757541461434e-07	probable ATP-dependent RNA helicase DDX47	XP_019865408.2 probable ATP-dependent RNA helicase DDX47 [Aethina tumida]	737	5.27e-266	PF00271; PF00270	Helicase conserved C-terminal domain; DEAD/DEAH box helicase				XP_017785599.1	probable ATP-dependent RNA helicase DDX47	XM_017930110.1
108562314	4382.85765382564	0.930359328801997	0.160306948388233	5.80361199658573	6.49013666665291e-09	2.88587736881979e-07	Protein disulfide-isomerase A6 homolog CaBP1	XP_046620745.1 protein disulfide-isomerase A6 homolog isoform X2 [Neodiprion virginianus]	668	2.95e-240	PF00085; PF00085	Thioredoxin; Thioredoxin				XP_017776096.1	protein disulfide-isomerase A6	XM_017920607.1
108567438	60.5224962466672	3.01568663123505	0.521058106636723	5.78762059897776	7.13904307181611e-09	3.16161734103856e-07	uncharacterized LOC108567438	XP_044261428.1 fatty acyl-CoA reductase wat-like [Tribolium madens]	77	8.97e-14	PF03015	Male sterility protein				XP_017783407.1	uncharacterized protein LOC108567438	XM_017927918.1
108559976	1275.85184035499	-0.462492668412038	0.0799362543126189	-5.78576857758806	7.21815310303705e-09	3.18381427833959e-07	protein dopey-1 homolog	XP_068892795.1 protein dopey-1 homolog isoform X3 [Tenebrio molitor]	2945	0	PF04118 | PF04118 | PF04118	Dopey, N-terminal | Dopey, N-terminal | Dopey, N-terminal				XP_017772865.1 | XP_017772866.1 | XP_017772867.1	protein dopey-1 homolog isoform X1 | protein dopey-1 homolog isoform X1 | protein dopey-1 homolog isoform X1	XM_017917376.1 | XM_017917377.1 | XM_017917378.1
108566084	91.8554405185899	-1.41033190116814	0.243927864781159	-5.78175807193419	7.39239672841181e-09	3.24762773072588e-07	atonal bHLH transcription factor 8-like protein net	XP_967920.3 transcription factor ATOH8 [Tribolium castaneum]	228	2.56e-72	PF00010	Helix-loop-helix DNA-binding domain				XP_017781289.1	protein atonal homolog 8	XM_017925800.1
108566157	388.222771920229	0.675059079708912	0.116774741024586	5.78086556892283	7.43172591823096e-09	3.25189823744743e-07	Cytochrome c oxidase assembly factor 7	XP_065168862.1 cytochrome c oxidase assembly factor 7 homolog [Dalotia coriaria]	338	8.08e-116	PF08238; PF08238; PF08238; PF08238	Sel1 repeat; Sel1 repeat; Sel1 repeat; Sel1 repeat				XP_017781401.1	cytochrome c oxidase assembly factor 7 homolog	XM_017925912.1
108562680	11141.8758768728	5.20334949276379	0.900612288199563	5.77756883949024	7.57877174804447e-09	3.30308135352272e-07	15-hydroxyprostaglandin dehydrogenase [NAD(+)]-like	XP_068896102.1 15-hydroxyprostaglandin dehydrogenase [NAD(+)]-like [Tenebrio molitor]	273	6.78e-90	PF00106	short chain dehydrogenase				XP_017776587.1	15-hydroxyprostaglandin dehydrogenase [NAD(+)]-like	XM_017921098.1
108562330	579.278116176205	0.509912329510117	0.0884437525704523	5.76538550989152	8.14713941206335e-09	3.53676016453327e-07	thioredoxin domain-containing protein 9	XP_065163112.1 thioredoxin domain-containing protein 9 [Dalotia coriaria]	326	2.38e-111	PF00085	Thioredoxin				XP_017776111.1	thioredoxin domain-containing protein 9	XM_017920622.1
108560584	3132.11194622691	-0.995057940100383	0.172681508461544	-5.7623885091436	8.29318252207329e-09	3.57192249568357e-07	uncharacterized LOC108560584	XP_065165665.1 CREB-H transcription factor homolog let-607-like isoform X1 [Dalotia coriaria]	467	4.24e-156	PF00170	bZIP transcription factor				XP_017773697.1	uncharacterized protein LOC108560584	XM_017918208.1
108566457	2995.64158571208	-0.337759760091565	0.0586106575200867	-5.76277036263943	8.27443436346985e-09	3.57192249568357e-07	Zinc-finger protein 72D	XP_065169844.1 zinc finger RNA-binding protein isoform X3 [Dalotia coriaria]	1262	0	PF20965; PF07528; PF12874; PF12874; PF12171 | PF07528; PF12874; PF12874; PF20965; PF12171 | PF20965; PF12171; PF07528; PF12874; PF12874 | PF12171; PF07528; PF12874; PF12874; PF20965	DZF C-terminal domain; DZF N-terminal domain; Zinc-finger of C2H2 type; Zinc-finger of C2H2 type; Zinc-finger double-stranded RNA-binding | DZF N-terminal domain; Zinc-finger of C2H2 type; Zinc-finger of C2H2 type; DZF C-terminal domain; Zinc-finger double-stranded RNA-binding | DZF C-terminal domain; Zinc-finger double-stranded RNA-binding; DZF N-terminal domain; Zinc-finger of C2H2 type; Zinc-f…				XP_017781829.1 | XP_017781830.1 | XP_017781831.1 | XP_017781832.1	zinc finger RNA-binding protein isoform X1 | zinc finger RNA-binding protein isoform X1 | zinc finger RNA-binding protein isoform X1 | zinc finger RNA-binding protein isoform X1	XM_017926340.1 | XM_017926341.1 | XM_017926342.1 | XM_017926343.1
108560929	375.948999652793	-0.629096553873562	0.109543714059903	-5.74288136268183	9.30789420673674e-09	3.99330476846053e-07	protein MAK16 homolog	XP_068908861.1 protein MAK16 homolog [Tenebrio molitor]	362	1.1e-123	PF04874; PF01778	Mak16 protein C-terminal region; Ribosomal L28e protein family				XP_017774144.1	protein MAK16 homolog	XM_017918655.1
108567368	6.95530353063666	-7.22298922395433	1.25861190826093	-5.73885339598815	9.53196872352177e-09	4.07352577783812e-07	fatty acyl-CoA reductase 1-like	XP_046975722.1 fatty acyl-CoA reductase wat-like [Vanessa cardui]	146	2.1e-38	PF07993	Male sterility protein				XP_017783272.1	fatty acyl-CoA reductase 1-like	XM_017927783.1
108556997	2958.79882106583	-0.669488390993462	0.116699384376476	-5.73686309118536	9.64461571230905e-09	4.08983839259808e-07	obg-like ATPase 1	XP_065173288.1 obg-like ATPase 1 [Dalotia coriaria]	709	1.05e-257	PF06071; PF01926	Protein of unknown function (DUF933); 50S ribosome-binding GTPase				XP_017768851.1	obg-like ATPase 1	XM_017913362.1
108564677	307.537253079666	1.62545054959197	0.283304519470298	5.73746777012635	9.61025603370488e-09	4.08983839259808e-07	alpha-N-acetylgalactosaminidase	XP_063913199.1 alpha-N-acetylgalactosaminidase [Zophobas morio]	841	4.46e-308	PF16499; PF17450 | PF16499; PF17450	Alpha galactosidase A; Alpha galactosidase A C-terminal beta sandwich domain | Alpha galactosidase A; Alpha galactosidase A C-terminal beta sandwich domain				XP_017779253.1 | XP_017779254.1	alpha-N-acetylgalactosaminidase | alpha-N-acetylgalactosaminidase	XM_017923764.1 | XM_017923765.1
108564951	286.273902853915	1.80579645663451	0.314864908194738	5.73514675543856	9.74279485518152e-09	4.1155813805561e-07	solute carrier family 25 member 45	XP_065168743.1 solute carrier family 25 member 45-like [Dalotia coriaria]	301	1.23e-99	PF00153; PF00153; PF00153 | PF00153; PF00153 | PF00153; PF00153; PF00153	Mitochondrial carrier protein; Mitochondrial carrier protein; Mitochondrial carrier protein | Mitochondrial carrier protein; Mitochondrial carrier protein | Mitochondrial carrier protein; Mitochondrial carrier protein; Mitochondrial carrier protein				XP_017779642.1 | XP_017779643.1 | XP_017779645.1	solute carrier family 25 member 45 isoform X1 | solute carrier family 25 member 45 isoform X1 | solute carrier family 25 member 45 isoform X1	XM_017924153.1 | XM_017924154.1 | XM_017924156.1
108561108	1382.09865870407	0.887754836141503	0.155099434246505	5.72377868722953	1.04180446631504e-08	4.38396109330963e-07	mesencephalic astrocyte-derived neurotrophic factor	XP_065169896.1 mesencephalic astrocyte-derived neurotrophic factor homolog [Dalotia coriaria]	278	8.64e-95	PF10208; PF20145	ARMET, C-terminal; ARMET, N-terminal				XP_017774392.1	mesencephalic astrocyte-derived neurotrophic factor homolog	XM_017918903.1
108558287	34.3013414337822	3.65810083168376	0.640020723397428	5.71559747669643	1.09319233291444e-08	4.58264556961804e-07	aquaporin AQPAe.a-like	XP_026463710.1 aquaporin AQPAe.a-like [Ctenocephalides felis]	152	1.47e-43	PF00230	Major intrinsic protein				XP_017770645.1	aquaporin AQPAe.a-like	XM_017915156.1
108565552	39.3832415507916	-5.72934504083214	1.0031901166603	-5.71112588300371	1.12231188341206e-08	4.68682563327553e-07	uncharacterized LOC108565552	XP_023311854.1 uncharacterized protein LOC108905892 [Anoplophora glabripennis]	182	6.47e-54	NA	NA	XP_072382318.1 retinol-binding protein pinta-like isoform X2 [Diabrotica undecimpunctata]	265	4,46E-52	XP_017780570.1	uncharacterized protein LOC108565552	XM_017925081.1
108561537	2059.12530817331	1.41295492544295	0.248179289580503	5.69328298034564	1.246195870365e-08	5.18445804705256e-07	nicotinate phosphoribosyltransferase-like	XP_065165371.1 nicotinate phosphoribosyltransferase isoform X1 [Dalotia coriaria]	997	0	PF17956; PF04095; PF17767 | PF17956; PF17767; PF04095	Nicotinate phosphoribosyltransferase C-terminal domain; Nicotinate phosphoribosyltransferase (NAPRTase) family; Nicotinate phosphoribosyltransferase (NAPRTase) N-terminal domain | Nicotinate phosphoribosyltransferase C-terminal domain; Nicotinate phosphoribosyltransferase (NAPRTase) N-terminal domain; Nicotinate phosphoribosyltransferase (NAPRTase) family				XP_017775008.1 | XP_017775010.1	nicotinate phosphoribosyltransferase-like isoform X1 | nicotinate phosphoribosyltransferase-like isoform X1	XM_017919519.1 | XM_017919521.1
108565352	178.474086732955	5.66174974227652	0.994704196081511	5.69189289095204	1.25638662880585e-08	5.20712994119798e-07	juvenile hormone acid O-methyltransferase-like	XP_065159002.1 juvenile hormone acid O-methyltransferase-like [Dalotia coriaria]	252	5.61e-80	PF08241	Methyltransferase domain				XP_017780261.1	juvenile hormone acid O-methyltransferase-like	XM_017924772.1
108562589	1811.30767465508	0.386541576884952	0.0679377580387971	5.68964281488668	1.2730537944764e-08	5.25637211456177e-07	UBX domain-containing protein 4-like	XP_065167760.1 UBX domain-containing protein 4-like isoform X1 [Dalotia coriaria]	296	3.98e-93	PF00789	UBX domain				XP_017776476.1	UBX domain-containing protein 4-like	XM_017920987.1
108568820	2083.90403226301	-1.00450278441046	0.176660748034363	-5.68605530989304	1.30007304781721e-08	5.34782857085261e-07	signal sequence receptor subunit 1 l(1)G0320	XP_018572210.1 translocon-associated protein subunit alpha [Anoplophora glabripennis]	402	9.03e-140	PF03896	Translocon-associated protein (TRAP), alpha subunit				XP_017785609.1	translocon-associated protein subunit alpha	XM_017930120.1
108563777	954.20084917017	0.622903473379924	0.109688529157768	5.67883878253108	1.35612219497097e-08	5.55757092065901e-07	Phosphatidylinositol glycan anchor biosynthesis class M	XP_065162194.1 GPI mannosyltransferase 1 [Dalotia coriaria]	590	6.34e-207	PF05007; PF05007	Mannosyltransferase (PIG-M); Mannosyltransferase (PIG-M)				XP_017778045.1	GPI mannosyltransferase 1	XM_017922556.1
108562629	772.026273395707	0.676164209815866	0.119094005139118	5.67756713720402	1.36623910885037e-08	5.5782171496296e-07	pyridoxal kinase	XP_065163741.1 pyridoxal kinase [Dalotia coriaria]	397	1.17e-136	PF08543	Phosphomethylpyrimidine kinase				XP_017776523.1	pyridoxal kinase	XM_017921034.1
108560412	4462.28364922786	-0.496492570773957	0.0875037658389251	-5.67395661219757	1.39536487186344e-08	5.67603421765782e-07	cold shock domain-containing Unr	XP_065162063.1 LOW QUALITY PROTEIN: cold shock domain-containing protein E1-like [Dalotia coriaria]	1422	0	PF00313; PF00313; PF00313; PF00313; PF12901	'Cold-shock' DNA-binding domain; 'Cold-shock' DNA-binding domain; 'Cold-shock' DNA-binding domain; 'Cold-shock' DNA-binding domain; SUZ-C motif				XP_017773430.1	cold shock domain-containing protein E1	XM_017917941.1
108564496	120.59095770336	-0.868770053903086	0.153206371018128	-5.67058698753649	1.4230909055417e-08	5.7674566109094e-07	uncharacterized protein C16C10.8	XP_044270782.1 cell growth-regulating nucleolar protein [Tribolium madens]	196	1.73e-59	PF08790	LYAR-type C2HC zinc finger				XP_017779055.1	uncharacterized protein C16C10.8	XM_017923566.1
108557961	198.151668572918	-1.02212766891446	0.18055274286403	-5.66110297025065	1.50403140247774e-08	6.07307974022536e-07	uncharacterized LOC108557961	XP_065164914.1 protein RRP5 homolog [Dalotia coriaria]	400	1.39e-114	PF00575	S1 RNA binding domain				XP_017770199.1	uncharacterized protein LOC108557961	XM_017914710.1
108569605	301.271714862996	-1.2354120707952	0.218315269436875	-5.65884408352121	1.52395924591322e-08	6.13100527394317e-07	putative fatty acyl-CoA reductase CG5065	XP_973790.1 fatty acyl-CoA reductase wat isoform X2 [Tribolium castaneum]	559	2.35e-194	PF03015; PF07993 | PF03015; PF07993 | PF03015; PF07993	Male sterility protein; Male sterility protein | Male sterility protein; Male sterility protein | Male sterility protein; Male sterility protein				XP_017786708.1 | XP_017786709.1 | XP_017786710.1	putative fatty acyl-CoA reductase CG5065 isoform X1 | putative fatty acyl-CoA reductase CG5065 isoform X1 | putative fatty acyl-CoA reductase CG5065 isoform X1	XM_017931219.1 | XM_017931220.1 | XM_017931221.1
108569267	228.235449610208	1.56403358859741	0.276499673655451	5.65654768383693	1.54448083361435e-08	6.19088795459357e-07	5-hydroxytryptamine receptor 2B	XP_065171135.1 5-hydroxytryptamine receptor 7-like [Dalotia coriaria]	343	1.46e-108	PF00001	7 transmembrane receptor (rhodopsin family)				XP_017786252.1	5-hydroxytryptamine receptor 2B	XM_017930763.1
108568759	527.888394008616	1.48400900713137	0.262583667130201	5.65156631160737	1.58992327698348e-08	6.34986449131258e-07	hydroxypyruvate isomerase-like protein Gip	XP_068893424.1 putative hydroxypyruvate isomerase [Tenebrio molitor]	340	3.39e-116	PF01261	Xylose isomerase-like TIM barrel				XP_017785523.1	putative hydroxypyruvate isomerase	XM_017930034.1
108556281	4126.58996298997	1.29911756029369	0.23010362224024	5.64579361092084	1.64420999978184e-08	6.53990463384926e-07	proton-coupled amino acid transporter-like protein CG1139	XP_065161836.1 proton-coupled amino acid transporter-like protein CG1139 isoform X2 [Dalotia coriaria]	762	2.01e-276	PF01490 | PF01490	Transmembrane amino acid transporter protein | Transmembrane amino acid transporter protein				XP_017767789.1 | XP_017767790.1	proton-coupled amino acid transporter-like protein CG1139 | proton-coupled amino acid transporter-like protein CG1139	XM_017912300.1 | XM_017912301.1
108559754	481.162555620166	1.59045389465286	0.281733130660796	5.64524978273766	1.64941599160179e-08	6.53990463384926e-07	NADPH:adrenodoxin oxidoreductase, mitochondrial	XP_072386920.1 NADPH:adrenodoxin oxidoreductase, mitochondrial isoform X1 [Diabrotica undecimpunctata]	567	1.84e-199	PF07992	Pyridine nucleotide-disulphide oxidoreductase				XP_017772590.1	NADPH:adrenodoxin oxidoreductase, mitochondrial	XM_017917101.1
108556927	14158.4338020489	1.17878174853866	0.20940177764455	5.62928243398004	1.80960872599787e-08	7.14925634447286e-07	actin-binding Rho-activating protein-like	XP_065168798.1 actin-binding Rho-activating protein-like [Dalotia coriaria]	311	1.45e-106	PF14705	Costars				XP_017768741.1	actin-binding Rho-activating protein-like	XM_017913252.1
108556515	5114.9304748667	-1.06376976044902	0.188999588920464	-5.62842367290374	1.818639449156e-08	7.15918174554853e-07	bifunctional purine biosynthesis protein PURH	XP_065157519.1 bifunctional purine biosynthesis protein ATIC [Dalotia coriaria]	958	0	PF02142; PF01808 | PF02142; PF01808	MGS-like domain; AICARFT/IMPCHase bienzyme | MGS-like domain; AICARFT/IMPCHase bienzyme				XP_017768149.1 | XP_017768150.1	bifunctional purine biosynthesis protein PURH | bifunctional purine biosynthesis protein PURH	XM_017912660.1 | XM_017912661.1
108561117	21368.6027799768	-0.56502631057985	0.100463428570023	-5.62419896097839	1.86370750711683e-08	7.31039269666577e-07	ribosomal protein L23A	XP_065155150.1 large ribosomal subunit protein uL23 [Dalotia coriaria]	277	1.66e-91	PF03939; PF00276	Ribosomal protein L23, N-terminal domain; Ribosomal protein L23				XP_017774403.1	60S ribosomal protein L23a	XM_017918914.1
108565934	1464.91815618915	-0.328079118014446	0.0583547966601819	-5.6221448242713	1.88601046641171e-08	7.37154909345188e-07	carbonyl reductase [NADPH] 3-like	XP_068895094.1 carbonyl reductase [NADPH] 3-like [Tenebrio molitor]	393	2.48e-136	PF00106	short chain dehydrogenase				XP_017781105.1	carbonyl reductase [NADPH] 3-like	XM_017925616.1
108566353	1174.91363574644	-0.344625926315139	0.0613071219057384	-5.62130329401227	1.8952220915486e-08	7.38128518846747e-07	SLIT-ROBO Rho GTPase-activating protein 1-like	XP_065165014.1 SLIT-ROBO Rho GTPase-activating protein 1-like isoform X3 [Dalotia coriaria]	1533	0	PF00620; PF00018; PF00611 | PF00611; PF00018; PF00620 | PF00611; PF00620; PF00018 | PF00018; PF00611; PF00620 | PF00018; PF00611; PF00620 | PF00611; PF00018; PF00620	RhoGAP domain; SH3 domain; Fes/CIP4, and EFC/F-BAR homology domain | Fes/CIP4, and EFC/F-BAR homology domain; SH3 domain; RhoGAP domain | Fes/CIP4, and EFC/F-BAR homology domain; RhoGAP domain; SH3 domain | SH3 domain; Fes/CIP4, and EFC/F-BAR homology domain; RhoGAP domain | SH3 domain; Fes/CIP4, and EFC/F-BAR homology domain; RhoGAP domain | Fes/CIP4, and EFC/F-BAR homology domain; SH3 domain; R…				XP_017781670.1 | XP_017781672.1 | XP_017781673.1 | XP_017781674.1 | XP_017781675.1 | XP_017781676.1	SLIT-ROBO Rho GTPase-activating protein 1-like isoform X1 | SLIT-ROBO Rho GTPase-activating protein 1-like isoform X1 | SLIT-ROBO Rho GTPase-activating protein 1-like isoform X1 | SLIT-ROBO Rho GTPase-activating protein 1-like isoform X1 | SLIT-ROBO Rho GTPase-activating protein 1-like isoform X1 | SLIT-ROBO Rho GTPase-activating protein 1-like isoform X1	XM_017926181.1 | XM_017926183.1 | XM_017926184.1 | XM_017926185.1 | XM_017926186.1 | XM_017926187.1
108561032	5783.18206378131	0.459206129349484	0.0817911836917226	5.61437197290441	1.97277428385201e-08	7.65617666415076e-07	Secretion-associated Ras-related 1	XP_025828914.1 GTP-binding protein SAR1b [Agrilus planipennis]	385	4.78e-136	PF00025 | PF00025	ADP-ribosylation factor family | ADP-ribosylation factor family				XP_017774288.1 | XP_017774289.1	GTP-binding protein SAR1b isoform X1 | GTP-binding protein SAR1b isoform X1	XM_017918799.1 | XM_017918800.1
108557467	13.3554109390917	-6.43125247132446	1.14574591723334	-5.61315765964427	1.98667433137282e-08	7.68297330333368e-07	cytochrome P450 9e2-like	XP_018561888.1 cytochrome P450 9e2-like [Anoplophora glabripennis]	130	2.76e-33	PF00067 | PF00067	Cytochrome P450 | Cytochrome P450				XP_017769462.1 | XP_017769463.1	cytochrome P450 9e2-like isoform X1 | cytochrome P450 9e2-like isoform X1	XM_017913973.1 | XM_017913974.1
108559758	147.32882305811	-0.946317349075007	0.168623577143335	-5.61201087716583	1.9998886390026e-08	7.70693927093528e-07	RNA terminal phosphate cyclase 1	XP_065171733.1 probable RNA 3'-terminal phosphate cyclase-like protein [Dalotia coriaria]	558	1.26e-198	PF05189; PF01137	RNA 3'-terminal phosphate cyclase (RTC), insert domain; RNA 3'-terminal phosphate cyclase				XP_017772592.1	probable RNA 3'-terminal phosphate cyclase-like protein	XM_017917103.1
108565258	381.970958673964	-0.898331438029179	0.160464448671417	-5.59832065898093	2.16438144745435e-08	8.31167882426265e-07	ribosome biogenesis protein BOP1 homolog	XP_065166595.1 LOW QUALITY PROTEIN: ribosome biogenesis protein BOP1 homolog [Dalotia coriaria]	1056	0	PF08145; PF00400; PF00400; PF00400	BOP1NT (NUC169) domain; WD domain, G-beta repeat; WD domain, G-beta repeat; WD domain, G-beta repeat				XP_017780105.1	ribosome biogenesis protein BOP1 homolog	XM_017924616.1
108569982	1333.83671924953	1.9568831279045	0.349961549431697	5.59170894940398	2.24845495565697e-08	8.6044532327458e-07	glycine cleavage system H protein, mitochondrial	XP_065162015.1 glycine cleavage system H protein, mitochondrial [Dalotia coriaria]	233	7.33e-77	PF01597	Glycine cleavage H-protein				XP_017787269.1	glycine cleavage system H protein	XM_017931780.1
108564976	745.588139454751	-0.496338697602701	0.0887765783350884	-5.59087438275965	2.2592898983322e-08	8.61589616436893e-07	retinoblastoma-like protein 2	XP_018323439.1 retinoblastoma-like protein 1 isoform X1 [Agrilus planipennis]	784	1.04e-270	PF01857; PF11934; PF01858	Retinoblastoma-associated protein B domain; Domain of unknown function (DUF3452); Retinoblastoma-associated protein A domain				XP_017779685.1	retinoblastoma-like protein 2	XM_017924196.1
108562450	1469.98330181631	0.468081878502133	0.0839431151486662	5.57617950767188	2.45858230068507e-08	9.34346346312253e-07	kinesin-like protein 31E	XP_031335617.1 kinesin-like protein KIF21A [Photinus pyralis]	1326	0	PF00225 | PF00225 | PF00225 | PF00225	Kinesin motor domain | Kinesin motor domain | Kinesin motor domain | Kinesin motor domain				XP_017776284.1 | XP_017776285.1 | XP_017776286.1 | XP_017776287.1	kinesin-like protein KIF21A isoform X1 | kinesin-like protein KIF21A isoform X1 | kinesin-like protein KIF21A isoform X1 | kinesin-like protein KIF21A isoform X1	XM_017920795.1 | XM_017920796.1 | XM_017920797.1 | XM_017920798.1
108556394	13121.5201565103	1.249261105396	0.22465971940475	5.56068132153817	2.68723495035327e-08	1.01772073999069e-06	antichymotrypsin-2-like	NA | NA | NA | NA | NA | NA | NA | NA | NA | NA | NA | NA | NA | NA | NA | NA | NA | NA | NA | NA | NA | NA | NA | NA | NA | NA	NA | NA | NA | NA | NA | NA | NA | NA | NA | NA | NA | NA | NA | NA | NA | NA | NA | NA | NA | NA | NA | NA | NA | NA | NA | NA	NA | NA | NA | NA | NA | NA | NA | NA | NA | NA | NA | NA | NA | NA | NA | NA | NA | NA | NA | NA | NA | NA | NA | NA | NA | NA	PF00079 | PF00079 | PF00079 | PF00079 | PF00079 | PF00079 | PF00079 | PF00079 | PF00079 | PF00079 | PF00079 | PF00079 | PF00079 | PF00079 | PF00079 | PF00079 | PF00079 | PF00079 | PF00079 | PF00079 | PF00079 | PF00079 | PF00079 | PF00079 | PF00079 | PF00079	Serpin (serine protease inhibitor) | Serpin (serine protease inhibitor) | Serpin (serine protease inhibitor) | Serpin (serine protease inhibitor) | Serpin (serine protease inhibitor) | Serpin (serine protease inhibitor) | Serpin (serine protease inhibitor) | Serpin (serine protease inhibitor) | Serpin (serine protease inhibitor) | Serpin (serine protease inhibitor) | Serpin (serine protease inhib…				XP_017767970.1 | XP_017767971.1 | XP_017767972.1 | XP_017767973.1 | XP_017767974.1 | XP_017767976.1 | XP_017767977.1 | XP_017767978.1 | XP_017767979.1 | XP_017767980.1 | XP_017767982.1 | XP_017767983.1 | XP_017767984.1 | XP_017767985.1 | XP_017767986.1 | XP_017767987.1 | XP_017767988.1 | XP_017767989.1 | XP_017767990.1 | XP_017767991.1 | XP_017767992.1 | XP_017767993.1 | XP_017767994.1 | XP_01776…	antichymotrypsin-2-like isoform X1 | antichymotrypsin-2-like isoform X1 | antichymotrypsin-2-like isoform X1 | antichymotrypsin-2-like isoform X1 | antichymotrypsin-2-like isoform X1 | antichymotrypsin-2-like isoform X1 | antichymotrypsin-2-like isoform X1 | antichymotrypsin-2-like isoform X1 | antichymotrypsin-2-like isoform X1 | antichymotrypsin-2-like isoform X1 | antichymotrypsin-2-like isofo…	XM_017912481.1 | XM_017912482.1 | XM_017912483.1 | XM_017912484.1 | XM_017912485.1 | XM_017912487.1 | XM_017912488.1 | XM_017912489.1 | XM_017912490.1 | XM_017912491.1 | XM_017912493.1 | XM_017912494.1 | XM_017912495.1 | XM_017912496.1 | XM_017912497.1 | XM_017912498.1 | XM_017912499.1 | XM_017912500.1 | XM_017912501.1 | XM_017912502.1 | XM_017912503.1 | XM_017912504.1 | XM_017912505.1 | XM_01791…
108569651	4644.4762694277	-0.933260407632577	0.168828168851563	-5.52787140902486	3.24139488845248e-08	1.2233759470747e-06	SEC61 translocon subunit alpha	XP_050304594.1 protein transport protein Sec61 subunit alpha [Anthonomus grandis grandis]	909	0	PF10559; PF00344	Plug domain of Sec61p; SecY				XP_017786775.1	protein transport protein Sec61 subunit alpha	XM_017931286.1
108563778	510.789431475749	0.563338059584563	0.102046982965266	5.52037937051316	3.38268547757963e-08	1.2723299520636e-06	cx9C motif-containing protein 4	XP_028134820.1 cx9C motif-containing protein 4 [Diabrotica virgifera virgifera]	89	9.29e-23	PF08991	Mature-T-Cell Proliferation I type				XP_017778047.1	cx9C motif-containing protein 4	XM_017922558.1
108561715	151.386848584958	1.42758704583101	0.258785733488257	5.5164827928808	3.45851334433368e-08	1.29641133313368e-06	laccase-4-like	XP_018575222.1 laccase-2-like [Anoplophora glabripennis]	628	4.51e-219	PF07732; PF00394; PF07731	Multicopper oxidase; Multicopper oxidase; Multicopper oxidase				XP_017775278.1	laccase-4-like	XM_017919789.1
108561820	1483.71488089106	2.01393969310229	0.365488510037762	5.51026814192932	3.58287473118914e-08	1.3384596317228e-06	peptidoglycan-recognition protein 2-like	XP_065156123.1 peptidoglycan-recognition protein 2-like [Dalotia coriaria]	266	2.83e-89	PF01510	N-acetylmuramoyl-L-alanine amidase				XP_017775383.1	peptidoglycan-recognition protein 2-like	XM_017919894.1
108569290	325.43087590964	-0.919373977576934	0.1669177905544	-5.5079448063824	3.6304718775764e-08	1.35164314004819e-06	small subunit processome component 20 homolog	XP_018572238.1 small subunit processome component 20 homolog [Anoplophora glabripennis]	2534	0	PF20416; PF07539	U3 small nucleolar RNA-associated protein 20, C-terminal; U3 small nucleolar RNA-associated protein 20, N-terminal				XP_017786283.1	small subunit processome component 20 homolog	XM_017930794.1
108558109	692.281070396413	2.70608943955516	0.491371703486181	5.50721464088391	3.64555669510867e-08	1.35267395886414e-06	sulfotransferase 1A1	XP_050301971.1 sulfotransferase 1B1-like [Anthonomus grandis grandis]	453	1.02e-157	PF00685	Sulfotransferase domain				XP_017770406.1	sulfotransferase 1A1	XM_017914917.1
108563168	10.5063267846924	-3.59427597286318	0.652720322878508	-5.5066095644339	3.65810328516735e-08	1.35275920474724e-06	odorant receptor 4-like	XP_065159642.1 odorant receptor 13a-like [Dalotia coriaria]	160	6.42e-46	PF02949	7tm Odorant receptor				XP_017777263.1	odorant receptor 4-like	XM_017921774.1
108559333	766.487118743337	0.792694627695208	0.144088442177544	5.50144491616101	3.76691304337933e-08	1.38832234749782e-06	putative ATPase N2B	XP_065169932.1 putative ATPase N2B [Dalotia coriaria]	637	2.46e-227	PF03969	AFG1-like ATPase				XP_017772064.1	putative ATPase N2B	XM_017916575.1
108562359	7856.66840568543	-1.05622131622964	0.192057987355816	-5.49949174606745	3.80887535412782e-08	1.39909291018013e-06	Lipophorin receptor 1	XP_025830641.1 very low-density lipoprotein receptor-like [Agrilus planipennis]	787	1.71e-273	PF00057; PF00057; PF00057; PF00057; PF00057; PF00057; PF00057; PF00057; PF00058; PF00058; PF00058; PF07645; PF14670 | PF07645; PF14670; PF00058; PF00058; PF00058; PF00057; PF00057; PF00057; PF00057; PF00057; PF00057; PF00057; PF00057 | PF00057; PF00057; PF00057; PF00057; PF00057; PF00057; PF00057; PF07645; PF14670; PF00058; PF00058; PF00058	Low-density lipoprotein receptor domain class A; Low-density lipoprotein receptor domain class A; Low-density lipoprotein receptor domain class A; Low-density lipoprotein receptor domain class A; Low-density lipoprotein receptor domain class A; Low-density lipoprotein receptor domain class A; Low-density lipoprotein receptor domain class A; Low-density lipoprotein receptor domain class A; Low-den…				XP_017776146.1 | XP_017776148.1 | XP_017776149.1	very low-density lipoprotein receptor-like isoform X1 | very low-density lipoprotein receptor-like isoform X1 | very low-density lipoprotein receptor-like isoform X1	XM_017920657.1 | XM_017920659.1 | XM_017920660.1
108567266	1585.55698520575	0.795572530212379	0.144679129750451	5.49887555713542	3.82220749573846e-08	1.39931016418985e-06	FK506-binding protein 59kD	XP_065159671.1 FK506-binding protein 59-like [Dalotia coriaria]	664	5.79e-238	PF00254; PF00254	FKBP-type peptidyl-prolyl cis-trans isomerase; FKBP-type peptidyl-prolyl cis-trans isomerase				XP_017783113.1	FK506-binding protein 59	XM_017927624.1
108568159	689.953127543424	-0.778468858117977	0.141597801335652	-5.4977467924989	3.84674743215506e-08	1.40361551652355e-06	guanine nucleotide-binding protein-like 3 homolog	XP_065156161.1 guanine nucleotide-binding protein-like 3 homolog [Dalotia coriaria]	687	2.19e-243	PF08701; PF01926	GNL3L/Grn1 putative GTPase; 50S ribosome-binding GTPase				XP_017784584.1	guanine nucleotide-binding protein-like 3 homolog	XM_017929095.1
108564206	1184541.61354616	-1.99471281674167	0.362913238906399	-5.49639032941461	3.87643982524849e-08	1.40976617883126e-06	vitellogenin-like	XP_065166390.1 LOW QUALITY PROTEIN: vitellogenin-like [Dalotia coriaria]	2033	0	PF00094; PF01347; PF09172	von Willebrand factor type D domain; Lipoprotein amino terminal region; Vitellinogen, open beta-sheet				XP_017778650.1	vitellogenin-like	XM_017923161.1
108556879	108.849218765548	2.98471757508479	0.543467494993065	5.49198913013717	3.97431859024154e-08	1.43947784615417e-06	choline-phosphate cytidylyltransferase B-like	XP_018579834.1 choline-phosphate cytidylyltransferase A isoform X3 [Anoplophora glabripennis]	295	3.06e-98	PF01467	Cytidylyltransferase-like				XP_017768654.1	choline-phosphate cytidylyltransferase B-like	XM_017913165.1
108558212	406.315632423322	-0.720131270551047	0.131134572417243	-5.49154397102647	3.98435095357249e-08	1.43947784615417e-06	CTP synthase-like	XP_065156957.1 CTP synthase 1 isoform X1 [Dalotia coriaria]	975	0	PF00117; PF06418 | PF06418; PF00117	Glutamine amidotransferase class-I; CTP synthase N-terminus | CTP synthase N-terminus; Glutamine amidotransferase class-I				XP_017770536.1 | XP_017770537.1	CTP synthase 2-like isoform X1 | CTP synthase 2-like isoform X1	XM_017915047.1 | XM_017915048.1
108558744	5223.03672075604	-0.453411149877073	0.0827175475430705	-5.48143850180017	4.2188137575054e-08	1.51918791798957e-06	eukaryotic translation initiation factor 3 subunit A	XP_065173446.1 eukaryotic translation initiation factor 3 subunit A [Dalotia coriaria]	1300	0	PF22591; PF01399	eIF3a, PCI domain, TPR-like region; PCI domain				XP_017771246.1	eukaryotic translation initiation factor 3 subunit A	XM_017915757.1
108564790	646.546531215694	0.789807097001576	0.144106478870276	5.48071886283863	4.23601140536403e-08	1.52039585833703e-06	stromal cell-derived factor 2	XP_967123.1 stromal cell-derived factor 2 [Tribolium castaneum]	353	1.21e-122	PF02815	MIR domain				XP_017779409.1	stromal cell-derived factor 2	XM_017923920.1
108561293	286.828590001404	1.55555939121788	0.284465097825915	5.46836642915625	4.5420214963518e-08	1.62491928646358e-06	protein msta-like	XP_065173642.1 SET domain-containing protein SmydA-8-like [Dalotia coriaria]	654	1.36e-232	NA	NA				XP_017774648.1	protein msta-like	XM_017919159.1
108566904	1858.97730212817	-0.652592749187251	0.119503465830884	-5.46086880953539	4.73810090358635e-08	1.68956370857432e-06	angiomotin-like	XP_065156725.1 angiomotin-like protein 2 isoform X1 [Dalotia coriaria]	904	0	PF12240 | PF12240	Angiomotin C terminal | Angiomotin C terminal				XP_017782515.1 | XP_017782516.1	angiomotin-like isoform X1 | angiomotin-like isoform X1	XM_017927026.1 | XM_017927027.1
108560183	2825.48708940736	-0.580825243299998	0.106543357813315	-5.45153874648589	4.99358385460108e-08	1.77490393123248e-06	uncharacterized LOC108560183	XP_023025664.1 reticulophagy regulator 1-like [Leptinotarsa decemlineata]	122	1.5e-28	NA	NA				XP_017773125.1	uncharacterized protein LOC108560183	XM_017917636.1
108559826	237.410107216266	-0.768660871787105	0.141432516563539	-5.43482425727594	5.48504660208523e-08	1.94329893002265e-06	single-strand DNA endonuclease protein asteroid	XP_065162882.1 protein asteroid [Dalotia coriaria]	560	3.85e-189	PF00752	XPG N-terminal domain				XP_017772672.1	protein asteroid	XM_017917183.1
108569013	651.656818767241	-0.486788866101784	0.0896698793346846	-5.42867760850763	5.67731305419345e-08	2.00494949434748e-06	nuclear pore complex protein Nup54	XP_065170296.1 mitogen-activated protein kinase kinase kinase 15-like [Dalotia coriaria]	585	6.47e-188	PF13874; PF13634; PF13634; PF13634; PF18437	Nucleoporin complex subunit 54; Nucleoporin FG repeat region; Nucleoporin FG repeat region; Nucleoporin FG repeat region; Nup54 C-terminal interacting domain				XP_017785882.1	nuclear pore complex protein Nup54	XM_017930393.1
108569254	15960.0866742064	1.43178912514708	0.264014233859337	5.42315126051087	5.85573996531367e-08	2.06133307817436e-06	translation initiation factor IF-2-like	XP_063922619.1 uncharacterized protein LOC135137015 isoform X2 [Zophobas morio]	58.5	7.41e-08	NA	NA				XP_017786225.1	translation initiation factor IF-2-like	XM_017930736.1
108559876	737.156929812953	-1.10057754648633	0.203032705537028	-5.42069093536072	5.93691241284703e-08	2.07680917164759e-06	aminopeptidase N-like	XP_031337692.1 aminopeptidase N [Photinus pyralis]	1000	0	PF11838; PF01433; PF17900	ERAP1-like C-terminal domain; Peptidase family M1 domain; Peptidase M1 N-terminal domain				XP_017772734.1	aminopeptidase N-like	XM_017917245.1
108568365	299.626744269098	-0.809464886441365	0.149329234649379	-5.42067257186423	5.93752235179226e-08	2.07680917164759e-06	WD repeat-containing protein 3	XP_063919848.1 WD repeat-containing protein 3 [Zophobas morio]	915	0	PF12894; PF04003; PF00400; PF00400; PF00400; PF00400; PF00400; PF00400; PF00400; PF00400	Anaphase-promoting complex subunit 4 WD40 domain; Dip2/Utp12 Family; WD domain, G-beta repeat; WD domain, G-beta repeat; WD domain, G-beta repeat; WD domain, G-beta repeat; WD domain, G-beta repeat; WD domain, G-beta repeat; WD domain, G-beta repeat; WD domain, G-beta repeat				XP_017784900.1	WD repeat-containing protein 3	XM_017929411.1
108558030	542.921278107393	2.55652666131763	0.472044476995318	5.41585970370962	6.09949151831207e-08	2.12668937605147e-06	C-type lectin 37Db-like	NA	NA	NA	PF00059	Lectin C-type domain				XP_017770306.1	C-type lectin 37Db-like	XM_017914817.1
108563877	331.353716762083	-0.778058207613612	0.143717352422954	-5.41380838497371	6.16981905080254e-08	2.14440261503051e-06	glycosylphosphatidylinositol-anchored protein quiver	XP_065168096.1 UPAR/Ly6 domain-containing protein qvr-like isoform X2 [Dalotia coriaria]	232	1.14e-76	PF17064 | PF17064 | PF17064 | PF17064	Quiver family u-PAR/Ly-6-like domain | Quiver family u-PAR/Ly-6-like domain | Quiver family u-PAR/Ly-6-like domain | Quiver family u-PAR/Ly-6-like domain				XP_017778169.1 | XP_017778170.1 | XP_017778171.1 | XP_017778172.1	protein quiver isoform X1 | protein quiver isoform X1 | protein quiver isoform X1 | protein quiver isoform X1	XM_017922680.1 | XM_017922681.1 | XM_017922682.1 | XM_017922683.1
108563860	844.968980894397	0.627630302084812	0.115975734179596	5.4117381237086	6.24159231973484e-08	2.16250499834851e-06	3-hydroxyacyl-CoA dehydratase 1	XP_045470287.1 very-long-chain (3R)-3-hydroxyacyl-CoA dehydratase hpo-8 [Harmonia axyridis]	277	2.89e-92	PF04387	Protein tyrosine phosphatase-like protein, PTPLA				XP_017778144.1	very-long-chain (3R)-3-hydroxyacyl-CoA dehydratase 1	XM_017922655.1
108563578	9042.57201601449	-1.1940489550561	0.220684161117673	-5.41066902585459	6.27897262019706e-08	2.16861497759825e-06	peroxiredoxin-6-like	XP_019865198.2 peroxiredoxin-6-like [Aethina tumida]	403	2.45e-142	PF00578; PF10417	AhpC/TSA family; C-terminal domain of 1-Cys peroxiredoxin				XP_017777782.1	peroxiredoxin-6-like	XM_017922293.1
108567104	1066.52745312877	0.746652747919874	0.138025923291657	5.40951098252862	6.31970754538148e-08	2.1758416291826e-06	S-adenosylmethionine decarboxylase proenzyme	XP_019868755.1 S-adenosylmethionine decarboxylase proenzyme isoform X1 [Aethina tumida]	527	4.79e-187	PF01536 | PF01536	Adenosylmethionine decarboxylase | Adenosylmethionine decarboxylase				XP_017782862.1 | XP_017782872.1	S-adenosylmethionine decarboxylase proenzyme isoform X1 | S-adenosylmethionine decarboxylase proenzyme isoform X1	XM_017927373.1 | XM_017927383.1
108563576	144.759777418926	1.16184128902865	0.215022198345856	5.40335508597055	6.5405799763952e-08	2.24484968377339e-06	Zinc/iron regulated transporter-related protein 88E	XP_065169319.1 zinc transporter ZIP1 [Dalotia coriaria]	320	7.06e-106	PF02535	ZIP Zinc transporter				XP_017777781.1	zinc transporter ZIP3	XM_017922292.1
108559967	1584.25550007419	0.599630736191232	0.111191666524818	5.39276687662014	6.93809419741542e-08	2.3738656875456e-06	proteasome beta6 subunit	XP_022920259.1 proteasome subunit beta type-1 [Onthophagus taurus]	392	1.48e-137	PF00227	Proteasome subunit				XP_017772851.1	proteasome subunit beta type-1	XM_017917362.1
108559303	253.481026578688	-1.20975765965101	0.224732066029068	-5.3831110131588	7.3209355138709e-08	2.49707561331814e-06	phospholipase A2 inhibitor-like	NA	NA	NA	PF13306; PF13855	BspA type Leucine rich repeat region (6 copies); Leucine rich repeat				XP_017772029.1	phospholipase A2 inhibitor-like	XM_017916540.1
108559581	14213.003100338	-0.588547519319427	0.109367020013863	-5.38139851707421	7.39093666141242e-08	2.51314728644869e-06	40S ribosomal protein S5	XP_022909173.1 small ribosomal subunit protein uS7 [Onthophagus taurus]	387	1.81e-136	PF00177	Ribosomal protein S7p/S5e				XP_017772398.1	40S ribosomal protein S5	XM_017916909.1
108559710	2962.2594311942	0.56466053091326	0.104945819049396	5.38049572653759	7.42810025668633e-08	2.51798842960451e-06	probable pyruvate dehydrogenase E1 component subunit alpha, mitochondrial	XP_022916171.1 pyruvate dehydrogenase E1 component subunit alpha type II, mitochondrial-like isoform X1 [Onthophagus taurus]	625	3.38e-224	PF00676 | PF00676	Dehydrogenase E1 component | Dehydrogenase E1 component				XP_017772537.1 | XP_017772538.1	probable pyruvate dehydrogenase E1 component subunit alpha, mitochondrial isoform X1 | probable pyruvate dehydrogenase E1 component subunit alpha, mitochondrial isoform X1	XM_017917048.1 | XM_017917049.1
108560137	18422.3768208895	-0.572370242572594	0.106606678096112	-5.36899050598473	7.91785870621947e-08	2.66754117087142e-06	ribosomal protein L13A	XP_023018309.1 60S ribosomal protein L13a [Leptinotarsa decemlineata]	277	4.81e-93	PF00572	Ribosomal protein L13				XP_017773065.1	60S ribosomal protein L13a	XM_017917576.1
108566634	1748.37788841565	1.86940370293545	0.348149426152145	5.36954411672218	7.8935926008203e-08	2.66754117087142e-06	sulfotransferase family cytosolic 1B member 1-like	XP_065173884.1 luciferin sulfotransferase-like [Dalotia coriaria]	353	1.12e-119	PF00685	Sulfotransferase domain				XP_017782112.1	sulfotransferase family cytosolic 1B member 1-like	XM_017926623.1
108563081	49.4856218072742	2.63509282517233	0.490864940484765	5.36826448140701	7.94979164396188e-08	2.67010891821509e-06	myosin-VIIa-like	XP_063913149.1 myosin-VIIa-like [Zophobas morio]	2613	0	PF21989; PF21989; PF00063; PF21998; PF07653; PF00784; PF00784; PF02174; PF00373	RA like domain; RA like domain; Myosin head (motor domain); Myosin-X FERM PH domain-like; Variant SH3 domain; MyTH4 domain; MyTH4 domain; PTB domain (IRS-1 type); FERM central domain				XP_017777144.1	myosin-VIIa-like	XM_017921655.1
108567876	1205.0285204256	1.2350789620716	0.230385508790136	5.36092295282627	8.27978283965383e-08	2.77246508926579e-06	receptor-type tyrosine-protein phosphatase epsilon-like	XP_049826654.1 receptor-type tyrosine-protein phosphatase epsilon-like isoform X1 [Aethina tumida]	298	6.66e-83	PF00102; PF00102	Protein-tyrosine phosphatase; Protein-tyrosine phosphatase				XP_017784078.1	receptor-type tyrosine-protein phosphatase epsilon-like	XM_017928589.1
108562598	24.1001740228793	-2.78610577941531	0.521561089831311	-5.34185895714808	9.19982252239588e-08	3.07117479524237e-06	acyl-CoA Delta(11) desaturase	XP_015589800.1 acyl-CoA Delta(11) desaturase isoform X3 [Cephus cinctus]	434	4.06e-150	PF00487	Fatty acid desaturase				XP_017776493.1	acyl-CoA Delta(11) desaturase	XM_017921004.1
108563641	1798.90889238163	2.16538782272738	0.405533911105286	5.33959741326094	9.315320636136e-08	3.10030807717217e-06	uncharacterized LOC108563641	XP_049817714.1 uncharacterized protein LOC109594098 [Aethina tumida]	516	1.54e-181	NA	NA				XP_017777867.1	uncharacterized protein LOC108563641	XM_017922378.1
108567177	250.265160807014	-0.802049047935785	0.150230564734776	-5.33878741221375	9.35702820394952e-08	3.10478068773346e-06	lethal (2) 34Fd	XP_068905383.1 nucleolar protein 10 [Tenebrio molitor]	984	0	PF08159	NUC153 domain				XP_017782995.1	nucleolar protein 10	XM_017927506.1
108568528	690.586265417968	-0.469068846745129	0.0878710942402468	-5.33814732593015	9.39011454836559e-08	3.10637433990058e-06	dnaJ homolog subfamily C member 2	XP_065166889.1 LOW QUALITY PROTEIN: dnaJ homolog subfamily C member 2 [Dalotia coriaria]	748	4.62e-265	PF21884; PF00249; PF00226; PF16717	Zuotin-like, zuotin homology domain; Myb-like DNA-binding domain; DnaJ domain; Ribosome-associated complex head domain				XP_017785175.1	dnaJ homolog subfamily C member 2	XM_017929686.1
108567822	612.687053155236	2.01317321649797	0.377228646817595	5.33674532271517	9.46298090934078e-08	3.12107865847717e-06	uncharacterized LOC108567822	NA	NA	NA	NA	NA	XP_031349010.1 prestalk protein-like [Photinus pyralis]	426	0,00189	XP_017784006.1	uncharacterized protein LOC108567822	XM_017928517.1
108558339	473.489373426609	0.957769175791676	0.179653856308578	5.33119185678145	9.75702697298938e-08	3.20842596539947e-06	uncharacterized LOC108558339	XP_022918119.1 uncharacterized protein [Onthophagus taurus] | XP_022918119.1 uncharacterized protein [Onthophagus taurus]	46.2 | 46.2	0.000591 | 0.000566	NA | NA	NA | NA				XP_017770720.1 | XP_017770721.1	uncharacterized protein LOC108558339 isoform X1 | uncharacterized protein LOC108558339 isoform X1	XM_017915231.1 | XM_017915232.1
108560270	2533.63047968543	1.05624308420182	0.198188291135341	5.329492868378	9.8487387549072e-08	3.21930648051029e-06	pericentriolar material 1 protein	XP_022914497.2 pericentriolar material 1 protein isoform X1 [Onthophagus taurus]	801	4.24e-264	PF15717 | PF15717 | PF15717 | PF15717 | PF15717 | PF15717 | PF15717	Pericentriolar material 1 C terminus | Pericentriolar material 1 C terminus | Pericentriolar material 1 C terminus | Pericentriolar material 1 C terminus | Pericentriolar material 1 C terminus | Pericentriolar material 1 C terminus | Pericentriolar material 1 C terminus				XP_017773224.1 | XP_017773225.1 | XP_017773227.1 | XP_017773228.1 | XP_017773229.1 | XP_017773230.1 | XP_017773231.1	pericentriolar material 1 protein isoform X1 | pericentriolar material 1 protein isoform X1 | pericentriolar material 1 protein isoform X1 | pericentriolar material 1 protein isoform X1 | pericentriolar material 1 protein isoform X1 | pericentriolar material 1 protein isoform X1 | pericentriolar material 1 protein isoform X1	XM_017917735.1 | XM_017917736.1 | XM_017917738.1 | XM_017917739.1 | XM_017917740.1 | XM_017917741.1 | XM_017917742.1
108566783	4654.32293126037	-1.26101159692469	0.236594459872386	-5.32984414599079	9.82970854169072e-08	3.21930648051029e-06	fibrous sheath CABYR-binding protein-like	XP_065173712.1 cell surface glycoprotein 1-like [Dalotia coriaria]	144	4.4e-33	NA	NA				XP_017782316.1	fibrous sheath CABYR-binding protein-like	XM_017926827.1
108556464	16323.7219802054	-0.588367062912161	0.110416283028445	-5.32862587631743	9.89586018518529e-08	3.22511075412137e-06	ribosomal protein L7	XP_023026582.1 60S ribosomal protein L7 [Leptinotarsa decemlineata]	420	6.98e-148	PF08079; PF00327	Ribosomal L30 N-terminal domain; Ribosomal protein L30p/L7e				XP_017768083.1	60S ribosomal protein L7	XM_017912594.1
108561294	108.85323305445	1.08663713942703	0.204095862853062	5.32415074091605	1.01425773581761e-07	3.29573748890083e-06	basic helix-loop-helix domain-containing Fer2	XP_044267532.1 twist-related protein isoform X1 [Tribolium madens]	350	1.68e-121	PF00010 | PF00010 | PF00010 | PF00010	Helix-loop-helix DNA-binding domain | Helix-loop-helix DNA-binding domain | Helix-loop-helix DNA-binding domain | Helix-loop-helix DNA-binding domain				XP_017774649.1 | XP_017774651.1 | XP_017774652.1 | XP_017774653.1	uncharacterized protein LOC108561294 isoform X1 | uncharacterized protein LOC108561294 isoform X1 | uncharacterized protein LOC108561294 isoform X1 | uncharacterized protein LOC108561294 isoform X1	XM_017919160.1 | XM_017919162.1 | XM_017919163.1 | XM_017919164.1
108557413	4113.46791376996	3.95721294416636	0.746211005813285	5.30307501944902	1.13868099099098e-07	3.6891248743522e-06	probable cytochrome P450 304a1	XP_065157241.1 uncharacterized protein [Dalotia coriaria]	598	7.17e-203	PF00067	Cytochrome P450				XP_017769406.1	probable cytochrome P450 304a1	XM_017913917.1
108565482	4683.08310966586	2.25366548102755	0.425541526551423	5.29599425769605	1.18370557631007e-07	3.82371716018043e-06	luciferin 4-monooxygenase-like	XP_064211380.1 polyketide synthase PksN [Tribolium castaneum]	975	0	PF13193; PF13193; PF00501; PF00501	AMP-binding enzyme C-terminal domain; AMP-binding enzyme C-terminal domain; AMP-binding enzyme; AMP-binding enzyme				XP_017780474.1	luciferin 4-monooxygenase-like	XM_017924985.1
108567860	524.365741771624	3.9403474635509	0.744109114837981	5.29538932527235	1.18763106327852e-07	3.82514720468857e-06	holotricin-2-like	XP_065173464.1 rhinocerosin-like [Dalotia coriaria]	59.7	2.4e-09	PF06286	Coleoptericin				XP_017784056.1	holotricin-2-like	XM_017928567.1
108569151	916.526753937975	-0.434235191786568	0.082118130384964	-5.28793324629901	1.23706103380249e-07	3.97270214451835e-06	polyA-binding protein interacting protein 2	XP_065166503.1 polyadenylate-binding protein-interacting protein 2B [Dalotia coriaria]	142	1.01e-41	PF07145 | PF07145 | NA	Ataxin-2 C-terminal region | Ataxin-2 C-terminal region | NA				XP_017786080.1 | XP_017786081.1 | XP_017786082.1	polyadenylate-binding protein-interacting protein 2B isoform X1 | polyadenylate-binding protein-interacting protein 2B isoform X1 | polyadenylate-binding protein-interacting protein 2B isoform X1	XM_017930591.1 | XM_017930592.1 | XM_017930593.1
108562839	258.01831033706	-0.597718173161527	0.113301330350397	-5.27547356516481	1.32413698661419e-07	4.23994067754625e-06	RNA-binding protein pno1	XP_018562843.1 RNA-binding protein pno1 [Anoplophora glabripennis]	328	2.99e-112	PF22891	Eukaryotic type KH-domain (KH-domain type I) (327.11.2)				XP_017776798.1	RNA-binding protein pno1	XM_017921309.1
108562610	34.5325778129151	3.90220433600046	0.741422941576121	5.26312866405931	1.41624392190694e-07	4.5085817374794e-06	facilitated trehalose transporter Tret1-like	XP_065168378.1 facilitated trehalose transporter Tret1-2 homolog [Dalotia coriaria]	465	3.26e-159	PF00083 | PF00083	Sugar (and other) transporter | Sugar (and other) transporter				XP_017776503.1 | XP_017776504.1	facilitated trehalose transporter Tret1-2 homolog isoform X1 | facilitated trehalose transporter Tret1-2 homolog isoform X1	XM_017921014.1 | XM_017921015.1
108562864	1179.50825352364	0.671434484621042	0.127561655563384	5.26360748185345	1.41255863759786e-07	4.5085817374794e-06	6-phosphogluconate dehydrogenase, decarboxylating	XP_068904469.1 6-phosphogluconate dehydrogenase, decarboxylating [Tenebrio molitor]	820	1.5e-298	PF03446; PF00393	NAD binding domain of 6-phosphogluconate dehydrogenase; 6-phosphogluconate dehydrogenase, C-terminal domain				XP_017776847.1	6-phosphogluconate dehydrogenase, decarboxylating	XM_017921358.1
108560783	2077.76895792047	-1.1818834169414	0.224924678663121	-5.25457421553799	1.48367309650762e-07	4.70959006327839e-06	uncharacterized LOC108560783	XP_044259192.1 uncharacterized protein LOC123007810 [Tribolium madens]	857	2.35999999999998e-310	NA	NA				XP_017773952.1	uncharacterized protein LOC108560783	XM_017918463.1
108567300	319.409252107972	6.21584019215223	1.18598092245842	5.24109627266806	1.59625401965186e-07	5.05235097920357e-06	uncharacterized LOC108567300	XP_065163139.1 uncharacterized protein [Dalotia coriaria]	68.6	2.39e-12	NA	NA	XP_068907223.1 attacin-A-like [Tenebrio molitor]	164	0,0000116	XP_017783161.1	uncharacterized protein LOC108567300	XM_017927672.1
108565001	2846.78016672847	-0.881372233003606	0.16827740553038	-5.23761481956344	1.62665102674375e-07	5.13319103575336e-06	Phosphatidic Acid Phospholipase A1	XP_008200242.1 phospholipase DDHD2 [Tribolium castaneum]	1082	0	PF02825; PF02862 | PF02825; PF02862	WWE domain; DDHD domain | WWE domain; DDHD domain				XP_017779710.1 | XP_017779711.1	phospholipase DDHD2 isoform X1 | phospholipase DDHD2 isoform X1	XM_017924221.1 | XM_017924222.1
108566675	2097.97107262928	0.548892238042342	0.104808316604695	5.23710575480945	1.63114237592454e-07	5.13319103575336e-06	regulatory particle non-ATPase 7	XP_019872059.1 26S proteasome non-ATPase regulatory subunit 6 [Aethina tumida]	674	8.36e-244	PF21154; PF01399; PF10602	26S proteasome regulatory subunit RPN7/PSMD6 C-terminal helix; PCI domain; 26S proteasome subunit RPN7				XP_017782151.1	26S proteasome non-ATPase regulatory subunit 6	XM_017926662.1
108568066	2268.06601457037	-0.588835709353799	0.112777717961931	-5.22120610343052	1.77761566528448e-07	5.57815795766269e-06	miles to go	XP_018325856.1 fibronectin type-III domain-containing protein 3A isoform X1 [Agrilus planipennis]	1326	0	PF00041; PF00041; PF00041; PF00041; PF00041; PF00041 | PF00041; PF00041; PF00041; PF00041; PF00041; PF00041 | PF00041; PF00041; PF00041; PF00041; PF00041; PF00041 | PF00041; PF00041; PF00041; PF00041; PF00041; PF00041 | PF00041; PF00041; PF00041; PF00041; PF00041; PF00041 | PF00041; PF00041; PF00041; PF00041; PF00041; PF00041 | PF00041; PF00041; PF00041; PF00041; PF00041; PF00041 | PF00041; PF000…	Fibronectin type III domain; Fibronectin type III domain; Fibronectin type III domain; Fibronectin type III domain; Fibronectin type III domain; Fibronectin type III domain | Fibronectin type III domain; Fibronectin type III domain; Fibronectin type III domain; Fibronectin type III domain; Fibronectin type III domain; Fibronectin type III domain | Fibronectin type III domain; Fibronectin type III…				XP_017784448.1 | XP_017784449.1 | XP_017784451.1 | XP_017784452.1 | XP_017784453.1 | XP_017784454.1 | XP_017784455.1 | XP_017784456.1	fibronectin type-III domain-containing protein 3A isoform X1 | fibronectin type-III domain-containing protein 3A isoform X1 | fibronectin type-III domain-containing protein 3A isoform X1 | fibronectin type-III domain-containing protein 3A isoform X1 | fibronectin type-III domain-containing protein 3A isoform X1 | fibronectin type-III domain-containing protein 3A isoform X1 | fibronectin type-III …	XM_017928959.1 | XM_017928960.1 | XM_017928962.1 | XM_017928963.1 | XM_017928964.1 | XM_017928965.1 | XM_017928966.1 | XM_017928967.1
108563515	725.79399779385	-1.30088423775724	0.249406488669963	-5.21591978097527	1.8290732602121e-07	5.72327966293718e-06	aquaporin AQPAn.G-like	XP_065162925.1 LOW QUALITY PROTEIN: aquaporin AQPAe.a-like [Dalotia coriaria]	304	1.48e-99	PF00230 | PF00230 | PF00230 | PF00230	Major intrinsic protein | Major intrinsic protein | Major intrinsic protein | Major intrinsic protein				XP_017777697.1 | XP_017777698.1 | XP_017777699.1 | XP_017777700.1	aquaporin AQPAn.G-like isoform X1 | aquaporin AQPAn.G-like isoform X1 | aquaporin AQPAn.G-like isoform X1 | aquaporin AQPAn.G-like isoform X1	XM_017922208.1 | XM_017922209.1 | XM_017922210.1 | XM_017922211.1
108558497	546.878250263877	-0.705056598251731	0.135207863076521	-5.21461239168246	1.84201992527741e-07	5.7474161475346e-06	RNA polymerase I subunit Rpl135	XP_019881700.1 DNA-directed RNA polymerase I subunit RPA2 [Aethina tumida]	1326	0	PF04560; PF04563; PF06883; PF04561; PF00562; PF04565	RNA polymerase Rpb2, domain 7; RNA polymerase beta subunit; RNA polymerase I, Rpa2 specific domain; RNA polymerase Rpb2, domain 2; RNA polymerase Rpb2, domain 6; RNA polymerase Rpb2, domain 3				XP_017770907.1	DNA-directed RNA polymerase I subunit RPA2	XM_017915418.1
108562644	1062.79124177865	0.743277740979602	0.142553819049552	5.21401493088891	1.84796584125689e-07	5.74963423074346e-06	ubiquitin specific protease 14	XP_969056.2 ubiquitin carboxyl-terminal hydrolase 14 [Tribolium castaneum]	810	1.51e-294	PF00443 | PF00443	Ubiquitin carboxyl-terminal hydrolase | Ubiquitin carboxyl-terminal hydrolase				XP_017776544.1 | XP_017776545.1	ubiquitin carboxyl-terminal hydrolase 14 isoform X1 | ubiquitin carboxyl-terminal hydrolase 14 isoform X1	XM_017921055.1 | XM_017921056.1
108561674	115.730309111125	-0.846041226238629	0.162313990587181	-5.21237401149475	1.86439184427289e-07	5.78435469651105e-06	putative ATP-dependent RNA helicase Dbp73D	XP_025834942.1 probable ATP-dependent RNA helicase Dbp73D [Agrilus planipennis]	382	1.2e-122	PF00271; PF00270	Helicase conserved C-terminal domain; DEAD/DEAH box helicase				XP_017775214.1	ATP-dependent RNA helicase DDX51	XM_017919725.1
108567637	755.206715955563	-0.466538965958519	0.089529373586425	-5.21101563955608	1.87809617249028e-07	5.81045922886217e-06	ATP-dependent RNA helicase DDX54	XP_019865758.2 ATP-dependent RNA helicase DDX54 [Aethina tumida]	958	0	PF00270; PF00271; PF08147	DEAD/DEAH box helicase; Helicase conserved C-terminal domain; DBP10CT (NUC160) domain				XP_017783723.1	ATP-dependent RNA helicase DDX54	XM_017928234.1
108569256	38252.8966728231	1.55301115853415	0.298632265357354	5.2004131458326	1.98846023966073e-07	6.13462326185219e-06	glycine-rich protein DOT1-like	NA | NA	NA | NA	NA | NA	NA | NA	NA | NA				XP_017786227.1 | XP_017786228.1	glycine-rich RNA-binding protein-like isoform X1 | glycine-rich RNA-binding protein-like isoform X1	XM_017930738.1 | XM_017930739.1
108568768	60.2436709459586	-2.32883555954528	0.448032096782768	-5.19792125668718	2.01529457819095e-07	6.19999449643451e-06	gamma-glutamyltranspeptidase 1-like	XP_065159662.1 glutathione hydrolase 1 proenzyme-like [Dalotia coriaria]	590	1.6e-204	PF01019	Gamma-glutamyltranspeptidase				XP_017785539.1	gamma-glutamyltranspeptidase 1-like	XM_017930050.1
108563407	2007.4347015973	-1.02224378474237	0.196928711839878	-5.19093318181838	2.09242711518434e-07	6.41930921957253e-06	Low-density lipoprotein receptor repeat domain-containing protein cueball	XP_068898901.1 protein cueball [Tenebrio molitor]	434	4.7e-144	PF00058	Low-density lipoprotein receptor repeat class B				XP_017777561.1	protein cueball	XM_017922072.1
108558387	282.752240477204	-0.753195457845472	0.145125373233555	-5.18996396745407	2.1033477886525e-07	6.42522207735111e-06	probable RNA-binding protein 19	XP_057662339.1 probable RNA-binding protein 19 [Diorhabda carinulata]	903	0	PF00076; PF00076; PF00076; PF00076; PF00076	RNA recognition motif; RNA recognition motif; RNA recognition motif; RNA recognition motif; RNA recognition motif				XP_017770776.1	probable RNA-binding protein 19	XM_017915287.1
108564232	712.006479214116	-0.310238556863119	0.0597793887507984	-5.18972447437371	2.1060547644964e-07	6.42522207735111e-06	uncharacterized LOC108564232	XP_031336914.1 uncharacterized protein LOC116166189 isoform X1 [Photinus pyralis]	663	1.12e-235	NA	NA	XP_018326044.1 putative mediator of RNA polymerase II transcription subunit 26 [Agrilus planipennis]	542	1,09E-224	XP_017778691.1	uncharacterized protein LOC108564232	XM_017923202.1
108567136	86.4525385504229	2.22929439349203	0.429885415337118	5.18578745395168	2.15104022155425e-07	6.54428663527157e-06	SET and MYND domain containing, arthropod-specific, member 2	XP_063903884.1 SET domain-containing protein SmydA-8 isoform X2 [Zophobas morio]	520	1.84e-179	PF01753; PF00856	MYND finger; SET domain				XP_017782905.1	protein msta	XM_017927416.1
108567739	14395.6190852726	-0.571229628089495	0.110174476880633	-5.18477277371951	2.16278388718568e-07	6.56183851739235e-06	ribosomal protein S27A	XP_018569185.1 ubiquitin-40S ribosomal protein S27a [Anoplophora glabripennis]	306	3.7e-106	PF01599; PF00240 | PF01599; PF00240	Ribosomal protein S27a; Ubiquitin family | Ribosomal protein S27a; Ubiquitin family				XP_017783867.1 | XP_017783876.1	ubiquitin-40S ribosomal protein S27a | ubiquitin-40S ribosomal protein S27a	XM_017928378.1 | XM_017928387.1
108568089	44083.1811940229	0.955378362813364	0.184327861831361	5.18303827387433	2.18300219254422e-07	6.60493473297884e-06	uncharacterized PE-PGRS family protein PE_PGRS46-like	XP_065164579.1 protein argonaute-2-like [Dalotia coriaria]	345	5.23e-112	PF00379	Insect cuticle protein				XP_017784492.1	uncharacterized PE-PGRS family protein PE_PGRS46-like	XM_017929003.1
108568433	486.726709366154	0.655001597550865	0.126465150453707	5.17930509077779	2.22713972744496e-07	6.71996583146374e-06	tudor and KH domain-containing protein-like	XP_068915778.1 tudor and KH domain-containing protein homolog [Tenebrio molitor]	555	1.2e-194	PF00567; PF00013; PF00013	Tudor domain; KH domain; KH domain				XP_017785004.1	tudor and KH domain-containing protein-like	XM_017929515.1
108569974	389.52082493667	-1.4764141447501	0.285451117453353	-5.17221357520653	2.31336946296045e-07	6.96102378402593e-06	uncharacterized LOC108569974	NA	NA	NA	PF15430	Single domain von Willebrand factor type C	XP_023024512.1 la1-like protein 13 [Leptinotarsa decemlineata]	103	2,17E-10	XP_017787262.1	uncharacterized protein LOC108569974	XM_017931773.1
108562020	914.564211423796	-0.644876325086223	0.124704178569807	-5.17124873025192	2.32534799294775e-07	6.97795000178828e-06	p24 family member logjam	XP_018571057.1 transmembrane emp24 domain-containing protein 5 [Anoplophora glabripennis]	356	2.17e-123	PF01105	emp24/gp25L/p24 family/GOLD				XP_017775684.1	transmembrane emp24 domain-containing protein A	XM_017920195.1
108567788	92.5414552353112	0.982358911537938	0.190243414073697	5.16369471353889	2.42122467920099e-07	7.24586121298759e-06	SAM_USH1G_HARP domain-containing protein Sans	XP_018326475.1 Usher syndrome type-1G protein homolog [Agrilus planipennis]	453	1.34e-154	PF13637; PF00536	Ankyrin repeats (many copies); SAM domain (Sterile alpha motif)				XP_017783952.1	Usher syndrome type-1G protein homolog	XM_017928463.1
108563851	217.020771689705	-0.84554624019039	0.163975033295546	-5.15655477054479	2.51534931790542e-07	7.50708738004219e-06	SET and MYND domain containing, class 5	XP_001814707.1 histone-lysine N-trimethyltransferase SMYD5 [Tribolium castaneum]	491	3.51e-172	PF01753; PF00856	MYND finger; SET domain				XP_017778136.1	SET and MYND domain-containing protein 5	XM_017922647.1
108567622	1285.70319342721	2.00092298859115	0.388271422037073	5.15341298644458	2.55787789473531e-07	7.61332599400484e-06	putative fatty acyl-CoA reductase CG5065	XP_022907146.1 putative fatty acyl-CoA reductase CG5065 [Onthophagus taurus]	699	1.58e-249	PF07993; PF03015 | PF07993; PF03015 | PF07993; PF03015	Male sterility protein; Male sterility protein | Male sterility protein; Male sterility protein | Male sterility protein; Male sterility protein				XP_017783692.1 | XP_017783694.1 | XP_017783695.1	putative fatty acyl-CoA reductase CG5065 | putative fatty acyl-CoA reductase CG5065 | putative fatty acyl-CoA reductase CG5065	XM_017928203.1 | XM_017928205.1 | XM_017928206.1
108557532	896.943829660426	0.577601435652619	0.112249198190845	5.14570656148995	2.66515753657089e-07	7.91119600652922e-06	acylamino-acid-releasing enzyme-like	XP_019769406.2 LOW QUALITY PROTEIN: acylamino-acid-releasing enzyme [Dendroctonus ponderosae]	711	4.16e-248	PF19283; PF00326 | PF00326; PF19283 | PF00326; PF19283	Acylamino-acid-releasing enzyme, N-terminal domain; Prolyl oligopeptidase family | Prolyl oligopeptidase family; Acylamino-acid-releasing enzyme, N-terminal domain | Prolyl oligopeptidase family; Acylamino-acid-releasing enzyme, N-terminal domain				XP_017769558.1 | XP_017769559.1 | XP_017769560.1	acylamino-acid-releasing enzyme-like isoform X1 | acylamino-acid-releasing enzyme-like isoform X1 | acylamino-acid-releasing enzyme-like isoform X1	XM_017914069.1 | XM_017914070.1 | XM_017914071.1
108558833	15030.9065421395	0.6174729553661	0.120197599794483	5.13714879849406	2.78938092174937e-07	8.25762012495237e-06	Heat shock protein 83	XP_065172101.1 heat shock protein 83 [Dalotia coriaria]	1197	0	PF13589; PF00183	Histidine kinase-, DNA gyrase B-, and HSP90-like ATPase; Hsp90 protein				XP_017771352.1	heat shock protein 83	XM_017915863.1
108567921	85.615767713947	1.40666022275469	0.273863597582515	5.13635340794375	2.80120664378475e-07	8.27033671201289e-06	uncharacterized LOC108567921	NA | NA | NA | NA | NA	NA | NA | NA | NA | NA	NA | NA | NA | NA | NA	NA | NA | NA | NA | NA	NA | NA | NA | NA | NA				XP_017784209.1 | XP_017784210.1 | XP_017784211.1 | XP_017784212.1 | XP_017784213.1	uncharacterized protein LOC108567921 isoform X1 | uncharacterized protein LOC108567921 isoform X1 | uncharacterized protein LOC108567921 isoform X1 | uncharacterized protein LOC108567921 isoform X1 | uncharacterized protein LOC108567921 isoform X1	XM_017928720.1 | XM_017928721.1 | XM_017928722.1 | XM_017928723.1 | XM_017928724.1
108568857	916.091128392084	-0.579416606554224	0.11282679240407	-5.13545226455737	2.81466318458403e-07	8.28778706602853e-06	metal transporter uex	XP_065157569.1 unextended protein isoform X1 [Dalotia coriaria]	1133	0	PF01595 | PF01595	Cyclin M transmembrane N-terminal domain | Cyclin M transmembrane N-terminal domain				XP_017785690.1 | XP_017785691.1	metal transporter CNNM4 isoform X1 | metal transporter CNNM4 isoform X1	XM_017930201.1 | XM_017930202.1
108567299	336.825730391629	5.19185217037187	1.01147852255275	5.13293367541682	2.85260451971123e-07	8.37704690908782e-06	uncharacterized LOC108567299	NA	NA	NA	NA	NA	NA	NA	NA	XP_017783160.1	uncharacterized protein LOC108567299	XM_017927671.1
108563331	1882.37728077281	0.505956368918247	0.0986024709310013	5.13127474535906	2.87786480072586e-07	8.42869042836589e-06	protein Malvolio-like	XP_065167488.1 protein Malvolio-like isoform X4 [Dalotia coriaria]	809	3.72e-291	PF01566 | PF01566 | PF01566 | PF01566	Natural resistance-associated macrophage protein-like | Natural resistance-associated macrophage protein-like | Natural resistance-associated macrophage protein-like | Natural resistance-associated macrophage protein-like				XP_017777462.1 | XP_017777463.1 | XP_017777464.1 | XP_017777465.1	protein Malvolio-like isoform X1 | protein Malvolio-like isoform X1 | protein Malvolio-like isoform X1 | protein Malvolio-like isoform X1	XM_017921973.1 | XM_017921974.1 | XM_017921975.1 | XM_017921976.1
108557029	1425.03311896338	0.812452110847919	0.158445648087882	5.12763916619085	2.93398087702981e-07	8.57018935436659e-06	suppressor of cytokine signaling 2-like	XP_031331251.1 suppressor of cytokine signaling 2-like [Photinus pyralis]	327	3.6e-110	PF00017 | PF00017	SH2 domain | SH2 domain				XP_017768891.1 | XP_017768892.1	suppressor of cytokine signaling 2-like | suppressor of cytokine signaling 2-like	XM_017913402.1 | XM_017913403.1
108568043	288.502159886689	-0.843007452602706	0.164440886986919	-5.12650757393302	2.95166187841629e-07	8.59896615667004e-06	forkhead box protein O-like	XP_063911804.1 forkhead box protein O-like isoform X1 [Zophobas morio]	476	1.79e-164	PF16676 | PF16676	Transactivation domain of FOXO protein family | Transactivation domain of FOXO protein family				XP_017784433.1 | XP_017784518.1	forkhead box protein O-like isoform X1 | forkhead box protein O-like isoform X1	XM_017928944.1 | XM_017929029.1
108567454	121.063440308963	-0.862102137974078	0.168278461632574	-5.12306880874884	3.00602587959115e-07	8.73417519458985e-06	protein tramtrack	XP_068911076.1 protein tramtrack, beta isoform-like [Tenebrio molitor]	634	1.29e-224	PF00651	BTB/POZ domain				XP_017783430.1	protein tramtrack, alpha isoform	XM_017927941.1
108556685	12137.8529263059	0.787892370595078	0.153848838233003	5.12121105134262	3.03579641800298e-07	8.7953186657127e-06	glyceraldehyde-3-phosphate dehydrogenase 2	XP_065166077.1 glyceraldehyde-3-phosphate dehydrogenase 1 [Dalotia coriaria]	600	9.52e-217	PF02800; PF00044	Glyceraldehyde 3-phosphate dehydrogenase, C-terminal domain; Glyceraldehyde 3-phosphate dehydrogenase, NAD binding domain				XP_017768381.1	glyceraldehyde-3-phosphate dehydrogenase 2	XM_017912892.1
108566579	678.903218943528	-1.29059595563716	0.252032167731167	-5.12075885890008	3.04308576251555e-07	8.7953186657127e-06	angiotensin-converting enzyme-like	XP_022901638.2 angiotensin-converting enzyme-like [Onthophagus taurus]	2067	0	PF01401; PF01401; PF01401	Angiotensin-converting enzyme; Angiotensin-converting enzyme; Angiotensin-converting enzyme				XP_017782037.1	angiotensin-converting enzyme-like	XM_017926548.1
108562001	215.581745785413	-0.823394817293742	0.160952637171105	-5.11575847258973	3.12482709956998e-07	9.00786772561078e-06	RNA cytidine acetyltransferase l(1)G0020	XP_065158056.1 RNA cytidine acetyltransferase [Dalotia coriaria]	1639	0	PF13725; PF08351; PF05127; PF13718 | PF13718; PF08351; PF05127; PF13725	Possible tRNA binding domain; tRNA(Met) cytidine acetyltransferase TmcA, N-terminal; Helicase; GNAT acetyltransferase 2 | GNAT acetyltransferase 2; tRNA(Met) cytidine acetyltransferase TmcA, N-terminal; Helicase; Possible tRNA binding domain				XP_017775660.1 | XP_017775661.1	RNA cytidine acetyltransferase isoform X1 | RNA cytidine acetyltransferase isoform X1	XM_017920171.1 | XM_017920172.1
108568935	1345.72618363553	0.396203023758042	0.0774559412103426	5.11520507745296	3.13400267147172e-07	9.01066789025493e-06	RAS oncogene family member Rab14	XP_031344712.1 ras-related protein Rab-14 [Photinus pyralis]	416	1.63e-147	PF00071	Ras family				XP_017785778.1	ras-related protein Rab-14	XM_017930289.1
108557113	1289.53814538626	0.353523275583209	0.0691198922363224	5.11463869727264	3.14342047554465e-07	9.01414806342217e-06	cleft lip and palate transmembrane protein 1	XP_065158917.1 putative lipid scramblase CLPTM1 [Dalotia coriaria]	845	1.24e-304	PF05602	Cleft lip and palate transmembrane protein 1 (CLPTM1)				XP_017769003.1	cleft lip and palate transmembrane protein 1	XM_017913514.1
108556605	691.245051084816	0.816103321741175	0.159747736467458	5.10870037840832	3.24382272003683e-07	9.25374154134143e-06	glucose-6-phosphate 1-dehydrogenase Zw	XP_065165362.1 glucose-6-phosphate 1-dehydrogenase isoform X1 [Dalotia coriaria]	914	0	PF00479; PF02781 | PF02781; PF00479	Glucose-6-phosphate dehydrogenase, NAD binding domain; Glucose-6-phosphate dehydrogenase, C-terminal domain | Glucose-6-phosphate dehydrogenase, C-terminal domain; Glucose-6-phosphate dehydrogenase, NAD binding domain				XP_017768267.1 | XP_017768268.1	glucose-6-phosphate 1-dehydrogenase isoform X1 | glucose-6-phosphate 1-dehydrogenase isoform X1	XM_017912778.1 | XM_017912779.1
108569135	1478.31979563937	1.12676804530117	0.220550729754338	5.10888377724355	3.24067608381522e-07	9.25374154134143e-06	Lysosomal alpha-mannosidase II	XP_031357509.1 lysosomal alpha-mannosidase-like [Photinus pyralis]	1326	0	PF01074; PF17677; PF07748; PF09261 | PF17677; PF07748; PF09261; PF01074	Glycosyl hydrolases family 38 N-terminal domain; Glycosyl hydrolases family 38 C-terminal beta sandwich domain; Glycosyl hydrolases family 38 C-terminal domain; Alpha mannosidase middle domain | Glycosyl hydrolases family 38 C-terminal beta sandwich domain; Glycosyl hydrolases family 38 C-terminal domain; Alpha mannosidase middle domain; Glycosyl hydrolases family 38 N-terminal domain				XP_017786052.1 | XP_017786053.1	lysosomal alpha-mannosidase isoform X1 | lysosomal alpha-mannosidase isoform X1	XM_017930563.1 | XM_017930564.1
108561776	134.2915248725	-0.825218899853443	0.161578860920439	-5.10722067944134	3.26931854906458e-07	9.29796218520866e-06	TATA-box-binding protein	XP_065159663.1 uncharacterized protein [Dalotia coriaria]	343	8.93e-118	PF00352; PF00352	Transcription factor TFIID (or TATA-binding protein, TBP); Transcription factor TFIID (or TATA-binding protein, TBP)				XP_017775325.1	TATA-box-binding protein	XM_017919836.1
108562670	1013.80073740593	0.655734638370337	0.128403710527402	5.10682001070676	3.27625545449855e-07	9.29796218520866e-06	N-acylneuraminate-9-phosphatase	XP_018571988.1 N-acylneuraminate-9-phosphatase [Anoplophora glabripennis]	325	4.32e-110	PF00702	haloacid dehalogenase-like hydrolase				XP_017776576.1	N-acylneuraminate-9-phosphatase	XM_017921087.1
108565937	1573.91416679045	-0.55498271490531	0.108747871755442	-5.10338920612059	3.33623867501534e-07	9.4437910741478e-06	uncharacterized LOC108565937	XP_065162191.1 uncharacterized protein [Dalotia coriaria]	867	7.51e-303	NA | NA	NA | NA	XP_068914649.1 centrosomal protein of 170 kDa protein B isoform X1 [Tenebrio molitor]	979	2,17E-279	XP_017781107.1 | XP_017781108.1	uncharacterized protein LOC108565937 | uncharacterized protein LOC108565937	XM_017925618.1 | XM_017925619.1
108567293	182.115192846789	-0.757797381629605	0.148824019180235	-5.09190240798339	3.54488564015064e-07	1.00086064230783e-05	Ribosomal RNA Processing 5	XP_065164914.1 protein RRP5 homolog [Dalotia coriaria]	376	4.11e-110	NA	NA				XP_017783151.1	rRNA biogenesis protein rrp5	XM_017927662.1
108561832	245.605485381853	2.43309769408143	0.478642071416028	5.08333437318472	3.70865979303141e-07	1.04441565402215e-05	Cytochrome P450 18a1	XP_018329453.1 cytochrome P450 18a1 [Agrilus planipennis]	823	2.1e-298	PF00067	Cytochrome P450				XP_017775403.1	cytochrome P450 18a1	XM_017919914.1
108569473	251.631081253362	-2.40659857950331	0.473525395546191	-5.08230097506682	3.72889937447979e-07	1.04742971431999e-05	Carbonic anhydrase 9	XP_022910888.2 carbonic anhydrase 2 [Onthophagus taurus]	398	2.72e-137	PF00194 | PF00194	Eukaryotic-type carbonic anhydrase | Eukaryotic-type carbonic anhydrase				XP_017786525.1 | XP_017786526.1	carbonic anhydrase 7 | carbonic anhydrase 7	XM_017931036.1 | XM_017931037.1
108558450	658.393173427432	-0.538978779023768	0.106195910432152	-5.07532518748092	3.86833857246245e-07	1.08382557503457e-05	ubiquitin specific peptidase echinus	XP_065156232.1 LOW QUALITY PROTEIN: uncharacterized protein ec [Dalotia coriaria]	1538	0	PF00443 | NA	Ubiquitin carboxyl-terminal hydrolase | NA				XP_017770852.1 | XP_017770853.1	uncharacterized protein LOC108558450 isoform X1 | uncharacterized protein LOC108558450 isoform X1	XM_017915363.1 | XM_017915364.1
108563028	521.094320038872	0.639405372724971	0.126051654358168	5.07256629023002	3.92486343118328e-07	1.09686450546275e-05	probable methyltransferase-like protein 15 homolog	XP_044263986.1 probable methyltransferase-like protein 15 homolog [Tribolium madens]	490	9.49e-173	PF01795	MraW methylase family				XP_017777060.1	probable methyltransferase-like protein 15 homolog	XM_017921571.1
108567424	2552.13139366627	-0.566796740731711	0.111950768572989	-5.06291067007881	4.12903357193304e-07	1.15099430762793e-05	pantothenate kinase 3 fbl	XP_065170627.1 pantothenate kinase 3 isoform X3 [Dalotia coriaria]	746	1.05e-271	PF03630 | PF03630 | PF03630 | PF03630 | PF03630 | PF03630	Fumble | Fumble | Fumble | Fumble | Fumble | Fumble				XP_017783368.1 | XP_017783369.1 | XP_017783370.1 | XP_017783371.1 | XP_017783372.1 | XP_017783374.1	pantothenate kinase 3 isoform X1 | pantothenate kinase 3 isoform X1 | pantothenate kinase 3 isoform X1 | pantothenate kinase 3 isoform X1 | pantothenate kinase 3 isoform X1 | pantothenate kinase 3 isoform X1	XM_017927879.1 | XM_017927880.1 | XM_017927881.1 | XM_017927882.1 | XM_017927883.1 | XM_017927885.1
108564346	1005.39130679291	0.341948760651497	0.0676439133667314	5.05512977638686	4.30098202316798e-07	1.19589077368238e-05	E3 ubiquitin-protein ligase RFWD2-like	XP_031335112.1 E3 ubiquitin-protein ligase COP1-like [Photinus pyralis]	936	0	PF00400; PF00400; PF00400; PF00400; PF00400; PF13923 | PF02789; PF00883	WD domain, G-beta repeat; WD domain, G-beta repeat; WD domain, G-beta repeat; WD domain, G-beta repeat; WD domain, G-beta repeat; Zinc finger, C3HC4 type (RING finger) | Cytosol aminopeptidase family, N-terminal domain; Cytosol aminopeptidase family, catalytic domain				XP_017778851.1 | XP_017778852.1	E3 ubiquitin-protein ligase RFWD2-like isoform X1 | E3 ubiquitin-protein ligase RFWD2-like isoform X1	XM_017923362.1 | XM_017923363.1
108569634	281.636698516611	-2.98004631361984	0.589726634024451	-5.05326729654927	4.34315397150422e-07	1.20456717346038e-05	luciferin 4-monooxygenase-like	XP_068894796.1 luciferin 4-monooxygenase-like [Tenebrio molitor]	392	1.75e-128	PF13193; PF00501 | PF13193; PF00501	AMP-binding enzyme C-terminal domain; AMP-binding enzyme | AMP-binding enzyme C-terminal domain; AMP-binding enzyme				XP_017786751.1 | XP_017786753.1	luciferin 4-monooxygenase-like | luciferin 4-monooxygenase-like	XM_017931262.1 | XM_017931264.1
108558285	8163.51974256341	3.66166707894664	0.726421672209816	5.04069085357494	4.6385426774047e-07	1.28325224750468e-05	defensin	XP_063223486.1 holotricin-1 [Bacillus rossius redtenbacheri]	90.9	4.26e-23	PF01097	Arthropod defensin				XP_017770643.1	defensin	XM_017915154.1
108563227	2882.61477905371	1.37016988060835	0.272053422786666	5.03640008118108	4.74368549087254e-07	1.30904265694103e-05	cytochrome P450 9e2-like	XP_063917831.1 cytochrome P450 9e2-like [Zophobas morio]	544	4.6e-188	PF00067	Cytochrome P450				XP_017777334.1	cytochrome P450 9e2-like	XM_017921845.1
108569514	3850.91833219119	-0.460551312681895	0.091520604675442	-5.03221448672832	4.84846370728389e-07	1.33460343100499e-05	AMP deaminase 2	XP_065167724.1 AMP deaminase 2 isoform X3 [Dalotia coriaria]	1255	0	PF19326 | PF19326 | PF19326 | PF19326 | PF19326 | PF19326 | PF19326	AMP deaminase | AMP deaminase | AMP deaminase | AMP deaminase | AMP deaminase | AMP deaminase | AMP deaminase				XP_017786579.1 | XP_017786580.1 | XP_017786581.1 | XP_017786582.1 | XP_017786583.1 | XP_017786584.1 | XP_017786585.1	AMP deaminase 2 isoform X1 | AMP deaminase 2 isoform X1 | AMP deaminase 2 isoform X1 | AMP deaminase 2 isoform X1 | AMP deaminase 2 isoform X1 | AMP deaminase 2 isoform X1 | AMP deaminase 2 isoform X1	XM_017931090.1 | XM_017931091.1 | XM_017931092.1 | XM_017931093.1 | XM_017931094.1 | XM_017931095.1 | XM_017931096.1
108568791	7148.10512504996	0.982211128835064	0.195376356985238	5.0272773225538	4.97492650260364e-07	1.36599044445239e-05	Coiled-coil-helix-coiled-coil-helix domain containing 2	XP_044253005.1 coiled-coil-helix-coiled-coil-helix domain-containing protein 10, mitochondrial-like isoform X2 [Tribolium madens]	113	3.23e-30	NA	NA				XP_017785568.1	coiled-coil-helix-coiled-coil-helix domain-containing protein 2	XM_017930079.1
108562579	896.422912114247	7.45259216544981	1.48317424678344	5.02475833949535	5.0406685272467e-07	1.38059008565463e-05	cytochrome P450 4C1-like	XP_031330392.1 cytochrome P450 4C1-like [Photinus pyralis]	396	1.47e-130	PF00067	Cytochrome P450				XP_017776453.1	cytochrome P450 4C1-like	XM_017920964.1
108566394	26517.4087333543	-0.670885420763961	0.13376289428581	-5.01548224076616	5.2900611030079e-07	1.44529206702328e-05	ribosomal protein S3A	XP_065166809.1 small ribosomal subunit protein eS1 [Dalotia coriaria]	460	2.49e-163	PF01015	Ribosomal S3Ae family				XP_017781743.1	40S ribosomal protein S3a	XM_017926254.1
108560630	1788.03889356583	-0.580460637444115	0.115795201477042	-5.01282117082545	5.36377423995924e-07	1.46179485055763e-05	ABC transporter G family member 2-like	XP_051171259.1 ABC transporter G family member 3-like [Leptopilina boulardi]	1261	0	PF00005; PF01061; PF01061; PF00005; PF19055; PF19055	ABC transporter; ABC-2 type transporter; ABC-2 type transporter; ABC transporter; ABC-2 type transporter; ABC-2 type transporter				XP_017773751.1	ABC transporter G family member 2-like	XM_017918262.1
108564390	400.063263607229	-0.507616959802662	0.101514698751786	-5.00042817487777	5.72031353761334e-07	1.55510404909919e-05	U3 small nucleolar ribonucleoprotein protein MPP10	XP_065168519.1 U3 small nucleolar ribonucleoprotein protein MPP10 [Dalotia coriaria]	508	2.74e-171	PF04006	Mpp10 protein				XP_017778909.1	U3 small nucleolar ribonucleoprotein protein MPP10	XM_017923420.1
108563822	66.0274263412606	-1.77353167451221	0.354978324315712	-4.99616892927484	5.84804374373553e-07	1.58590282561598e-05	CF transmembrane conductance regulator	XP_065163142.1 LOW QUALITY PROTEIN: uncharacterized protein [Dalotia coriaria]	1721	0	PF00664; PF00664; PF00005; PF00005	ABC transporter transmembrane region; ABC transporter transmembrane region; ABC transporter; ABC transporter				XP_017778100.1	multidrug resistance-associated protein 4	XM_017922611.1
108556633	40.3472232695584	2.48184978393887	0.497104929749416	4.99260746657641	5.95695479957927e-07	1.60961842458521e-05	uncharacterized LOC108556633	XP_008197748.1 uncharacterized protein LOC103314202 [Tribolium castaneum]	340	6.83e-102	PF20266 | PF20266	Mab-21 protein HhH/H2TH-like domain | Mab-21 protein HhH/H2TH-like domain				XP_017768306.1 | XP_017768307.1	uncharacterized protein LOC108556633 isoform X1 | uncharacterized protein LOC108556633 isoform X1	XM_017912817.1 | XM_017912818.1
108558313	7317.27034503723	-0.55848015287535	0.111867116970027	-4.99235314185297	5.96480650829627e-07	1.60961842458521e-05	dihydropyrimidine dehydrogenase su(r)	XP_065161524.1 dihydropyrimidine dehydrogenase [NADP(+)] [Dalotia coriaria]	1814	0	PF01180; PF07992; PF14697; PF14691	Dihydroorotate dehydrogenase; Pyridine nucleotide-disulphide oxidoreductase; 4Fe-4S dicluster domain; Dihydroprymidine dehydrogenase domain II, 4Fe-4S cluster				XP_017770681.1	dihydropyrimidine dehydrogenase [NADP(+)]	XM_017915192.1
108561304	1244.50713121042	1.0880227780108	0.218173989275784	4.98695001004668	6.13399284491724e-07	1.65121675038544e-05	Protein kinase, cAMP-dependent, catalytic subunit 3	XP_068905677.1 cAMP-dependent protein kinase catalytic subunit 3 [Tenebrio molitor]	582	2.28e-209	PF00069 | PF00069	Protein kinase domain | Protein kinase domain				XP_017774662.1 | XP_017774663.1	protein kinase DC2 isoform X1 | protein kinase DC2 isoform X1	XM_017919173.1 | XM_017919174.1
108568941	27.0583248110203	5.77394427155377	1.15801907377643	4.98605282270896	6.16253026813928e-07	1.65484278569618e-05	endocuticle structural glycoprotein SgAbd-2-like	XP_065163194.1 endocuticle structural glycoprotein SgAbd-8-like [Dalotia coriaria]	155	4.93e-46	PF00379	Insect cuticle protein				XP_017785781.1	endocuticle structural glycoprotein SgAbd-2-like	XM_017930292.1
108569184	2310.23980374905	0.659649564300634	0.132328737433049	4.98493053811821	6.19840769513983e-07	1.66041735892002e-05	D-3-phosphoglycerate dehydrogenase	XP_019873287.2 D-3-phosphoglycerate dehydrogenase [Aethina tumida]	485	2.49e-171	PF02826; PF00389	D-isomer specific 2-hydroxyacid dehydrogenase, NAD binding domain; D-isomer specific 2-hydroxyacid dehydrogenase, catalytic domain				XP_017786140.1	D-3-phosphoglycerate dehydrogenase	XM_017930651.1
108561594	334.191227883629	-0.678438909694536	0.136226145809579	-4.98024006817955	6.35054459391533e-07	1.69703239111854e-05	zinc finger CCHC domain-containing protein 4	XP_060521921.1 rRNA N6-adenosine-methyltransferase ZCCHC4 [Cylas formicarius]	408	4.66e-137	PF10237	Probable N6-adenine methyltransferase				XP_017775093.1	zinc finger CCHC domain-containing protein 4	XM_017919604.1
108560811	115.42883298832	-0.906743744827519	0.182166324050614	-4.97755965353719	6.43909403103017e-07	1.71651868307778e-05	FCF1 rRNA-processing protein Bka	XP_072387285.1 rRNA-processing protein FCF1 homolog [Diabrotica undecimpunctata]	336	2.08e-116	PF04900	Fcf1				XP_017773996.1	rRNA-processing protein FCF1 homolog	XM_017918507.1
108559524	2350.94139633967	-0.296098562150004	0.0594970735326621	-4.97669119788648	6.46803845379615e-07	1.72005971762816e-05	eukaryotic translation initiation factor 4B	XP_065157737.1 eukaryotic translation initiation factor 4B [Dalotia coriaria]	336	9.25e-107	PF00076	RNA recognition motif				XP_017772316.1	eukaryotic translation initiation factor 4B	XM_017916827.1
108563889	686.398608794544	-0.557151155790274	0.111964854320712	-4.97612540265868	6.48696303699417e-07	1.72092548394461e-05	neurofilament heavy polypeptide-like	XP_068908140.1 nucleolar protein 58-like [Tenebrio molitor]	142	7.45e-38	NA	NA				XP_017778183.1	neurofilament heavy polypeptide-like	XM_017922694.1
108566076	732.06875494997	-0.855026545717119	0.172105785567992	-4.96802906941982	6.76368253191887e-07	1.79001265657988e-05	holocarboxylase synthetase-like protein	XP_023018684.1 uncharacterized protein LOC111507580 isoform X2 [Leptinotarsa decemlineata]	1004	0	PF03099	Biotin/lipoate A/B protein ligase family				XP_017781276.1	biotin--protein ligase	XM_017925787.1
108557814	577.479918599248	-0.682593640119975	0.137415753653946	-4.96736088817697	6.7870212153495e-07	1.79187149058134e-05	protein LLP homolog	XP_065160597.1 protein LLP homolog [Dalotia coriaria]	104	3.14e-27	PF10169	LLP homolog				XP_017769970.1	protein LLP homolog	XM_017914481.1
108557304	159.139132973285	1.05923377106121	0.213362955490408	4.96446896616422	6.88893002074084e-07	1.8144153097793e-05	facilitated trehalose transporter Tret1-like	XP_068901914.1 facilitated trehalose transporter Tret1-2 homolog isoform X1 [Tenebrio molitor]	567	1.88e-197	PF00083 | PF00083	Sugar (and other) transporter | Sugar (and other) transporter				XP_017769251.1 | XP_017769252.1	facilitated trehalose transporter Tret1-like | facilitated trehalose transporter Tret1-like	XM_017913762.1 | XM_017913763.1
108558366	5004.28540899829	1.08178150067827	0.218168800257542	4.95846106043238	7.10537762390191e-07	1.86694646993576e-05	fructose-1,6-bisphosphatase 1	XP_065169966.1 fructose-1,6-bisphosphatase 1 [Dalotia coriaria]	578	9.26e-208	PF18913; PF00316	Fructose-1-6-bisphosphatase, C-terminal domain; Fructose-1-6-bisphosphatase, N-terminal domain				XP_017770750.1	fructose-1,6-bisphosphatase 1	XM_017915261.1
108561846	2172.2794816259	0.624295279136894	0.125940926717908	4.95704847825392	7.15721230497575e-07	1.87607786982216e-05	26S proteasome regulatory subunit Rpt5	XP_044728038.1 26S proteasome regulatory subunit 6A-B [Chrysoperla carnea]	752	1.32e-273	PF16450; PF00004; PF17862	Proteasomal ATPase OB C-terminal domain; ATPase family associated with various cellular activities (AAA); AAA+ lid domain				XP_017775422.1	26S protease regulatory subunit 6A-B	XM_017919933.1
108561625	1145.08764413384	-0.371111981563581	0.0749217127357713	-4.95333018977281	7.29540246055968e-07	1.90774774343636e-05	tuberous sclerosis 1 protein hamartin	XP_065161961.1 hamartin isoform X2 [Dalotia coriaria]	827	1.75e-284	PF04388 | PF04388	Hamartin protein | Hamartin protein				XP_017775139.1 | XP_017775140.1	hamartin isoform X1 | hamartin isoform X1	XM_017919650.1 | XM_017919651.1
108562611	210.021321187834	2.58060494133153	0.521726871020522	4.94627569456744	7.56468023787266e-07	1.97346515564265e-05	facilitated trehalose transporter Tret1-like	XP_044264329.1 facilitated trehalose transporter Tret1-like [Tribolium madens]	403	2.68e-134	PF00083	Sugar (and other) transporter				XP_017776506.1	facilitated trehalose transporter Tret1-like	XM_017921017.1
108560408	1022.22145559566	-0.465000477363887	0.0941764026021261	-4.93754767134617	7.91110720046466e-07	2.0589500090688e-05	uncharacterized LOC108560408	XP_065160275.1 uncharacterized protein [Dalotia coriaria]	712	1.02e-249	NA | NA | NA	NA | NA | NA				XP_017773422.1 | XP_017773423.1 | XP_017773424.1	uncharacterized protein LOC108560408 isoform X1 | uncharacterized protein LOC108560408 isoform X1 | uncharacterized protein LOC108560408 isoform X1	XM_017917933.1 | XM_017917934.1 | XM_017917935.1
108563269	2714.27352848578	1.32762612114729	0.268952775949994	4.93627967384927	7.9626899054061e-07	2.06747572650296e-05	putative carbonic anhydrase 3	XP_031333457.1 putative carbonic anhydrase 3 isoform X2 [Photinus pyralis]	234	1.6e-73	PF00194	Eukaryotic-type carbonic anhydrase				XP_017777383.1	putative carbonic anhydrase 3	XM_017921894.1
108567836	170.723516345195	1.86327890460367	0.377570515761833	4.93491633170584	8.01851265183896e-07	2.07705953903649e-05	venom carboxylesterase-6-like	XP_025836608.1 esterase FE4-like isoform X2 [Agrilus planipennis]	617	1.32e-216	PF00135	Carboxylesterase family				XP_017784018.1	venom carboxylesterase-6-like	XM_017928529.1
108560050	97.4271716523828	-1.10304582270662	0.223704638917103	-4.93081336196773	8.18879431432533e-07	2.11617712833494e-05	empty spiracles	XP_028130662.1 homeotic protein empty spiracles-like [Diabrotica virgifera virgifera]	506	1.15e-179	PF00046	Homeodomain				XP_017772964.1	homeobox protein EMX1	XM_017917475.1
108556924	28.932952816859	3.4321834622454	0.696520748399306	4.927611230725	8.32410370267299e-07	2.14609462362576e-05	keratin, type I cytoskeletal 9-like	NA	NA	NA	NA	NA				XP_017768742.1	keratin, type I cytoskeletal 9-like	XM_017913253.1
108561469	1246.67035022586	1.18259194677479	0.240079654773616	4.92583158656204	8.40023267346421e-07	2.16065001060088e-05	proteoglycan 4-like	NA | NA | NA | NA	NA | NA | NA | NA	NA | NA | NA | NA	NA | NA | NA | NA	NA | NA | NA | NA				XP_017774901.1 | XP_017774902.1 | XP_017774903.1 | XP_017774904.1	proteoglycan 4-like isoform X1 | proteoglycan 4-like isoform X1 | proteoglycan 4-like isoform X1 | proteoglycan 4-like isoform X1	XM_017919412.1 | XM_017919413.1 | XM_017919414.1 | XM_017919415.1
108557509	281.095863483991	-0.689818836512057	0.140168930320466	-4.92133909372735	8.59540546700255e-07	2.20568547299273e-05	neuroguidin-B	XP_068905906.1 neuroguidin [Tenebrio molitor]	369	2.46e-126	PF04000	Sas10/Utp3/C1D family				XP_017769528.1	neuroguidin-B	XM_017914039.1
108563062	2589.34037294054	-0.564659037150745	0.11476351561597	-4.92019640667203	8.64574096181591e-07	2.21343060567888e-05	Interferon-related developmental regulator 1	XP_065173333.1 LOW QUALITY PROTEIN: interferon-related developmental regulator 2 [Dalotia coriaria]	491	2.25e-170	PF04836; PF05004	Interferon-related protein conserved region; Interferon-related developmental regulator (IFRD)				XP_017777113.1	interferon-related developmental regulator 2	XM_017921624.1
108569863	2105.2446214499	-0.785274393706785	0.159659226954376	-4.91844041015673	8.72364649565533e-07	2.22818161539029e-05	signal sequence receptor beta	XP_031336014.1 translocon-associated protein subunit beta [Photinus pyralis]	277	2.73e-93	PF05753	Translocon-associated protein beta (TRAPB)				XP_017787082.1	translocon-associated protein subunit beta	XM_017931593.1
108565223	173.820325377084	-0.726873222491327	0.147815201965911	-4.91744565392507	8.76807875893263e-07	2.23433431576234e-05	Nucleolar protein 14 homolog l(3)07882	XP_018579917.1 nucleolar protein 14 homolog [Anoplophora glabripennis]	822	1.01e-286	PF04147	Nop14-like family				XP_017780052.1	nucleolar protein 14 homolog	XM_017924563.1
108559233	3018.68221786323	0.550676740818795	0.11206317272094	4.91398491982816	8.92436171737249e-07	2.26365507487072e-05	peroxisomal biogenesis factor 19	XP_065168388.1 LOW QUALITY PROTEIN: peroxisomal biogenesis factor 19 [Dalotia coriaria]	310	1.09e-103	PF04614	Pex19 protein family				XP_017771933.1	peroxisomal biogenesis factor 19	XM_017916444.1
108562551	847.164031796606	1.26404209774327	0.257213507880791	4.9143690320071	8.90688418609637e-07	2.26365507487072e-05	cytochrome P450 9e2-like	XP_049818311.1 cytochrome P450 9e2-like isoform X3 [Aethina tumida]	591	8.12e-207	PF00067	Cytochrome P450				XP_017776423.1	cytochrome P450 9e2-like	XM_017920934.1
108560352	979.684123224167	-0.780076158510022	0.158988089402605	-4.90650690527286	9.27127262889833e-07	2.3462301217325e-05	uncharacterized protein CG1785	XP_008201507.1 ribosome biogenesis protein NOP53 isoform X2 [Tribolium castaneum]	299	8.53e-95	PF07767	Nop53 (60S ribosomal biogenesis)				XP_017773354.1	uncharacterized protein CG1785	XM_017917865.1
108566717	240.159712233896	-0.796448383073297	0.162737213770493	-4.89407655827585	9.87683874159513e-07	2.49373149192964e-05	Nucleolar complex protein 3	XP_068894937.1 nucleolar complex protein 3 isoform X2 [Tenebrio molitor]	757	8.29e-265	PF03914; PF07540	CBF/Mak21 family; Nucleolar complex-associated protein				XP_017782223.1	nucleolar complex protein 3 homolog	XM_017926734.1
108560333	302.790550686276	-0.676672633772703	0.13841658356169	-4.88866735734104	1.01520871004603e-06	2.55149594106078e-05	WD repeat-containing protein 43	XP_065161731.1 WD repeat-containing protein 43 [Dalotia coriaria]	540	1.12e-184	PF04003	Dip2/Utp12 Family				XP_017773323.1	WD repeat-containing protein 43	XM_017917834.1
108568285	1540.47189612277	0.704785104362441	0.144160122594131	4.88890472399704	1.01398552821515e-06	2.55149594106078e-05	dnaJ homolog subfamily C member P58IPK	XP_065163702.1 dnaJ homolog subfamily C member 3 isoform X1 [Dalotia coriaria]	1269	0	PF13432; PF04137; PF13414; PF13181; PF00226 | PF07719; PF13432; PF00226; PF13414	Tetratricopeptide repeat; Endoplasmic Reticulum Oxidoreductin 1 (ERO1); TPR repeat; Tetratricopeptide repeat; DnaJ domain | Tetratricopeptide repeat; Tetratricopeptide repeat; DnaJ domain; TPR repeat				XP_017784756.1 | XP_017784757.1	uncharacterized protein LOC108568285 isoform X1 | uncharacterized protein LOC108568285 isoform X1	XM_017929267.1 | XM_017929268.1
108559657	3553.59178482956	3.60734524069476	0.738269234200679	4.88621911029575	1.02790800550351e-06	2.5716431946344e-05	uncharacterized LOC108559657	NA	NA	NA	NA	NA	THB66544.1 MAG: hypothetical protein D6B26_02600 [Spirochaetaceae bacterium]	113	0,018	XP_017772495.1	uncharacterized protein LOC108559657	XM_017917006.1
108568882	520.435023844487	-0.684202656694561	0.140023887322017	-4.88632811001083	1.02733937571431e-06	2.5716431946344e-05	periodic tryptophan protein 2 homolog	XP_025828852.1 periodic tryptophan protein 2 homolog [Agrilus planipennis]	1109	0	PF04003; PF00400; PF00400; PF00400	Dip2/Utp12 Family; WD domain, G-beta repeat; WD domain, G-beta repeat; WD domain, G-beta repeat				XP_017785717.1	periodic tryptophan protein 2 homolog	XM_017930228.1
108564862	527.365981144983	1.5926590442316	0.326372495318273	4.87988132296034	1.06149696531089e-06	2.64964117500217e-05	phospholipase A2-like	XP_065160592.1 uncharacterized protein [Dalotia coriaria]	222	9.56e-70	PF05826	Phospholipase A2				XP_017779523.1	phospholipase A2-like	XM_017924034.1
108558260	1372.29755474655	-0.575139447451683	0.117896955930297	-4.87832313322589	1.0699154256771e-06	2.66459889347202e-05	La related protein	XP_065166455.1 la-related protein 1B isoform X1 [Dalotia coriaria]	868	1.67e-298	PF05383; PF21071 | PF05383; PF21071	La domain; LARP1 HEAT repeat region | La domain; LARP1 HEAT repeat region				XP_017770595.1 | XP_017770596.1	la-related protein 1B isoform X1 | la-related protein 1B isoform X1	XM_017915106.1 | XM_017915107.1
108566077	21.6574670987622	3.1310112215868	0.642164065428856	4.87571851205318	1.08413112351093e-06	2.69389414695035e-05	microtubule-associated proteins 1A/1B light chain 3C-like	XP_019878160.2 microtubule-associated proteins 1A/1B light chain 3C-like isoform X1 [Aethina tumida]	173	8.46e-53	PF02991 | PF02991	Autophagy protein Atg8 ubiquitin like | Autophagy protein Atg8 ubiquitin like				XP_017781277.1 | XP_017781278.1	microtubule-associated proteins 1A/1B light chain 3C-like isoform X1 | microtubule-associated proteins 1A/1B light chain 3C-like isoform X1	XM_017925788.1 | XM_017925789.1
108566073	211.524312285163	-0.82740745133938	0.170041092618101	-4.86592645695162	1.1392187710565e-06	2.82438820824232e-05	ribosome biogenesis protein BMS1 homolog	XP_065168694.1 LOW QUALITY PROTEIN: ribosome biogenesis protein BMS1 homolog [Dalotia coriaria]	1562	0	PF08142; PF04950	AARP2CN (NUC121) domain; 40S ribosome biogenesis protein Tsr1 and BMS1 C-terminal				XP_017781271.1	ribosome biogenesis protein BMS1 homolog	XM_017925782.1
108560275	4941.5712310728	-1.33325031192375	0.274395440433909	-4.8588646728803	1.18060791652503e-06	2.92040917729603e-05	uncharacterized LOC108560275	XP_065172265.1 LOW QUALITY PROTEIN: uncharacterized protein [Dalotia coriaria]	70.9	3.95e-12	NA	NA				XP_017773238.1	uncharacterized protein LOC108560275	XM_017917749.1
108569474	640.3623556133	-0.815377090167634	0.167878071690655	-4.85696006605383	1.19201622522653e-06	2.94200319138494e-05	serine-rich adhesin for platelets-like	XP_065162099.1 uncharacterized protein Fhos isoform X3 [Dalotia coriaria]	526	3.62e-159	PF18382	Formin N-terminal GTPase-binding domain				XP_017786528.1	serine-rich adhesin for platelets-like	XM_017931039.1
108561736	901.099266761088	-0.771296519263806	0.158844983294451	-4.85565551562968	1.19989140967054e-06	2.9547998548008e-05	M13 family metallopeptidase neprilysin 3	XP_065172885.1 endothelin-converting enzyme homolog isoform X2 [Dalotia coriaria]	1230	0	PF05649; PF01431 | PF01431; PF05649 | PF01431; PF05649 | PF01431; PF05649	Peptidase family M13; Peptidase family M13 | Peptidase family M13; Peptidase family M13 | Peptidase family M13; Peptidase family M13 | Peptidase family M13; Peptidase family M13				XP_017775296.1 | XP_017775297.1 | XP_017775301.1 | XP_017775307.1	endothelin-converting enzyme 1 isoform X1 | endothelin-converting enzyme 1 isoform X1 | endothelin-converting enzyme 1 isoform X1 | endothelin-converting enzyme 1 isoform X1	XM_017919807.1 | XM_017919808.1 | XM_017919812.1 | XM_017919818.1
108561979	1634.39243031807	-0.381935263289949	0.0786981785871842	-4.85316522118527	1.21506377917588e-06	2.97455785680645e-05	signal recognition particle receptor alpha	XP_018572601.1 signal recognition particle receptor subunit alpha homolog [Anoplophora glabripennis]	951	0	PF02881; PF00448; PF04086	SRP54-type protein, helical bundle domain; SRP54-type protein, GTPase domain; Signal recognition particle, alpha subunit, N-terminal				XP_017775628.1	signal recognition particle receptor subunit alpha homolog	XM_017920139.1
108564414	1817.22582321617	0.491634846712604	0.101298542875074	4.85332594881359	1.21407898362381e-06	2.97455785680645e-05	Transmembrane protein 214	XP_065168674.1 transmembrane protein 214 [Dalotia coriaria]	502	6.78e-168	PF10151	TMEM214, C-terminal, caspase 4 activator				XP_017778948.1	transmembrane protein 214	XM_017923459.1
108565867	674938.781037578	-1.47092293841836	0.303095220142687	-4.85300605442046	1.2160397684659e-06	2.97455785680645e-05	vitellogenin-like	XP_065166461.1 vitellogenin-like [Dalotia coriaria]	2061	0	PF00094; PF09172; PF01347	von Willebrand factor type D domain; Vitellinogen, open beta-sheet; Lipoprotein amino terminal region				XP_017781017.1	vitellogenin-like	XM_017925528.1
108566622	12221.687941257	-0.71918956673312	0.148276298336778	-4.85033396975986	1.2325376816139e-06	3.00821363492567e-05	ribosomal protein S9	XP_044272604.1 40S ribosomal protein S9 [Tribolium madens]	347	3.44e-121	PF00163; PF01479	Ribosomal protein S4/S9 N-terminal domain; S4 domain				XP_017782099.1	40S ribosomal protein S9	XM_017926610.1
108565832	329.556378200711	-1.92725654860717	0.397624031036374	-4.84693177015467	1.2538552570987e-06	3.05345727022506e-05	uncharacterized LOC108565832	XP_017031312.1 protein takeout [Drosophila kikkawai]	90.1	7.49e-19	PF06585	Haemolymph juvenile hormone binding protein (JHBP)				XP_017780967.1	uncharacterized protein LOC108565832	XM_017925478.1
108566314	549.239307836939	1.44636766429522	0.29901645765543	4.8370838034672	1.31757887137243e-06	3.20154175758482e-05	toll-like receptor 6	XP_068894822.1 carboxypeptidase N subunit 2-like [Tenebrio molitor]	124	6.94e-27	PF13855; PF13855; PF13855; PF13855; PF13306; PF13306	Leucine rich repeat; Leucine rich repeat; Leucine rich repeat; Leucine rich repeat; BspA type Leucine rich repeat region (6 copies); BspA type Leucine rich repeat region (6 copies)				XP_017781613.1	toll-like receptor 6	XM_017926124.1
108556770	6913.91327247245	-1.26008561494159	0.260530135297258	-4.83662135093842	1.32064659749452e-06	3.20191204862745e-05	protein lethal(2)essential for life-like	XP_022920759.1 protein lethal(2)essential for life-like [Onthophagus taurus]	268	3.91e-89	PF00525; PF00011	Alpha crystallin A chain, N terminal; Hsp20/alpha crystallin family				XP_017768515.1	protein lethal(2)essential for life-like	XM_017913026.1
108558613	12356.0063214847	2.21766595432317	0.458761765767127	4.83402523881837	1.3379961167037e-06	3.23683069377902e-05	adenosylhomocysteinase	XP_065164559.1 adenosylhomocysteinase [Dalotia coriaria]	812	4.88e-297	PF05221; PF00670	S-adenosyl-L-homocysteine hydrolase; S-adenosyl-L-homocysteine hydrolase, NAD binding domain				XP_017771071.1	adenosylhomocysteinase	XM_017915582.1
108558880	838.596914832358	0.618443404513421	0.127949467203541	4.83349730194347	1.34155098102879e-06	3.23829767574487e-05	p21 (RAC1) activated kinase 3	XP_018324231.1 serine/threonine-protein kinase PAK 3 [Agrilus planipennis]	538	2.91e-187	PF00069; PF00786	Protein kinase domain; P21-Rho-binding domain				XP_017771418.1	serine/threonine-protein kinase PAK 1	XM_017915929.1
108565964	1292.43720071171	1.18144538878092	0.244538586078323	4.83132501797696	1.35627387836537e-06	3.25950897288552e-05	Glycogen binding subunit 76A	XP_023310081.1 glycogen-binding subunit 76A isoform X1 [Anoplophora glabripennis]	325	1.25e-102	PF03370 | PF03370 | PF03370	Carbohydrate/starch-binding module (family 21) | Carbohydrate/starch-binding module (family 21) | Carbohydrate/starch-binding module (family 21)				XP_017781136.1 | XP_017781137.1 | XP_017781139.1	uncharacterized protein LOC108565964 isoform X1 | uncharacterized protein LOC108565964 isoform X1 | uncharacterized protein LOC108565964 isoform X1	XM_017925647.1 | XM_017925648.1 | XM_017925650.1
108567794	601.866642082989	2.45642134042093	0.508407681971374	4.83159760862787	1.35441787396136e-06	3.25950897288552e-05	C-type lectin 37Db-like	XP_065162507.1 C-type lectin 37Db-like isoform X2 [Dalotia coriaria]	114	6.68e-30	PF00059	Lectin C-type domain				XP_017783958.1	C-type lectin 37Db-like	XM_017928469.1
108562502	79.3368851864349	-1.37819622039966	0.2853935780964	-4.82910733167982	1.37146474058862e-06	3.28882035936349e-05	TNF receptor-associated factor 5	XP_065159127.1 TNF receptor-associated factor 3 [Dalotia coriaria]	317	3.95e-100	PF22486	MATH domain				XP_017776354.1	TNF receptor-associated factor 5	XM_017920865.1
108561253	2066.77393563903	0.470058713948321	0.0973706804146821	4.82751801616704	1.3824518569172e-06	3.30794526024435e-05	NADH dehydrogenase (ubiquinone) PDSW subunit	XP_019881479.2 NADH dehydrogenase [ubiquinone] 1 beta subcomplex subunit 10-like [Aethina tumida]	271	6.14e-92	PF10249	NADH-ubiquinone oxidoreductase subunit 10				XP_017774602.1	NADH dehydrogenase [ubiquinone] 1 beta subcomplex subunit 10	XM_017919113.1
108556749	12783.0149943735	1.16930132590367	0.242360911405582	4.82462835744536	1.40264562738962e-06	3.34896889687395e-05	Sterol carrier protein X-related thiolase	XP_019874929.1 sterol carrier protein 2 [Aethina tumida]	829	3.08e-300	PF02036; PF00108; PF22691	SCP-2 sterol transfer family; Thiolase, N-terminal domain; Thiolase C-terminal domain-like				XP_017768474.1	non-specific lipid-transfer protein	XM_017912985.1
108559829	565.821034288567	0.403110158613828	0.0835703861632388	4.82360052550707	1.40989657222848e-06	3.35897918715518e-05	mitochondrial ribosomal protein L20	XP_065163641.1 large ribosomal subunit protein bL20m [Dalotia coriaria]	246	1.77e-82	PF00453	Ribosomal protein L20				XP_017772675.1	39S ribosomal protein L20, mitochondrial	XM_017917186.1
108561651	1778.65535980248	0.594487404127647	0.123416467998026	4.8169212242985	1.45790211402764e-06	3.46583093471116e-05	regulatory particle non-ATPase 9	XP_050513274.1 26S proteasome non-ATPase regulatory subunit 13 [Diabrotica virgifera virgifera]	612	1.09e-219	PF22037; PF01399; PF18261	PSD13 N-terminal repeats; PCI domain; Rpn9 C-terminal helix				XP_017775177.1	26S proteasome non-ATPase regulatory subunit 13	XM_017919688.1
108556628	4391.1454643989	2.01303747925106	0.418064808290253	4.81513258072047	1.47102190899552e-06	3.48946730593906e-05	lipase 3-like	XP_071056689.1 lipase 3-like [Onthophagus taurus]	400	1.69e-135	PF04083	Partial alpha/beta-hydrolase lipase region				XP_017768299.1	lipase 3-like	XM_017912810.1
108556847	930.192531110887	-0.622637861219027	0.129353391894232	-4.81346373760449	1.48336527851209e-06	3.51116397713325e-05	Seryl-tRNA synthetase-like insect mitochondrial protein	XP_065159698.1 serine--tRNA synthetase-like protein Slimp [Dalotia coriaria]	444	2.93e-151	PF00587	tRNA synthetase class II core domain (G, H, P, S and T)				XP_017768621.1	serine--tRNA synthetase-like protein Slimp	XM_017913132.1
108556775	1350.63177678866	-0.328747436715901	0.068332521374191	-4.8109952641096	1.50180576108641e-06	3.54716831699184e-05	Protein phosphatase regulatory B subunit well-rounded	XP_065168425.1 serine/threonine-protein phosphatase 2A 56 kDa regulatory subunit gamma isoform-like isoform X1 [Dalotia coriaria]	926	0	PF01603 | PF01603 | PF01603 | PF01603	Protein phosphatase 2A regulatory B subunit (B56 family) | Protein phosphatase 2A regulatory B subunit (B56 family) | Protein phosphatase 2A regulatory B subunit (B56 family) | Protein phosphatase 2A regulatory B subunit (B56 family)				XP_017768522.1 | XP_017768523.1 | XP_017768524.1 | XP_017768525.1	serine/threonine-protein phosphatase 2A 56 kDa regulatory subunit gamma isoform-like isoform X1 | serine/threonine-protein phosphatase 2A 56 kDa regulatory subunit gamma isoform-like isoform X1 | serine/threonine-protein phosphatase 2A 56 kDa regulatory subunit gamma isoform-like isoform X1 | serine/threonine-protein phosphatase 2A 56 kDa regulatory subunit gamma isoform-like isoform X1	XM_017913033.1 | XM_017913034.1 | XM_017913035.1 | XM_017913036.1
108558997	808.127846045136	-0.526752576159158	0.109536135710628	-4.80893882865038	1.51733625959755e-06	3.576159686515e-05	nucleoplasmin-like protein	XP_028138913.1 nucleoplasmin-like protein isoform X2 [Diabrotica virgifera virgifera]	254	6.74e-85	PF03066 | PF03066	Nucleoplasmin/nucleophosmin domain | Nucleoplasmin/nucleophosmin domain				XP_017771595.1 | XP_017771596.1	nucleoplasmin-like protein isoform X1 | nucleoplasmin-like protein isoform X1	XM_017916106.1 | XM_017916107.1
108568806	2267.08159778867	0.719906330472773	0.149810936527131	4.8054324147583	1.54417395818437e-06	3.6316193967321e-05	glutaredoxin-C4-like	XP_065165487.1 uncharacterized protein [Dalotia coriaria]	181	5.16e-58	PF00462 | PF00462	Glutaredoxin | Glutaredoxin				XP_017785586.1 | XP_017785587.1	glutaredoxin-C4-like isoform X1 | glutaredoxin-C4-like isoform X1	XM_017930097.1 | XM_017930098.1
108558768	1385.78081493608	-0.966366394829867	0.201331661441244	-4.79987294552719	1.58766321248994e-06	3.72591988520877e-05	trifunctional purine biosynthetic protein adenosine-3 Gart	XP_019880873.2 trifunctional purine biosynthetic protein adenosine-3 [Aethina tumida]	1454	0	PF02843; PF00551; PF02844; PF00586; PF01071; PF02769	Phosphoribosylglycinamide synthetase, C domain; Formyl transferase; Phosphoribosylglycinamide synthetase, N domain; AIR synthase related protein, N-terminal domain; Phosphoribosylglycinamide synthetase, ATP-grasp (A) domain; AIR synthase related protein, C-terminal domain				XP_017771273.1	trifunctional purine biosynthetic protein adenosine-3	XM_017915784.1
108560099	2058.56950471539	0.571540876986082	0.11909531963783	4.79902047136819	1.59443498679874e-06	3.72772507805076e-05	lon protease homolog, mitochondrial	XP_018567010.1 lon protease homolog, mitochondrial isoform X1 [Anoplophora glabripennis]	1434	0	PF00004; PF02190; PF05362; PF22667 | PF22667; PF02190; PF00004; PF05362	ATPase family associated with various cellular activities (AAA); ATP-dependent protease La (LON) substrate-binding domain; Lon protease (S16) C-terminal proteolytic domain; Lon protease AAA+ ATPase lid domain | Lon protease AAA+ ATPase lid domain; ATP-dependent protease La (LON) substrate-binding domain; ATPase family associated with various cellular activities (AAA); Lon protease (S16) C-termina…				XP_017773031.1 | XP_017773032.1	lon protease homolog, mitochondrial isoform X1 | lon protease homolog, mitochondrial isoform X1	XM_017917542.1 | XM_017917543.1
108568204	60.6237505289755	-2.22942539642336	0.464567977975235	-4.79892179857089	1.59522060155136e-06	3.72772507805076e-05	L-dopachrome tautomerase yellow	XP_065157168.1 protein yellow-like [Dalotia coriaria]	631	5.16e-226	PF03022	Major royal jelly protein				XP_017784644.1	protein yellow	XM_017929155.1
108565287	9464.36194691314	0.549366178473347	0.114541473719971	4.79622062325153	1.61687195827223e-06	3.77029824155072e-05	peptidyl-prolyl cis-trans isomerase B-like	XP_971028.1 peptidyl-prolyl cis-trans isomerase B [Tribolium castaneum]	354	2.09e-123	PF00160	Cyclophilin type peptidyl-prolyl cis-trans isomerase/CLD				XP_017780156.1	peptidyl-prolyl cis-trans isomerase B-like	XM_017924667.1
108560096	7747.56772625387	-0.610450780087002	0.127478422834679	-4.78865965323927	1.67898958435547e-06	3.90685224681698e-05	ribosomal protein S15	XP_023021030.1 40S ribosomal protein S15 [Leptinotarsa decemlineata]	272	7.58e-93	PF00203	Ribosomal protein S19				XP_017773026.1	40S ribosomal protein S15	XM_017917537.1
108563255	2599.46667452322	0.485516867276981	0.101414182546973	4.78746517581108	1.68901033950696e-06	3.92186058325685e-05	NFE2 like bZIP transcription factor cap-n-collar	XP_068917352.1 segmentation protein cap'n'collar isoform X2 [Tenebrio molitor]	1210	0	PF03131 | PF03131 | PF03131	bZIP Maf transcription factor | bZIP Maf transcription factor | bZIP Maf transcription factor				XP_017777365.1 | XP_017777366.1 | XP_017777367.1	segmentation protein cap'n'collar-like isoform X1 | segmentation protein cap'n'collar-like isoform X1 | segmentation protein cap'n'collar-like isoform X1	XM_017921876.1 | XM_017921877.1 | XM_017921878.1
108567573	1313.19098018748	-0.742509636289864	0.155334919795801	-4.7800561346151	1.75246256663678e-06	4.06061104839067e-05	zinc-RING finger and ankyrin repeat domain-containing protein rolling pebbles	XP_063906348.1 protein TANC2 isoform X2 [Zophobas morio]	1828	0	PF12796; PF12796; PF12796 | PF12796; PF12796; PF12796 | PF12796; PF12796; PF12796	Ankyrin repeats (3 copies); Ankyrin repeats (3 copies); Ankyrin repeats (3 copies) | Ankyrin repeats (3 copies); Ankyrin repeats (3 copies); Ankyrin repeats (3 copies) | Ankyrin repeats (3 copies); Ankyrin repeats (3 copies); Ankyrin repeats (3 copies)				XP_017783608.1 | XP_017783609.1 | XP_017783610.1	protein TANC2 isoform X1 | protein TANC2 isoform X1 | protein TANC2 isoform X1	XM_017928119.1 | XM_017928120.1 | XM_017928121.1
108557486	283.043627743057	-3.44920770048276	0.721989915921926	-4.77736270883838	1.77609234811275e-06	4.08948055750993e-05	cytochrome P450 9e2-like	XP_063916939.1 cytochrome P450 9e2-like [Zophobas morio]	582	3.64e-203	PF00067	Cytochrome P450				XP_017769501.1	cytochrome P450 9e2-like	XM_017914012.1
108561962	1350.13503639755	-0.933290611780801	0.195335460392568	-4.77788625733984	1.77147534416128e-06	4.08948055750993e-05	E3 ubiquitin-protein ligase MARCH2-like	XP_022917614.1 E3 ubiquitin-protein ligase MARCHF2-like [Onthophagus taurus]	347	1.9e-118	PF12906	RING-variant domain				XP_017775607.1	E3 ubiquitin-protein ligase MARCH2-like	XM_017920118.1
108569534	20.4994787337936	4.16658173844544	0.872139291250477	4.77742693196563	1.77552536361788e-06	4.08948055750993e-05	uncharacterized LOC108569534	XP_065173916.1 cuticle protein 18.7-like [Dalotia coriaria]	119	7.96e-30	NA	NA				XP_017786608.1	uncharacterized protein LOC108569534	XM_017931119.1
108563296	287.136444322287	-0.737642310388774	0.154489353856922	-4.77471289751092	1.7996381014273e-06	4.13502620668954e-05	putative ATP-dependent RNA helicase kurz	XP_018562024.1 probable ATP-dependent RNA helicase kurz [Anoplophora glabripennis]	1439	0	PF00270; PF07717; PF04408; PF00271; PF21010	DEAD/DEAH box helicase; Oligonucleotide/oligosaccharide-binding (OB)-fold; Helicase associated domain (HA2), winged-helix; Helicase conserved C-terminal domain; Helicase associated domain (HA2), ratchet-like				XP_017777417.1	probable ATP-dependent RNA helicase kurz	XM_017921928.1
108557434	300.332928237601	1.37896630757747	0.288933674487864	4.77260502785526	1.81858217397868e-06	4.16983048367595e-05	15-hydroxyprostaglandin dehydrogenase [NAD(+)]-like	XP_031329271.1 15-hydroxyprostaglandin dehydrogenase [NAD(+)]-like [Photinus pyralis]	205	5.12e-63	PF00106	short chain dehydrogenase				XP_017769432.1	15-hydroxyprostaglandin dehydrogenase [NAD(+)]-like	XM_017913943.1
108561936	5451.00014957296	1.13980167080956	0.238880857494729	4.77142322228441	1.82928710502958e-06	4.18450434792051e-05	acyl-CoA-binding protein homolog	XP_050304530.1 acyl-CoA-binding protein homolog isoform X2 [Anthonomus grandis grandis]	140	2.06e-42	PF00887	Acyl CoA binding protein				XP_017775578.1	acyl-CoA-binding protein homolog	XM_017920089.1
108562381	296.76936015887	1.45281546882759	0.304505893060349	4.77105862952761	1.83260183133002e-06	4.18450434792051e-05	UDP-glucose 6-dehydrogenase-like	XP_071050055.1 UDP-glucose 6-dehydrogenase [Onthophagus taurus]	803	3.44e-292	PF03721; PF00984; PF03720 | PF00984; PF03721; PF03720	UDP-glucose/GDP-mannose dehydrogenase family, NAD binding domain; UDP-glucose/GDP-mannose dehydrogenase family, central domain; UDP-glucose/GDP-mannose dehydrogenase family, UDP binding domain | UDP-glucose/GDP-mannose dehydrogenase family, central domain; UDP-glucose/GDP-mannose dehydrogenase family, NAD binding domain; UDP-glucose/GDP-mannose dehydrogenase family, UDP binding domain				XP_017776178.1 | XP_017776179.1	UDP-glucose 6-dehydrogenase-like isoform X1 | UDP-glucose 6-dehydrogenase-like isoform X1	XM_017920689.1 | XM_017920690.1
108565071	19511.6230989657	-0.571487137533207	0.119902333023909	-4.76627204092225	1.87665835270971e-06	4.27621134601882e-05	ribosomal protein L10	XP_039292850.1 60S ribosomal protein L10 [Nilaparvata lugens]	415	3.27e-147	PF00252	Ribosomal protein L16p/L10e				XP_017779834.1	60S ribosomal protein L10	XM_017924345.1
108562365	3012.23541509887	1.14037848115214	0.239381210722876	4.76385960998553	1.89924667895303e-06	4.31872179605408e-05	5-aminolevulinate synthase, erythroid-specific, mitochondrial-like	XP_065166470.1 5-aminolevulinate synthase, erythroid-specific, mitochondrial [Dalotia coriaria]	900	0	PF00155	Aminotransferase class I and II				XP_017776158.1	5-aminolevulinate synthase, erythroid-specific, mitochondrial-like	XM_017920669.1
108557765	464.960085054792	-0.649938856237006	0.136460352415454	-4.7628402296534	1.90886975376143e-06	4.331635641645e-05	formin protein cappuccino	XP_068897168.1 protein cappuccino isoform X6 [Tenebrio molitor]	787	2.53e-264	PF02181 | PF02181	Formin Homology 2 Domain | Formin Homology 2 Domain				XP_017769906.1 | XP_017769907.1	protein cappuccino isoform X1 | protein cappuccino isoform X1	XM_017914417.1 | XM_017914418.1
108560697	2024.57965886779	-0.807116740871078	0.169555568518011	-4.76019011304452	1.93410687122544e-06	4.37985479725134e-05	protein tyrosine phosphatase non-receptor type corkscrew	XP_072389238.1 tyrosine-protein phosphatase non-receptor type 11-like isoform X1 [Diabrotica undecimpunctata]	983	0	PF00102; PF00017; PF00017 | PF00102; PF00017 | PF00102; PF00017	Protein-tyrosine phosphatase; SH2 domain; SH2 domain | Protein-tyrosine phosphatase; SH2 domain | Protein-tyrosine phosphatase; SH2 domain				XP_017773845.1 | XP_017773846.1 | XP_017773847.1	tyrosine-protein phosphatase non-receptor type 11 isoform X1 | tyrosine-protein phosphatase non-receptor type 11 isoform X1 | tyrosine-protein phosphatase non-receptor type 11 isoform X1	XM_017918356.1 | XM_017918357.1 | XM_017918358.1
108567872	718.738204464191	0.604406153250499	0.127140168636231	4.75385678447387	1.99572432964734e-06	4.51009059928327e-05	atos homolog atossa	XP_065171336.1 atos homolog protein A-like [Dalotia coriaria]	832	2.71e-293	PF13889; PF13915 | PF13889; PF13915 | PF13889; PF13915	Chromosome segregation during meiosis; Domain of unknown function (DUF4210) | Chromosome segregation during meiosis; Domain of unknown function (DUF4210) | Chromosome segregation during meiosis; Domain of unknown function (DUF4210)				XP_017784072.1 | XP_017784073.1 | XP_017784074.1	protein FAM214A isoform X1 | protein FAM214A isoform X1 | protein FAM214A isoform X1	XM_017928583.1 | XM_017928584.1 | XM_017928585.1
108558171	423.554354543864	-0.544344437133956	0.114516114263163	-4.75343090914723	1.99993467982303e-06	4.51032496683703e-05	RIO kinase 1	XP_065159757.1 serine/threonine-protein kinase RIO1 [Dalotia coriaria]	622	6.91e-219	PF01163 | PF01163	RIO1 family | RIO1 family				XP_017770485.1 | XP_017770486.1	serine/threonine-protein kinase RIO1 isoform X1 | serine/threonine-protein kinase RIO1 isoform X1	XM_017914996.1 | XM_017914997.1
108566957	1923.15202862392	0.528292808451835	0.111540759229404	4.73632071452286	2.17633092322459e-06	4.89808248560977e-05	regulatory particle non-ATPase 10	XP_019880566.1 26S proteasome non-ATPase regulatory subunit 4 isoform X2 [Aethina tumida]	538	7.92e-191	PF13519; PF02809; PF02809; PF02809	von Willebrand factor type A domain; Ubiquitin interaction motif; Ubiquitin interaction motif; Ubiquitin interaction motif				XP_017782599.1	26S proteasome non-ATPase regulatory subunit 4	XM_017927110.1
108563111	2576.1748398581	1.01547628628611	0.214432897676642	4.73563663639623	2.18368525479028e-06	4.90458387594308e-05	elongation of very long chain fatty acids protein AAEL008004-like	XP_071050338.1 very long chain fatty acid elongase AAEL008004-like isoform X2 [Onthophagus taurus]	473	1.48e-166	PF01151	GNS1/SUR4 family				XP_017777179.1	elongation of very long chain fatty acids protein AAEL008004-like	XM_017921690.1
108560091	1040.24960720223	1.47743042548429	0.312470803090024	4.72821911959128	2.2649767873839e-06	5.07678368486477e-05	lysozyme c-1-like	XP_065156599.1 lysozyme B-like [Dalotia coriaria]	126	2.04e-35	PF00062 | PF00062	C-type lysozyme/alpha-lactalbumin family | C-type lysozyme/alpha-lactalbumin family				XP_017773019.1 | XP_017773020.1	lysozyme c-1-like | lysozyme c-1-like	XM_017917530.1 | XM_017917531.1
108569000	550.753228961049	-1.66270078888484	0.35195975682111	-4.72412188229218	2.31111784825012e-06	5.1696552601489e-05	cytochrome P450 4d2-like	XP_065156417.1 cytochrome P450 4C1-like [Dalotia coriaria]	485	7.41e-166	PF00067 | PF00067	Cytochrome P450 | Cytochrome P450				XP_017785862.1 | XP_017785863.1	cytochrome P450 4d2-like | cytochrome P450 4d2-like	XM_017930373.1 | XM_017930374.1
108559452	1092.65147460943	-1.72821983520564	0.366266298503232	-4.71847899265672	2.37614499488669e-06	5.30430904041475e-05	uncharacterized LOC108559452	NA	NA	NA	PF01395	PBP/GOBP family	XP_019758053.2 B2 protein [Dendroctonus ponderosae]	134	1,48E-10	XP_017772236.1	uncharacterized protein LOC108559452	XM_017916747.1
108569403	8819.19427595738	0.6115826730785	0.129720777709243	4.71460843727983	2.42176006581032e-06	5.39517054823422e-05	profilin chickadee	XP_015601823.1 profilin [Cephus cinctus]	241	2.33e-81	PF00235	Profilin				XP_017786431.1	profilin	XM_017930942.1
108556978	1200.09796688228	0.69016378685929	0.146423434086752	4.71347903540075	2.43522790203923e-06	5.40325415113067e-05	proteasome alpha2 subunit	XP_030750211.1 proteasome subunit alpha type-2 [Sitophilus oryzae]	448	7.71e-160	PF10584; PF00227	Proteasome subunit A N-terminal signature; Proteasome subunit				XP_017768830.1	proteasome subunit alpha type-2	XM_017913341.1
108564822	566.964924511347	-0.872838114607853	0.185170354348384	-4.71370332297186	2.4325476198147e-06	5.40325415113067e-05	RNA polymerase I-specific transcription initiation factor RRN3 homolog Tif-IA	XP_065155214.1 RNA polymerase I-specific transcription initiation factor RRN3 [Dalotia coriaria]	580	2.45e-200	PF05327 | PF05327	RNA polymerase I specific transcription initiation factor RRN3 | RNA polymerase I specific transcription initiation factor RRN3				XP_017779462.1 | XP_017779463.1	RNA polymerase I-specific transcription initiation factor RRN3 | RNA polymerase I-specific transcription initiation factor RRN3	XM_017923973.1 | XM_017923974.1
108560548	11534.772142618	-0.521613245828864	0.110709832545794	-4.71153495434207	2.458579160045e-06	5.44406752313997e-05	ribosomal protein S4	XP_065157643.1 small ribosomal subunit protein eS4 [Dalotia coriaria]	501	1.09e-179	PF00900; PF01479; PF08071; PF16121	Ribosomal family S4e; S4 domain; RS4NT (NUC023) domain; 40S ribosomal protein S4 C-terminus				XP_017773634.1	40S ribosomal protein S4	XM_017918145.1
108566827	39.8240718005061	2.99824910233673	0.636669213674639	4.70927294415864	2.4860197943748e-06	5.49375360193531e-05	ras-related protein Rab-38-like	XP_065159307.1 ras-related protein Rab-32B-like [Dalotia coriaria]	262	1.07e-86	PF00071	Ras family				XP_017782382.1	ras-related protein Rab-38-like	XM_017926893.1
108565963	246.182867668174	0.991191760622002	0.210563164752077	4.70733692566343	2.50973907802164e-06	5.53503299074533e-05	chromatin licensing and DNA replication factor double parked	XP_056634459.1 DNA replication factor Cdt1 [Diorhabda sublineata]	470	2.98e-157	PF08839; PF16679	DNA replication factor CDT1 like; DNA replication factor Cdt1 C-terminal domain				XP_017781135.1	DNA replication factor Cdt1-like	XM_017925646.1
108569873	757.375605542044	0.772347172004993	0.164108913234329	4.70630849222778	2.5224272071118e-06	5.55186733781742e-05	uncharacterized LOC108569873	XP_018570709.1 uncharacterized protein LOC108910553 [Anoplophora glabripennis]	132	2.48e-39	NA | NA | NA	NA | NA | NA				XP_017787098.1 | XP_017787099.1 | XP_017787100.1	uncharacterized protein LOC108569873 | uncharacterized protein LOC108569873 | uncharacterized protein LOC108569873	XM_017931609.1 | XM_017931610.1 | XM_017931611.1
108563538	4100.91067854711	0.452768658218624	0.0962261027802317	4.70525819020948	2.5354486767942e-06	5.56936656344614e-05	ribonuclease kappa-B	XP_065167079.1 ribonuclease kappa [Dalotia coriaria]	159	6.06e-50	NA	NA				XP_017777729.1	ribonuclease kappa-B	XM_017922240.1
108568409	6289.22702758806	1.96055512709773	0.416816917284287	4.70363616686062	2.55568510273226e-06	5.60261267131904e-05	glutathione S-transferase theta-1-like	XP_015837903.1 glutathione S-transferase theta-1 [Tribolium castaneum]	306	6.32e-104	PF00043; PF02798	Glutathione S-transferase, C-terminal domain; Glutathione S-transferase, N-terminal domain				XP_017784966.1	glutathione S-transferase theta-1-like	XM_017929477.1
108565670	527.282988221271	-0.672615166835972	0.1430517812247	-4.70189997690036	2.57751763411793e-06	5.63921836165681e-05	nucleolar protein 9	XP_065168589.1 nucleolar protein 9 [Dalotia coriaria]	563	4.24e-194	PF00806; PF22493	Pumilio-family RNA binding repeat; NOP9-like PUF repeat domain				XP_017780730.1	nucleolar protein 9	XM_017925241.1
108569066	2608.67426370765	2.69375340491382	0.573164699687869	4.69978944338472	2.60429865319364e-06	5.68648352048226e-05	peptidoglycan-recognition protein SC2-like	XP_065163370.1 peptidoglycan-recognition protein SC2-like [Dalotia coriaria]	216	6.22e-69	PF01510	N-acetylmuramoyl-L-alanine amidase				XP_017785947.1	peptidoglycan-recognition protein SC2-like	XM_017930458.1
108564500	581.601674424733	-0.386163647349033	0.0821973851822791	-4.6980040361708	2.62716241583555e-06	5.7250247645083e-05	ubiquitin specific peptidase 36	XP_018574853.1 ubiquitin carboxyl-terminal hydrolase 36 isoform X1 [Anoplophora glabripennis]	829	8.79e-293	PF00443	Ubiquitin carboxyl-terminal hydrolase				XP_017779061.1	ubiquitin carboxyl-terminal hydrolase 36	XM_017923572.1
108563586	1632.57754668263	-0.526935856893469	0.112200971122186	-4.69635736324991	2.6484202429606e-06	5.75992069870026e-05	ribosomal protein L24-like	XP_065169322.1 probable ribosome biogenesis protein RLP24 [Dalotia coriaria]	269	8.79e-91	PF01246	Ribosomal protein L24e				XP_017777795.1	probable ribosome biogenesis protein RLP24	XM_017922306.1
108567660	3712.18858383802	-0.697475065687955	0.148540488990948	-4.69552154046336	2.65927341600999e-06	5.77209484743829e-05	electron transfer flavoprotein-ubiquinone oxidoreductase	XP_065159479.1 LOW QUALITY PROTEIN: electron transfer flavoprotein-ubiquinone oxidoreductase, mitochondrial [Dalotia coriaria]	1100	0	PF13450; PF05187; PF21162	NAD(P)-binding Rossmann-like domain; Electron transfer flavoprotein-ubiquinone oxidoreductase, 4Fe-4S; ETF-QO, ubiquinone-binding				XP_017783751.1	electron transfer flavoprotein-ubiquinone oxidoreductase, mitochondrial	XM_017928262.1
108562004	13.7217962392049	3.24763025696936	0.691785058695402	4.69456548121158	2.67174020008426e-06	5.78771649260856e-05	uncharacterized LOC108562004	NA	NA	NA	PF13855	Leucine rich repeat	XP_047022584.1 protein artichoke [Helicoverpa zea]	211	0,0000134	XP_017775667.1	uncharacterized protein LOC108562004	XM_017920178.1
108565219	217.571307499442	-0.94526620807019	0.201452355614086	-4.69225691200651	2.70207505824202e-06	5.84190755210081e-05	25S rRNA (cytosine-C(5))-methyltransferase nop2	XP_018576818.1 25S rRNA (cytosine-C(5))-methyltransferase nop2 [Anoplophora glabripennis]	687	4.15e-237	PF01189; PF22458	16S rRNA methyltransferase RsmB/F; Methyltr_RsmF/B-like, ferredoxin-like domain				XP_017780048.1	25S rRNA (cytosine-C(5))-methyltransferase nop2	XM_017924559.1
108558017	97.5673329664845	-0.723165781255725	0.154206725701331	-4.68958651425075	2.73757672408467e-06	5.90703441269586e-05	protein phosphatase 1E-like	XP_044271557.1 proteoglycan 4-like [Tribolium madens]	486	8.51e-159	PF00481	Protein phosphatase 2C				XP_017770293.1	protein phosphatase 1E-like	XM_017914804.1
108559619	164.295272610056	1.19262418543386	0.254356118564137	4.6887969205	2.74815945553331e-06	5.91824221571026e-05	uncharacterized LOC108559619	XP_068899878.1 uncharacterized protein [Tenebrio molitor]	444	1.36e-146	NA | NA	NA | NA	XP_064214301.1 pre-mRNA-splicing factor CWC22 homolog isoform X2 [Tribolium castaneum]	571	1,1E-143	XP_017772442.1 | XP_017772443.1	uncharacterized protein LOC108559619 isoform X1 | uncharacterized protein LOC108559619 isoform X1	XM_017916953.1 | XM_017916954.1
108559051	207.870462574778	0.551285287454709	0.117656743755063	4.68553922078934	2.79223819432882e-06	6.00139962589304e-05	mitochondrial ribosomal protein L54	XP_018568987.1 39S ribosomal protein L54, mitochondrial [Anoplophora glabripennis]	197	1.27e-63	PF08561	Mitochondrial ribosomal protein L37				XP_017771669.1	39S ribosomal protein L54, mitochondrial	XM_017916180.1
108569222	689.220224808732	-0.370854510004985	0.0792588867609906	-4.67902749029666	2.88238799182871e-06	6.18306002231537e-05	serine/threonine-protein kinase minibrain	XP_065158157.1 serine/threonine-protein kinase minibrain isoform X3 [Dalotia coriaria]	902	0	PF00069 | PF00069 | PF00069 | PF00069 | PF00069 | PF00069 | PF00069	Protein kinase domain | Protein kinase domain | Protein kinase domain | Protein kinase domain | Protein kinase domain | Protein kinase domain | Protein kinase domain				XP_017786173.1 | XP_017786174.1 | XP_017786175.1 | XP_017786176.1 | XP_017786177.1 | XP_017786178.1 | XP_017786179.1	serine/threonine-protein kinase minibrain isoform X1 | serine/threonine-protein kinase minibrain isoform X1 | serine/threonine-protein kinase minibrain isoform X1 | serine/threonine-protein kinase minibrain isoform X1 | serine/threonine-protein kinase minibrain isoform X1 | serine/threonine-protein kinase minibrain isoform X1 | serine/threonine-protein kinase minibrain isoform X1	XM_017930684.1 | XM_017930685.1 | XM_017930686.1 | XM_017930687.1 | XM_017930688.1 | XM_017930689.1 | XM_017930690.1
108566673	2717.22985840687	-0.375439980703693	0.0802901199939192	-4.67604209250312	2.92464600931418e-06	6.24929710511627e-05	ultraviolet-B receptor UVR8	XP_065164953.1 secretion-regulating guanine nucleotide exchange factor [Dalotia coriaria]	538	6.98e-191	PF00415; PF00415; PF00415; PF00415; PF00415; PF00415	Regulator of chromosome condensation (RCC1) repeat; Regulator of chromosome condensation (RCC1) repeat; Regulator of chromosome condensation (RCC1) repeat; Regulator of chromosome condensation (RCC1) repeat; Regulator of chromosome condensation (RCC1) repeat; Regulator of chromosome condensation (RCC1) repeat				XP_017782153.1	ultraviolet-B receptor UVR8	XM_017926664.1
108566978	1274.28840165375	1.12853827172913	0.241333793071341	4.67625464866215	2.92161774868475e-06	6.24929710511627e-05	nuclear factor NF-kappa-B family member relish	XP_063906696.1 nuclear factor NF-kappa-B p105 subunit isoform X2 [Zophobas morio]	518	6.59e-169	PF12796; PF12796; PF16179; PF00554 | PF16179; PF00554; PF12796; PF12796	Ankyrin repeats (3 copies); Ankyrin repeats (3 copies); Rel homology dimerisation domain; Rel homology DNA-binding domain | Rel homology dimerisation domain; Rel homology DNA-binding domain; Ankyrin repeats (3 copies); Ankyrin repeats (3 copies)				XP_017782634.1 | XP_017782635.1	nuclear factor NF-kappa-B p110 subunit isoform X1 | nuclear factor NF-kappa-B p110 subunit isoform X1	XM_017927145.1 | XM_017927146.1
108558734	31170.6332108675	-0.610330745788515	0.130582825142284	-4.67389754451623	2.95536805819084e-06	6.30268104526408e-05	ribosomal protein L5	XP_022909491.1 large ribosomal subunit protein uL18 [Onthophagus taurus]	498	3.1e-177	PF14204; PF17144	Ribosomal L18 C-terminal region; Ribosomal large subunit proteins 60S L5, and 50S L18				XP_017771235.1	60S ribosomal protein L5	XM_017915746.1
108562242	466.866029686877	-0.577040079381952	0.123608450366288	-4.6682898917672	3.03717159242841e-06	6.46458441853512e-05	protein phosphatase 1 regulatory subunit 14B	XP_065155911.1 protein phosphatase 1 regulatory subunit 14B isoform X3 [Dalotia coriaria]	231	7.07e-77	PF05361 | PF05361 | PF05361	PKC-activated protein phosphatase-1 inhibitor | PKC-activated protein phosphatase-1 inhibitor | PKC-activated protein phosphatase-1 inhibitor				XP_017776005.1 | XP_017776007.1 | XP_017776008.1	protein phosphatase 1 regulatory subunit 14B | protein phosphatase 1 regulatory subunit 14B | protein phosphatase 1 regulatory subunit 14B	XM_017920516.1 | XM_017920518.1 | XM_017920519.1
108561449	465.873507840047	1.0736971629577	0.230023230380414	4.6677770813931	3.04475984983186e-06	6.46820066357898e-05	5-hydroxytryptamine receptor 1-like	XP_031350548.1 5-hydroxytryptamine receptor 1-like [Photinus pyralis]	311	2.51e-106	PF00001	7 transmembrane receptor (rhodopsin family)				XP_017774878.1	5-hydroxytryptamine receptor 1-like	XM_017919389.1
108558093	1366.76749138521	-0.503342692184729	0.10793221968404	-4.66350727945937	3.10865183617823e-06	6.5784822960974e-05	Ecdysone-induced protein 93F	XP_023014290.1 mushroom body large-type Kenyon cell-specific protein 1-like [Leptinotarsa decemlineata]	748	2.08e-250	PF05225; PF05225 | PF05225; PF05225 | PF05225; PF05225	helix-turn-helix, Psq domain; helix-turn-helix, Psq domain | helix-turn-helix, Psq domain; helix-turn-helix, Psq domain | helix-turn-helix, Psq domain; helix-turn-helix, Psq domain				XP_017770388.1 | XP_017770389.1 | XP_017770390.1	mushroom body large-type Kenyon cell-specific protein 1 isoform X1 | mushroom body large-type Kenyon cell-specific protein 1 isoform X1 | mushroom body large-type Kenyon cell-specific protein 1 isoform X1	XM_017914899.1 | XM_017914900.1 | XM_017914901.1
108565076	1355.35644139721	-0.63403483791248	0.135955848570394	-4.6635348503172	3.10823517882724e-06	6.5784822960974e-05	disintegrin and metalloproteinase domain-containing protein meltrin	XP_018573243.1 disintegrin and metalloproteinase domain-containing protein 12 [Anoplophora glabripennis]	1485	0	PF08516; PF00200; PF01562; PF01421 | PF01562; PF08516; PF00200; PF01421	ADAM cysteine-rich; Disintegrin; Reprolysin family propeptide; Reprolysin (M12B) family zinc metalloprotease | Reprolysin family propeptide; ADAM cysteine-rich; Disintegrin; Reprolysin (M12B) family zinc metalloprotease				XP_017779842.1 | XP_017779843.1	disintegrin and metalloproteinase domain-containing protein 9 isoform X1 | disintegrin and metalloproteinase domain-containing protein 9 isoform X1	XM_017924353.1 | XM_017924354.1
108567193	5185.07320143076	1.96287259524501	0.420959625959332	4.66285238346026	3.11856454516448e-06	6.58676815375798e-05	uncharacterized LOC108567193	XP_023022172.1 uncharacterized protein LOC111510480 [Leptinotarsa decemlineata]	91.7	9.9e-19	PF01395; PF01395	PBP/GOBP family; PBP/GOBP family	XP_072392679.1 B1 protein-like [Diabrotica undecimpunctata]	133	2,14E-16	XP_017783012.1	uncharacterized protein LOC108567193	XM_017927523.1
108568507	574.052064823472	0.538309688093328	0.115536889415265	4.65920184295878	3.17437822945555e-06	6.69178427909988e-05	ubiquinone biosynthesis protein COQ3, mitochondrial	XP_065166795.1 2-methoxy-6-polyprenyl-1,4-benzoquinol methylase, mitochondrial [Dalotia coriaria]	410	5.54e-143	PF01209	ubiE/COQ5 methyltransferase family				XP_017785139.1	2-methoxy-6-polyprenyl-1,4-benzoquinol methylase, mitochondrial	XM_017929650.1
108557492	2395.15003141746	0.299506772046901	0.0643109166998618	4.65716844691695	3.2058813205591e-06	6.74524799687751e-05	RAS oncogene family member Rab11	XP_050518283.1 ras-related protein Rab-11A [Diabrotica virgifera virgifera]	413	1.34e-146	PF00071	Ras family				XP_017769508.1	ras-related protein Rab-11A	XM_017914019.1
108566967	2440.18801872489	0.787239768450692	0.169397215389237	4.64730052759008	3.36307035486812e-06	7.06244774522305e-05	mannosyl-oligosaccharide alpha-1,2-mannosidase IA-like	XP_068911323.1 mannosyl-oligosaccharide 1,2-alpha-mannosidase IA-like isoform X1 [Tenebrio molitor]	1018	0	PF01532 | PF01532	Glycosyl hydrolase family 47 | Glycosyl hydrolase family 47				XP_017782610.1 | XP_017782611.1	mannosyl-oligosaccharide 1,2-alpha-mannosidase IA-like isoform X1 | mannosyl-oligosaccharide 1,2-alpha-mannosidase IA-like isoform X1	XM_017927121.1 | XM_017927122.1
108567379	325.418226569312	-0.560792062168013	0.12073525135874	-4.64480800641841	3.40392861981692e-06	7.13460840294832e-05	H/ACA ribonucleoprotein complex non-core subunit NAF1	XP_022905109.2 H/ACA ribonucleoprotein complex non-core subunit NAF1 isoform X1 [Onthophagus taurus]	271	4.85e-82	PF04410 | PF04410	Gar1/Naf1 RNA binding region | Gar1/Naf1 RNA binding region				XP_017783284.1 | XP_017783285.1	H/ACA ribonucleoprotein complex non-core subunit NAF1 isoform X1 | H/ACA ribonucleoprotein complex non-core subunit NAF1 isoform X1	XM_017927795.1 | XM_017927796.1
108567852	1837.88736930494	0.621457486255845	0.133876388491795	4.64202458145885	3.45011803081162e-06	7.2176469204579e-05	uncharacterized LOC108567852	XP_065163320.1 uncharacterized protein [Dalotia coriaria]	203	5.22e-65	PF15860	Domain of unknown function (DUF4728)				XP_017784045.1	uncharacterized protein LOC108567852	XM_017928556.1
108564164	695.050400571885	0.957509743167277	0.206341343258454	4.64041635111362	3.47707905085132e-06	7.26022038317492e-05	Kruppel like transcription factor cabut	XP_049822467.1 Krueppel-like factor 11 [Aethina tumida]	179	1.01e-51	PF00096; PF00096; PF00096	Zinc finger, C2H2 type; Zinc finger, C2H2 type; Zinc finger, C2H2 type				XP_017778601.1	Krueppel-like factor 10	XM_017923112.1
108560331	1436.39194919735	-0.375270425315164	0.0809298975122096	-4.63698134868573	3.53534299305151e-06	7.36786946730261e-05	ATP-binding cassette sub-family E member 1 pix	XP_065162608.1 protein Pixie [Dalotia coriaria]	1119	0	PF04068; PF00037; PF00005; PF00005	Possible Fer4-like domain in RNase L inhibitor, RLI; 4Fe-4S binding domain; ABC transporter; ABC transporter				XP_017773318.1	ATP-binding cassette sub-family E member 1	XM_017917829.1
108563032	7053.59867196808	0.725803338134183	0.156617985396672	4.63422726512486	3.58273230784518e-06	7.45249032898932e-05	dihydrolipoyllysine-residue succinyltransferase component of 2-oxoglutarate dehydrogenase complex, mitochondrial	XP_008192723.2 dihydrolipoyllysine-residue succinyltransferase component of 2-oxoglutarate dehydrogenase complex, mitochondrial [Tribolium castaneum]	604	1.75e-213	PF00198; PF00364	2-oxoacid dehydrogenases acyltransferase (catalytic domain); Biotin-requiring enzyme				XP_017777066.1	dihydrolipoyllysine-residue succinyltransferase component of 2-oxoglutarate dehydrogenase complex, mitochondrial	XM_017921577.1
108568461	53.3845967980084	-2.33531447756415	0.505529192412012	-4.61954425702253	3.84583844444528e-06	7.98465853220086e-05	adenosine kinase 1-like	XP_030757544.1 adenosine kinase-like [Sitophilus oryzae]	211	1.02e-63	PF00294 | PF00294	pfkB family carbohydrate kinase | pfkB family carbohydrate kinase				XP_017785059.1 | XP_017785060.1	adenosine kinase 1-like | adenosine kinase 1-like	XM_017929570.1 | XM_017929571.1
108567628	85.9656135616565	1.71629920667251	0.371616975501116	4.61846287930772	3.86593119547634e-06	8.01123062639938e-05	nucleoside diphosphate kinase homolog 7	XP_065168157.1 LOW QUALITY PROTEIN: nucleoside diphosphate kinase homolog 7 [Dalotia coriaria]	513	1.43e-180	PF00334; PF00334 | PF00334; PF00334	Nucleoside diphosphate kinase; Nucleoside diphosphate kinase | Nucleoside diphosphate kinase; Nucleoside diphosphate kinase				XP_017783703.1 | XP_017783704.1	nucleoside diphosphate kinase 7 | nucleoside diphosphate kinase 7	XM_017928214.1 | XM_017928215.1
108564382	726.519160446726	0.330610475592608	0.0716214939133402	4.61607902220856	3.91058092751635e-06	8.08849535346742e-05	vacuolar protein sorting 26	XP_065171657.1 LOW QUALITY PROTEIN: vacuolar protein sorting-associated protein 26B-like [Dalotia coriaria]	574	1.84e-204	PF03643	Vacuolar protein sorting-associated protein 26				XP_017778901.1	vacuolar protein sorting-associated protein 26B-like	XM_017923412.1
108565517	23.9477998977539	-3.18423032868907	0.690057043294088	-4.61444508049463	3.94146976546651e-06	8.13706060791705e-05	ornithine aminotransferase, mitochondrial-like	XP_065170514.1 ornithine aminotransferase, mitochondrial-like [Dalotia coriaria]	640	2.72e-229	PF00202	Aminotransferase class-III				XP_017780513.1	ornithine aminotransferase, mitochondrial-like	XM_017925024.1
108568266	12718.6078171246	-0.590398456591756	0.127969574729998	-4.61358457928325	3.95783097319521e-06	8.15550798848087e-05	ribosomal protein L35A	XP_060517535.1 large ribosomal subunit protein eL33 [Cylas formicarius]	193	1.76e-61	PF01247	Ribosomal protein L35Ae				XP_017784730.1	60S ribosomal protein L35a	XM_017929241.1
108566078	46.0760502395006	-3.80462862450166	0.824880682997673	-4.61233812710389	3.98164597129357e-06	8.18921679826166e-05	protein takeout-like	XP_065170729.1 protein takeout-like [Dalotia coriaria]	152	1.05e-43	PF06585	Haemolymph juvenile hormone binding protein (JHBP)				XP_017781279.1	protein takeout-like	XM_017925790.1
108569162	3538.10605355522	-0.354326136589394	0.0768526573685839	-4.61046044107561	4.01778092654641e-06	8.2480911993008e-05	E3 ubiquitin-protein ligase Mdm2-like	XP_057667917.1 E3 ubiquitin-protein ligase Mdm2-like [Diorhabda carinulata]	202	4.28e-58	PF13920	Zinc finger, C3HC4 type (RING finger)				XP_017786094.1	E3 ubiquitin-protein ligase Mdm2-like	XM_017930605.1
108558181	3020.84241458093	-0.816198387730152	0.177064654971476	-4.60960651837396	4.03431793615927e-06	8.2656044965595e-05	extracellular matrix protein f-spondin	XP_065158640.1 spondin-1 [Dalotia coriaria]	1264	0	PF02014; PF06468; PF00014; PF00090; PF00090; PF00090; PF19028	Reeler domain; Spondin_N; Kunitz/Bovine pancreatic trypsin inhibitor domain; Thrombospondin type 1 domain; Thrombospondin type 1 domain; Thrombospondin type 1 domain; Spondin-like TSP1 domain				XP_017770502.1	spondin-1	XM_017915013.1
108565555	90.744132704847	-4.564767358302	0.990350616005085	-4.60924372089102	4.04136357520937e-06	8.2656044965595e-05	uncharacterized LOC108565555	XP_018564497.1 alpha-tocopherol transfer protein-like [Anoplophora glabripennis]	205	1.1e-61	PF00650 | PF00650	CRAL/TRIO domain | CRAL/TRIO domain				XP_017780573.1 | XP_017780575.1	uncharacterized protein LOC108565555 isoform X1 | uncharacterized protein LOC108565555 isoform X1	XM_017925084.1 | XM_017925086.1
108566937	1342.77013858906	-0.522297655460698	0.11358089834578	-4.5984638532321	4.25617540395612e-06	8.68876848729554e-05	tyrosine-protein phosphatase Lar	XP_065160078.1 tyrosine-protein phosphatase Lar isoform X1 [Dalotia coriaria]	3631	0	PF00102; PF00102; PF07679; PF07679; PF00041; PF00041; PF00041; PF00041; PF00041; PF00041; PF00041; PF00041; PF00041; PF13927 | PF07679; PF07679; PF00102; PF00102; PF13927; PF00041; PF00041; PF00041; PF00041; PF00041; PF00041; PF00041; PF00041; PF00041 | PF13927; PF00102; PF00102; PF00041; PF00041; PF00041; PF00041; PF00041; PF00041; PF00041; PF00041; PF00041; PF07679; PF07679 | PF00041; PF00041; …	Protein-tyrosine phosphatase; Protein-tyrosine phosphatase; Immunoglobulin I-set domain; Immunoglobulin I-set domain; Fibronectin type III domain; Fibronectin type III domain; Fibronectin type III domain; Fibronectin type III domain; Fibronectin type III domain; Fibronectin type III domain; Fibronectin type III domain; Fibronectin type III domain; Fibronectin type III domain; Immunoglobulin domai…				XP_017782562.1 | XP_017782563.1 | XP_017782564.1 | XP_017782565.1 | XP_017782566.1 | XP_017782567.1 | XP_017782569.1 | XP_017782570.1 | XP_017782571.1 | XP_017782572.1 | XP_017782573.1 | XP_017782574.1	tyrosine-protein phosphatase Lar isoform X1 | tyrosine-protein phosphatase Lar isoform X1 | tyrosine-protein phosphatase Lar isoform X1 | tyrosine-protein phosphatase Lar isoform X1 | tyrosine-protein phosphatase Lar isoform X1 | tyrosine-protein phosphatase Lar isoform X1 | tyrosine-protein phosphatase Lar isoform X1 | tyrosine-protein phosphatase Lar isoform X1 | tyrosine-protein phosphatase La…	XM_017927073.1 | XM_017927074.1 | XM_017927075.1 | XM_017927076.1 | XM_017927077.1 | XM_017927078.1 | XM_017927080.1 | XM_017927081.1 | XM_017927082.1 | XM_017927083.1 | XM_017927084.1 | XM_017927085.1
108565345	322.132182984071	9.82018620560072	2.13668652770785	4.59598826419119	4.3070294146976e-06	8.77627162553317e-05	juvenile hormone acid O-methyltransferase-like	XP_044254916.1 juvenile hormone acid O-methyltransferase-like [Tribolium madens]	261	1.28e-84	PF13649	Methyltransferase domain				XP_017780256.1	juvenile hormone acid O-methyltransferase-like	XM_017924767.1
108559725	28768.4094540005	1.68879300821256	0.367900103974929	4.59035751815836	4.42487428418898e-06	8.99970264134214e-05	serine protease inhibitor dipetalogastin-like	XP_025831004.1 thrombin inhibitor rhodniin-like [Agrilus planipennis]	61.2	2.49e-10	PF00050; PF00050	Kazal-type serine protease inhibitor domain; Kazal-type serine protease inhibitor domain				XP_017772559.1	serine protease inhibitor dipetalogastin-like	XM_017917070.1
108565158	2577.83199789448	0.33586815046036	0.0731825589756924	4.5894562196427	4.44402190736231e-06	9.01208264163219e-05	triose phosphate isomerase	XP_031341144.1 triosephosphate isomerase [Photinus pyralis]	403	1.4e-141	PF00121	Triosephosphate isomerase				XP_017779943.1	triosephosphate isomerase	XM_017924454.1
108569711	482.257151786382	2.31219426290043	0.503822982771414	4.58929890451124	4.44737211305167e-06	9.01208264163219e-05	mitochondrial basic amino acids transporter	XP_068897858.1 mitochondrial basic amino acids transporter-like [Tenebrio molitor]	357	6.15e-122	PF00153; PF00153; PF00153	Mitochondrial carrier protein; Mitochondrial carrier protein; Mitochondrial carrier protein				XP_017786860.1	mitochondrial basic amino acids transporter	XM_017931371.1
108557708	14436.9776878105	-0.507094117523151	0.110776587900629	-4.57762896595114	4.70275861624215e-06	9.51204380887433e-05	Ribosomal protein L35	XP_019871326.1 60S ribosomal protein L35 [Aethina tumida]	185	3.42e-59	PF00831	Ribosomal L29 protein				XP_017769835.1	60S ribosomal protein L35	XM_017914346.1
108567735	1853.6697239416	-0.418943879052063	0.0915905927746111	-4.57409288837133	4.78287625710273e-06	9.65631064922046e-05	xaa-Pro dipeptidase	XP_065166338.1 xaa-Pro dipeptidase [Dalotia coriaria]	745	6.42e-269	PF00557; PF05195 | PF00557; PF05195 | PF00557; PF05195 | PF00557; PF05195 | PF00557; PF05195	Metallopeptidase family M24; Aminopeptidase P, N-terminal domain | Metallopeptidase family M24; Aminopeptidase P, N-terminal domain | Metallopeptidase family M24; Aminopeptidase P, N-terminal domain | Metallopeptidase family M24; Aminopeptidase P, N-terminal domain | Metallopeptidase family M24; Aminopeptidase P, N-terminal domain				XP_017783851.1 | XP_017783852.1 | XP_017783853.1 | XP_017783855.1 | XP_017783856.1	xaa-Pro dipeptidase | xaa-Pro dipeptidase | xaa-Pro dipeptidase | xaa-Pro dipeptidase | xaa-Pro dipeptidase	XM_017928362.1 | XM_017928363.1 | XM_017928364.1 | XM_017928366.1 | XM_017928367.1
108565959	28.5908688907745	2.02385865521077	0.442594889168804	4.5727113094586	4.81453278547123e-06	9.70238781336341e-05	D-amino acid oxidase 1	XP_019876882.1 D-aspartate oxidase [Aethina tumida]	530	7.08e-189	PF01266	FAD dependent oxidoreductase				XP_017781132.1	D-aspartate oxidase	XM_017925643.1
108568290	40144.6003493321	0.713357601729342	0.156030470029934	4.57191215018763	4.83293567041055e-06	9.721635983172e-05	chitinase-like protein Idgf4	XP_065164236.1 chitinase-like protein Idgf4 isoform X1 [Dalotia coriaria]	707	4.87e-255	PF00704 | PF00704	Glycosyl hydrolases family 18 | Glycosyl hydrolases family 18				XP_017784766.1 | XP_017784767.1	chitinase-like protein Idgf4 isoform X1 | chitinase-like protein Idgf4 isoform X1	XM_017929277.1 | XM_017929278.1
108561408	283.655701679222	-0.399184088743895	0.0873644697113449	-4.56918115639931	4.89633432241008e-06	9.83115902431991e-05	heterogeneous nuclear ribonucleoprotein D0	XP_045469663.1 RNA-binding protein 7 [Harmonia axyridis]	102	1.07e-24	PF00076	RNA recognition motif				XP_017774813.1	heterogeneous nuclear ribonucleoprotein D0	XM_017919324.1
108569590	3173.48012693809	0.684753322183167	0.150121631349448	4.56132348168547	5.08321991138866e-06	0.000101877745048872	NADH-cytochrome b5 reductase 3	XP_972057.1 NADH-cytochrome b5 reductase 2 isoform X3 [Tribolium castaneum]	498	5.01e-177	PF00175; PF00970 | PF00175; PF00970 | PF00175; PF00970 | PF00175; PF00970	Oxidoreductase NAD-binding domain; Oxidoreductase FAD-binding domain | Oxidoreductase NAD-binding domain; Oxidoreductase FAD-binding domain | Oxidoreductase NAD-binding domain; Oxidoreductase FAD-binding domain | Oxidoreductase NAD-binding domain; Oxidoreductase FAD-binding domain				XP_017786682.1 | XP_017786683.1 | XP_017786685.1 | XP_017786686.1	NADH-cytochrome b5 reductase 3 isoform X1 | NADH-cytochrome b5 reductase 3 isoform X1 | NADH-cytochrome b5 reductase 3 isoform X1 | NADH-cytochrome b5 reductase 3 isoform X1	XM_017931193.1 | XM_017931194.1 | XM_017931196.1 | XM_017931197.1
108558437	1435.57810188622	-0.864477989520006	0.189645626462146	-4.55838611017248	5.15482052035393e-06	0.000102937079590995	translocon-associated protein subunit gamma	XP_065157585.1 translocon-associated protein subunit gamma [Dalotia coriaria]	301	4.13e-103	PF07074	Translocon-associated protein, gamma subunit (TRAP-gamma)				XP_017770840.1	translocon-associated protein subunit gamma	XM_017915351.1
108568875	1692.28620705054	0.523598164558643	0.114860889696476	4.55854177990673	5.15100184402395e-06	0.000102937079590995	vesicle-associated membrane protein 3-like	XP_018336799.1 synaptobrevin-1 [Agrilus planipennis]	112	1.68e-30	PF00957	Synaptobrevin				XP_017785711.1	vesicle-associated membrane protein 3-like	XM_017930222.1
108559453	704.072750841128	-2.52742743037164	0.554624336788654	-4.55700780280535	5.1887497270399e-06	0.000103426566700688	uncharacterized LOC108559453	XP_975685.1 B1 protein [Tribolium castaneum]	64.7	1.79e-11	PF01395	PBP/GOBP family				XP_017772237.1	uncharacterized protein LOC108559453	XM_017916748.1
108567295	1509.09430251812	-0.363379981253742	0.0797496998670288	-4.55650594120888	5.20115686459012e-06	0.00010348606131122	Src homology 2 domain-containing protein sprint	XP_065159759.1 protein sprint [Dalotia coriaria]	1590	0	PF00017; PF00788; PF02204	SH2 domain; Ras association (RalGDS/AF-6) domain; Vacuolar sorting protein 9 (VPS9) domain				XP_017783155.1	protein sprint	XM_017927666.1
108563708	169.752021987758	-0.739145703020441	0.162267719710998	-4.55510007989804	5.23606432055337e-06	0.000103804502585989	WD repeat-containing protein l(2)05287	XP_065161019.1 LOW QUALITY PROTEIN: WD repeat-containing protein 75-like [Dalotia coriaria]	551	1.89e-183	NA	NA				XP_017777951.1	WD repeat-containing protein 75	XM_017922462.1
108568750	1358.04276216817	-0.295653890964095	0.0649059898718895	-4.55510949833216	5.23582971673071e-06	0.000103804502585989	mitogen-activated protein kinase 14B-like	XP_022914710.1 mitogen-activated protein kinase p38b-like isoform X1 [Onthophagus taurus]	599	1.81e-215	PF00069	Protein kinase domain				XP_017785511.1	mitogen-activated protein kinase 14B-like	XM_017930022.1
108564890	1678.78108606519	1.65220530494312	0.36274787562271	4.55469326210904	5.24620735910394e-06	0.000103818189955025	cytochrome P450 4C1-like	XP_031345538.1 cytochrome P450 4C1-like [Photinus pyralis]	397	9.89e-132	PF00067	Cytochrome P450				XP_017779578.1	cytochrome P450 4C1-like	XM_017924089.1
108558850	799.758556725355	0.366911962222003	0.0805840618408709	4.55315795506241	5.28465634461827e-06	0.000104203555893972	Transport and Golgi organization 5	XP_065170578.1 vacuole membrane protein 1-like isoform X1 [Dalotia coriaria]	597	5.54e-210	NA | NA	NA | NA				XP_017771369.1 | XP_017771371.1	vacuole membrane protein 1 isoform X1 | vacuole membrane protein 1 isoform X1	XM_017915880.1 | XM_017915882.1
108560881	598.79221128249	0.508017167789855	0.111568944881435	4.55339223947783	5.27877172122952e-06	0.000104203555893972	Rhythmically expressed gene 2	XP_065161209.1 rhythmically expressed gene 2 protein [Dalotia coriaria]	421	3.69e-148	PF00702	haloacid dehalogenase-like hydrolase				XP_017774081.1	rhythmically expressed gene 2 protein	XM_017918592.1
108559410	2953.11727384298	-0.694562749904145	0.152707570427288	-4.54831903854342	5.40761139406624e-06	0.000106436910288583	tubulin folding cofactor E like protein mlt	XP_063910665.1 tubulin-specific chaperone cofactor E-like protein [Zophobas morio]	708	2.36e-254	PF14560	Ubiquitin-like domain				XP_017772170.1	tubulin-specific chaperone cofactor E-like protein	XM_017916681.1
108558199	36903.9305993935	0.786902682537198	0.173066097264885	4.5468332329284	5.44591154309639e-06	0.000106807940138978	calreticulin	XP_056645669.1 calreticulin [Diorhabda sublineata]	528	1.2e-185	PF00262; PF00262 | PF00262; PF00262	Calreticulin family; Calreticulin family | Calreticulin family; Calreticulin family				XP_017770519.1 | XP_017770520.1	calreticulin isoform X1 | calreticulin isoform X1	XM_017915030.1 | XM_017915031.1
108566031	445.794223005823	-0.542158236519168	0.119231396764097	-4.54710966434323	5.43876626270091e-06	0.000106807940138978	Surfeit locus protein 6	XP_018575032.1 surfeit locus protein 6 homolog [Anoplophora glabripennis]	204	1.18e-61	PF04935	Surfeit locus protein 6				XP_017781218.1	surfeit locus protein 6 homolog	XM_017925729.1
108557461	256.075884981394	-0.89566195282464	0.197078889656427	-4.54468743144471	5.50168330117925e-06	0.000107709425484584	probable H/ACA ribonucleoprotein complex subunit 1	XP_050312229.1 probable H/ACA ribonucleoprotein complex subunit 1 [Anthonomus grandis grandis]	193	2.64e-59	PF04410	Gar1/Naf1 RNA binding region				XP_017769499.1	probable H/ACA ribonucleoprotein complex subunit 1	XM_017914010.1
108567516	269.341766542625	-0.629054750345921	0.138496209701724	-4.5420358557155	5.57135620762e-06	0.000108879368733613	WD repeat-containing protein 1 l(2)09851	XP_065161251.1 glutamate-rich WD repeat-containing protein 1 [Dalotia coriaria]	486	4.5e-168	PF00400; PF00400; PF00400; PF12265	WD domain, G-beta repeat; WD domain, G-beta repeat; WD domain, G-beta repeat; Histone-binding protein RBBP4 or subunit C of CAF1 complex				XP_017783516.1	glutamate-rich WD repeat-containing protein 1	XM_017928027.1
108569706	751.16902918571	2.92598210325618	0.644776036519716	4.53798208607386	5.67950836817786e-06	0.000110795808894667	glycine dehydrogenase (decarboxylating), mitochondrial	XP_065163253.1 glycine dehydrogenase (decarboxylating), mitochondrial-like [Dalotia coriaria]	1730	0	PF02347; PF21478	Glycine cleavage system P-protein; Glycine dehydrogenase, C-terminal domain				XP_017786858.1	glycine dehydrogenase (decarboxylating), mitochondrial	XM_017931369.1
108559807	8198.12167344039	-0.593986038555333	0.130990554294682	-4.5345715326853	5.77205379367324e-06	0.000112401536907648	60S ribosomal protein L18a-like	XP_044755305.1 60S ribosomal protein L18a [Coccinella septempunctata]	305	3.24e-105	PF01775	Ribosomal proteins 50S-L18Ae/60S-L20/60S-L18A				XP_017772656.1	60S ribosomal protein L18a-like	XM_017917167.1
108567684	9399.61070153241	-0.600803025055888	0.1327869087828	-4.52456518916805	6.05197974342486e-06	0.000117644059331036	Ribosomal protein S10b	XP_022920574.1 small ribosomal subunit protein eS10-like [Onthophagus taurus]	274	2.67e-93	PF03501	Plectin/S10 domain				XP_017783776.1	40S ribosomal protein S10	XM_017928287.1
108557745	1766.85021031412	0.582855422008241	0.128847772361754	4.52359719787635	6.07973797569684e-06	0.000117904972726765	regulatory particle non-ATPase 8	XP_022914252.1 26S proteasome non-ATPase regulatory subunit 7 [Onthophagus taurus]	545	1.77e-195	PF01398; PF13012	JAB1/Mov34/MPN/PAD-1 ubiquitin protease; Maintenance of mitochondrial structure and function				XP_017769880.1	26S proteasome non-ATPase regulatory subunit 7	XM_017914391.1
108563514	657.021711587242	0.645805939948848	0.142771633890853	4.52334908797471	6.08687239698405e-06	0.000117904972726765	Solute carrier family 35 member B1 homolog meigo	XP_065163549.1 solute carrier family 35 member B1 homolog [Dalotia coriaria]	423	9.01e-147	PF08449	UAA transporter family				XP_017777696.1	solute carrier family 35 member B1 homolog	XM_017922207.1
108567102	7135.44842372844	0.815073271499593	0.180212309953117	4.52285014110101	6.10124392015733e-06	0.000117975285167408	protein disulfide-isomerase A3	XP_044256684.1 protein disulfide-isomerase A3 [Tribolium madens]	752	2.64e-271	PF00085; PF00085; PF13848	Thioredoxin; Thioredoxin; Thioredoxin-like domain				XP_017782857.1	protein disulfide-isomerase A3	XM_017927368.1
108557581	773.716217674682	0.82098144350261	0.181554439820587	4.52195740469859	6.1270391087263e-06	0.000118265853306047	acyl-CoA:lysophosphatidylglycerol acyltransferase 1-like	XP_065158197.1 acyl-CoA:lysophosphatidylglycerol acyltransferase 1-like isoform X2 [Dalotia coriaria]	600	4.12e-215	PF16076; PF01553	Acyltransferase C-terminus; Acyltransferase				XP_017769656.1	acyl-CoA:lysophosphatidylglycerol acyltransferase 1-like	XM_017914167.1
108567883	509.561487059606	0.433132489702422	0.095873999293913	4.5177263167525	6.25072035141536e-06	0.000120441511613324	uncharacterized LOC108567883	XP_063905804.1 uncharacterized protein LOC135124566 [Zophobas morio]	368	3.42e-113	PF16013; PF16013	Domain of unknown function (DUF4781); Domain of unknown function (DUF4781)				XP_017784092.1	uncharacterized protein LOC108567883	XM_017928603.1
108568238	28.111431340247	-1.49110912868564	0.330655346274921	-4.50955699184693	6.49631412857576e-06	0.000124954497502885	uncharacterized LOC108568238	XP_028137669.1 uncharacterized protein LOC114332133 [Diabrotica virgifera virgifera]	82.4	1.23e-19	PF15879 | PF15879 | PF15879	NADH-ubiquinone oxidoreductase MWFE subunit | NADH-ubiquinone oxidoreductase MWFE subunit | NADH-ubiquinone oxidoreductase MWFE subunit	XP_068898220.1 NADH dehydrogenase [ubiquinone] 1 alpha subcomplex subunit 1 [Tenebrio molitor]	70	5,32E-17	XP_017784690.1 | XP_017784691.1 | XP_017784692.1	uncharacterized protein LOC108568238 | uncharacterized protein LOC108568238 | uncharacterized protein LOC108568238	XM_017929201.1 | XM_017929202.1 | XM_017929203.1
108566351	317.913784319793	0.855264823397152	0.189866352490106	4.50456235230895	6.65098679920232e-06	0.000127705923104264	glycine-rich cell wall structural protein-like	NA	NA	NA	NA	NA				XP_017781667.1	glycine-rich cell wall structural protein-like	XM_017926178.1
108564146	1089.08068924232	0.334427688092683	0.0742555377424596	4.50374070756282	6.67676636322396e-06	0.000127757362394564	ATP binding cassette subfamily B member 7	XP_001813375.1 iron-sulfur clusters transporter ABCB7, mitochondrial [Tribolium castaneum]	999	0	PF00005; PF00664	ABC transporter; ABC transporter transmembrane region				XP_017778572.1	ATP-binding cassette sub-family B member 7, mitochondrial	XM_017923083.1
108565957	554.905015198518	0.383982126266003	0.0852585874666787	4.503735490763	6.67693034821812e-06	0.000127757362394564	lisH domain and HEAT repeat-containing protein KIAA1468 homolog	XP_065160483.1 RAB11-binding protein RELCH homolog [Dalotia coriaria]	1289	0	NA | NA	NA | NA				XP_017781128.1 | XP_017781129.1	lisH domain and HEAT repeat-containing protein KIAA1468 homolog isoform X1 | lisH domain and HEAT repeat-containing protein KIAA1468 homolog isoform X1	XM_017925639.1 | XM_017925640.1
108563170	781.764725568501	-0.45756562599421	0.101660041827284	-4.50093879335201	6.76539869638869e-06	0.000129224998056412	pre-mRNA processing factor 40	XP_065170457.1 LOW QUALITY PROTEIN: pre-mRNA-processing factor 40 homolog A [Dalotia coriaria]	862	2.59e-306	PF01846; PF01846; PF01846; PF00397; PF00397	FF domain; FF domain; FF domain; WW domain; WW domain				XP_017777261.1	pre-mRNA-processing factor 40 homolog A	XM_017921772.1
108562413	3401.04292725073	-0.619971355393188	0.137881676451463	-4.49640134460817	6.9113224744431e-06	0.000131554687585457	Programmed cell death 4	XP_065169668.1 programmed cell death protein 4 [Dalotia coriaria]	681	1.23e-244	PF02847; PF02847 | PF02847; PF02847 | PF02847; PF02847 | PF02847; PF02847	MA3 domain; MA3 domain | MA3 domain; MA3 domain | MA3 domain; MA3 domain | MA3 domain; MA3 domain				XP_017776222.1 | XP_017776223.1 | XP_017776224.1 | XP_017776225.1	programmed cell death protein 4 | programmed cell death protein 4 | programmed cell death protein 4 | programmed cell death protein 4	XM_017920733.1 | XM_017920734.1 | XM_017920735.1 | XM_017920736.1
108563140	107.19046319708	-1.74272310479551	0.387554419346674	-4.49671844210507	6.90102758236612e-06	0.000131554687585457	matrilysin-like	XP_065663520.1 50 kDa hatching enzyme isoform X1 [Hydra vulgaris]	187	1.66e-53	PF00413; PF00045 | PF00413; PF00045	Matrixin; Hemopexin | Matrixin; Hemopexin				XP_017777222.1 | XP_017777223.1	matrilysin-like isoform X1 | matrilysin-like isoform X1	XM_017921733.1 | XM_017921734.1
108567304	265.855224870968	3.43814303988722	0.765443441236337	4.49170096007873	7.0656586709469e-06	0.000134259739070951	uncharacterized LOC108567304	NA	NA	NA	NA	NA	XP_050305900.1 uncharacterized protein LOC126743021 [Anthonomus grandis grandis]	106	0,011	XP_017783166.1	uncharacterized protein LOC108567304	XM_017927677.1
108568058	422.848308122848	1.16456779886723	0.25937414482154	4.48991475101921	7.12516839245457e-06	0.000135156691630965	N(4)-(Beta-N-acetylglucosaminyl)-L-asparaginase	XP_031339631.1 N(4)-(Beta-N-acetylglucosaminyl)-L-asparaginase [Photinus pyralis]	406	8.15e-140	PF01112	Asparaginase				XP_017784436.1	N(4)-(Beta-N-acetylglucosaminyl)-L-asparaginase	XM_017928947.1
108562967	1773.45160965352	2.64006141252604	0.588181373377892	4.48851584225512	7.17210914656628e-06	0.00013581254268403	venom carboxylesterase-6-like	XP_031355295.1 venom carboxylesterase-6-like [Photinus pyralis]	524	2.33e-179	PF00135	Carboxylesterase family				XP_017776969.1	venom carboxylesterase-6-like	XM_017921480.1
108567992	8568.94268155426	-0.257755328891205	0.0574932749242889	-4.48322572041051	7.35230862466921e-06	0.000138985207615735	serine incorporator TMS1	XP_065162762.1 probable serine incorporator isoform X2 [Dalotia coriaria]	744	2.18e-269	PF03348 | PF03348 | PF03348 | PF03348 | PF03348	Serine incorporator (Serinc) | Serine incorporator (Serinc) | Serine incorporator (Serinc) | Serine incorporator (Serinc) | Serine incorporator (Serinc)				XP_017784314.1 | XP_017784315.1 | XP_017784316.1 | XP_017784317.1 | XP_017784318.1	probable serine incorporator isoform X1 | probable serine incorporator isoform X1 | probable serine incorporator isoform X1 | probable serine incorporator isoform X1 | probable serine incorporator isoform X1	XM_017928825.1 | XM_017928826.1 | XM_017928827.1 | XM_017928828.1 | XM_017928829.1
108566212	221.756814883263	-0.724860716832471	0.161712047901072	-4.48241628401063	7.38025983722179e-06	0.000139273872495201	p21-activated protein kinase-interacting protein 1-like	XP_065161888.1 p21-activated protein kinase-interacting protein 1-like [Dalotia coriaria]	352	2.27e-117	PF00400; PF00400; PF00400	WD domain, G-beta repeat; WD domain, G-beta repeat; WD domain, G-beta repeat				XP_017781488.1	p21-activated protein kinase-interacting protein 1-like	XM_017925999.1
108562027	838.58802451994	1.50823739993617	0.3366282949783	4.4804237268094	7.44949982607409e-06	0.00014033937665484	sterol O-acyltransferase 1	XP_060529016.1 sterol O-acyltransferase 1-like isoform X1 [Cylas formicarius]	254	3.61e-77	PF03062	MBOAT, membrane-bound O-acyltransferase family				XP_017775692.1	sterol O-acyltransferase 1	XM_017920203.1
108565831	277.578609599761	-1.18005587161519	0.263542449475757	-4.47766905848593	7.54624630938565e-06	0.00014191853290408	uncharacterized LOC108565831	XP_065163939.1 protein takeout-like [Dalotia coriaria]	401	1.18e-140	PF06585	Haemolymph juvenile hormone binding protein (JHBP)				XP_017780966.1	uncharacterized protein LOC108565831	XM_017925477.1
108566138	9109.83262702052	0.463810950588672	0.103595834379066	4.47711969664291	7.5656835584287e-06	0.000142040859012346	transitional endoplasmic reticulum ATPase TER94	XP_028136992.1 transitional endoplasmic reticulum ATPase TER94 [Diabrotica virgifera virgifera]	1516	0	PF09336; PF02933; PF17862; PF17862; PF00004; PF00004; PF02359 | PF02933; PF09336; PF17862; PF17862; PF00004; PF00004; PF02359	Vps4 C terminal oligomerisation domain; Cell division protein 48 (CDC48), domain 2; AAA+ lid domain; AAA+ lid domain; ATPase family associated with various cellular activities (AAA); ATPase family associated with various cellular activities (AAA); Cell division protein 48 (CDC48), N-terminal domain | Cell division protein 48 (CDC48), domain 2; Vps4 C terminal oligomerisation domain; AAA+ lid doma…				XP_017781366.1 | XP_017781367.1	transitional endoplasmic reticulum ATPase TER94 isoform X1 | transitional endoplasmic reticulum ATPase TER94 isoform X1	XM_017925877.1 | XM_017925878.1
108567598	4347.6148022976	-0.317843719357103	0.0709988807553233	-4.47674267503536	7.57905084094336e-06	0.000142049002365326	uncharacterized LOC108567598	XP_065157742.1 uncharacterized protein [Dalotia coriaria]	476	2.85e-155	PF15376 | PF15376	Domain of unknown function (DUF4603) | Domain of unknown function (DUF4603)				XP_017783693.1 | XP_017783774.1	uncharacterized protein LOC108567598 | uncharacterized protein LOC108567598	XM_017928204.1 | XM_017928285.1
108568414	1817.43620930237	0.264938400750569	0.0591996050826173	4.47534067804723	7.62895697187435e-06	0.000142740774143264	coiled-coil domain-containing protein 47	XP_065165206.1 PAT complex subunit CCDC47 [Dalotia coriaria]	593	1.95e-209	PF07946 | PF07946	PAT complex subunit CCDC47 | PAT complex subunit CCDC47				XP_017784971.1 | XP_017784973.1	coiled-coil domain-containing protein 47 | coiled-coil domain-containing protein 47	XM_017929482.1 | XM_017929484.1
108564302	239.746039868512	-0.630594769917685	0.14096065063067	-4.47355178268792	7.69309166929865e-06	0.000143695962251543	putative ATP-dependent RNA helicase DDX56	XP_008201501.1 probable ATP-dependent RNA helicase DDX56 [Tribolium castaneum]	585	2.69e-203	PF00271; PF00271; PF00270	Helicase conserved C-terminal domain; Helicase conserved C-terminal domain; DEAD/DEAH box helicase				XP_017778789.1	probable ATP-dependent RNA helicase DDX56	XM_017923300.1
108562963	370.481748419804	3.22018432460598	0.720149913108426	4.47154719592551	7.76557168337753e-06	0.000144803520880366	uncharacterized LOC108562963	NA	NA	NA	NA	NA	NA	NA	NA	XP_017776966.1	uncharacterized protein LOC108562963	XM_017921477.1
108560360	3201.15203539889	-0.587785460742999	0.131492207340242	-4.47011631055881	7.81770717471571e-06	0.000145528606610004	FUS RNA binding protein cabeza	XP_065174214.1 RNA-binding protein cabeza-like isoform X2 [Dalotia coriaria]	266	1.04e-82	PF00076 | PF00076 | PF00076	RNA recognition motif | RNA recognition motif | RNA recognition motif				XP_017773362.1 | XP_017773363.1 | XP_017773365.1	RNA-binding protein cabeza isoform X1 | RNA-binding protein cabeza isoform X1 | RNA-binding protein cabeza isoform X1	XM_017917873.1 | XM_017917874.1 | XM_017917876.1
108560587	214.462836412187	1.49280940317938	0.334189253827076	4.46695812652261	7.93396517266879e-06	0.000147442875620002	uncharacterized LOC108560587	NA	NA	NA	NA	NA				XP_017773700.1	uncharacterized protein LOC108560587	XM_017918211.1
108566273	4481.22071314001	-0.684261211879604	0.153366816216958	-4.46159885663678	8.13504025545458e-06	0.000150924235009557	microsomal triacylglycerol transfer protein	XP_018566345.1 microsomal triglyceride transfer protein large subunit [Anoplophora glabripennis]	772	5.21e-267	PF19444; PF01347 | PF19444; PF01347 | PF19444; PF01347 | PF19444; PF01347 | PF19444; PF01347 | PF19444; PF01347 | PF19444; PF01347	MTP large subunit, lipid-binding domain; Lipoprotein amino terminal region | MTP large subunit, lipid-binding domain; Lipoprotein amino terminal region | MTP large subunit, lipid-binding domain; Lipoprotein amino terminal region | MTP large subunit, lipid-binding domain; Lipoprotein amino terminal region | MTP large subunit, lipid-binding domain; Lipoprotein amino terminal region | MTP large subu…				XP_017781565.1 | XP_017781566.1 | XP_017781567.1 | XP_017781568.1 | XP_017781569.1 | XP_017781570.1 | XP_017781571.1	microsomal triglyceride transfer protein large subunit | microsomal triglyceride transfer protein large subunit | microsomal triglyceride transfer protein large subunit | microsomal triglyceride transfer protein large subunit | microsomal triglyceride transfer protein large subunit | microsomal triglyceride transfer protein large subunit | microsomal triglyceride transfer protein large subunit	XM_017926076.1 | XM_017926077.1 | XM_017926078.1 | XM_017926079.1 | XM_017926080.1 | XM_017926081.1 | XM_017926082.1
108568928	524.999673787721	1.88314368035826	0.422116643384721	4.46119268185773	8.15047654974355e-06	0.000150955622168353	endocuticle structural glycoprotein SgAbd-1-like	XP_065163983.1 endocuticle structural glycoprotein ABD-4-like [Dalotia coriaria]	180	9.13e-57	PF00379	Insect cuticle protein				XP_017785768.1	endocuticle structural glycoprotein SgAbd-1-like	XM_017930279.1
108559286	1168.49873911495	0.580502575759403	0.130167922124355	4.45964386836277	8.20959509384219e-06	0.000151794584033112	derlin 1	XP_031327229.1 derlin-1 [Photinus pyralis]	393	2.64e-137	PF04511	Der1-like family				XP_017772006.1	derlin-1	XM_017916517.1
108562032	148.477806501444	-1.17980808786832	0.264617884453226	-4.45853495619216	8.25217406462588e-06	0.000152325424792918	5-hydroxytryptamine receptor-like	XP_065173807.1 5-hydroxytryptamine receptor-like [Dalotia coriaria]	628	9.63e-221	PF00001	7 transmembrane receptor (rhodopsin family)				XP_017775697.1	5-hydroxytryptamine receptor-like	XM_017920208.1
108565232	4105.62248071275	0.606549490998723	0.136114780688622	4.4561618358426	8.34400525123934e-06	0.000153762096769063	Myosin binding subunit	XP_065160342.1 protein phosphatase 1 regulatory subunit 12A isoform X3 [Dalotia coriaria]	720	1.86e-244	PF12796; PF12796; PF15898	Ankyrin repeats (3 copies); Ankyrin repeats (3 copies); cGMP-dependent protein kinase interacting domain				XP_017780065.1	protein phosphatase 1 regulatory subunit 12A	XM_017924576.1
108569686	1246.63791380685	-0.487454165238682	0.109439006474817	-4.45411723790504	8.42390634201695e-06	0.000154974477980523	cell division cycle protein 14	XP_065166377.1 dual specificity protein phosphatase CDC14B-like isoform X2 [Dalotia coriaria]	642	1.37e-225	PF22785; PF14671 | PF22785; PF14671	Polymorphic toxin system, DSP-PTPase phosphatase; Dual specificity protein phosphatase, N-terminal half | Polymorphic toxin system, DSP-PTPase phosphatase; Dual specificity protein phosphatase, N-terminal half				XP_017786816.1 | XP_017786817.1	dual specificity protein phosphatase CDC14B isoform X1 | dual specificity protein phosphatase CDC14B isoform X1	XM_017931327.1 | XM_017931328.1
108556376	71.7313499171977	-1.91978421197338	0.4311437528302	-4.45277056520277	8.4769320165524e-06	0.000155689204578253	venom carboxylesterase-6-like	XP_065169588.1 LOW QUALITY PROTEIN: venom carboxylesterase-6-like [Dalotia coriaria]	883	0	PF00135	Carboxylesterase family				XP_017767946.1	venom carboxylesterase-6-like	XM_017912457.1
108558201	2092.3936475273	-0.523422259835171	0.11759303622152	-4.45113313384611	8.54183622330562e-06	0.000156619344308123	signal recognition particle 68	XP_065172176.1 signal recognition particle subunit SRP68 [Dalotia coriaria]	816	1.94e-294	PF16969	RNA-binding signal recognition particle 68				XP_017770526.1	signal recognition particle subunit SRP68	XM_017915037.1
108562872	1749.78211713041	0.80184171625901	0.180172549804362	4.45040999380692	8.57065085994554e-06	0.000156885763991303	uncharacterized protein T28D9.3-like	XP_031358540.1 phospholipid phosphatase 1-like isoform X2 [Photinus pyralis]	328	3.05e-109	PF01569 | PF01569 | PF01569	PAP2 superfamily | PAP2 superfamily | PAP2 superfamily				XP_017776853.1 | XP_017776854.1 | XP_017776855.1	phospholipid phosphatase 2-like isoform X1 | phospholipid phosphatase 2-like isoform X1 | phospholipid phosphatase 2-like isoform X1	XM_017921364.1 | XM_017921365.1 | XM_017921366.1
108568181	1040.64084262849	0.479542840530797	0.107785847715392	4.44903343708935	8.62575882522555e-06	0.00015763179563636	PRELI domain containing slowmo	XP_022914256.1 protein slowmo [Onthophagus taurus]	330	2.14e-113	PF04707	PRELI-like family				XP_017784609.1	protein slowmo	XM_017929120.1
108557163	736.874788720671	0.588988058293759	0.132445633965472	4.44701754719455	8.70707278670744e-06	0.000158853455841209	Carnitine palmitoyltransferase 2	XP_065165900.1 carnitine O-palmitoyltransferase 2, mitochondrial [Dalotia coriaria]	815	7.24e-291	PF00755	Choline/Carnitine o-acyltransferase				XP_017769061.1	carnitine O-palmitoyltransferase 2, mitochondrial	XM_017913572.1
108563552	2122.21839388773	-0.513838541945326	0.115595911774968	-4.44512728915209	8.78398428405691e-06	0.000159990877930012	karyopherin beta 3	XP_063918380.1 importin-5 [Zophobas morio]	1840	0	PF18829; PF18808; PF13513	Importin repeat 6; Importin repeat; HEAT-like repeat				XP_017777748.1	importin-5	XM_017922259.1
108561946	147.22024616799	-0.61740431729483	0.138922138519094	-4.4442471435895	8.82001708323124e-06	0.000160381204677365	60S ribosome subunit biogenesis protein NIP7 homolog	XP_971558.1 60S ribosome subunit biogenesis protein NIP7 homolog [Tribolium castaneum]	300	8.78e-103	PF03657; PF17833	UPF0113 PUA domain; UPF0113 Pre-PUA domain				XP_017775590.1	60S ribosome subunit biogenesis protein NIP7 homolog	XM_017920101.1
108565554	246.581532634125	-1.02396892872317	0.230599786110698	-4.44045914349471	8.97671469062067e-06	0.000162960756110887	alpha-tocopherol transfer protein-like	XP_018564497.1 alpha-tocopherol transfer protein-like [Anoplophora glabripennis]	218	5.35e-67	PF00650 | PF00650	CRAL/TRIO domain | CRAL/TRIO domain				XP_017780571.1 | XP_017780572.1	alpha-tocopherol transfer protein-like isoform X1 | alpha-tocopherol transfer protein-like isoform X1	XM_017925082.1 | XM_017925083.1
108567297	158.99548979195	4.04605219101681	0.911774830278068	4.43755635345063	9.09859058107067e-06	0.000164900693649999	uncharacterized LOC108567297	XP_030763967.1 uncharacterized protein LOC115888387 [Sitophilus oryzae]	148	4.28e-43	PF03769	Attacin, C-terminal region				XP_017783158.1	uncharacterized protein LOC108567297	XM_017927669.1
108564892	3507.33802569751	1.2505676441149	0.282092494920867	4.43318296881918	9.28520028577966e-06	0.000168005526752418	cytochrome P450 4C1-like	XP_031345538.1 cytochrome P450 4C1-like [Photinus pyralis]	423	9.56e-142	PF00067	Cytochrome P450				XP_017779580.1	cytochrome P450 4C1-like	XM_017924091.1
108569104	240.935262365929	-0.666965178517549	0.150483758675474	-4.4321406136319	9.33021356445044e-06	0.00016854232825388	H/ACA ribonucleoprotein complex subunit 3	XP_026470120.1 H/ACA ribonucleoprotein complex subunit 3-like [Ctenocephalides felis]	118	1.78e-34	PF04135	Nucleolar RNA-binding protein, Nop10p family				XP_017786012.1	H/ACA ribonucleoprotein complex subunit 3	XM_017930523.1
108569083	1637.30565601173	-0.309780234094433	0.0699026208543941	-4.43159684584215	9.35377841541336e-06	0.000168690555560731	myosin phosphatase Rho interacting protein outspread	XP_065163845.1 protein outspread [Dalotia coriaria]	1778	0	PF00169; PF00169 | PF00169; PF00169	PH domain; PH domain | PH domain; PH domain				XP_017785981.1 | XP_017785989.1	protein outspread isoform X1 | protein outspread isoform X1	XM_017930492.1 | XM_017930500.1
108562574	3659.99804683791	-0.32053622549224	0.0723541643206843	-4.43010058234625	9.41891470108282e-06	0.000169586787150808	proliferation-associated protein 2G4	XP_065170653.1 proliferation-associated protein 2G4 [Dalotia coriaria]	637	2.03e-229	PF00557	Metallopeptidase family M24				XP_017776448.1	proliferation-associated protein 2G4	XM_017920959.1
108559047	420.195354802751	-0.311687677541131	0.070389887575317	-4.42801783434625	9.5103039651163e-06	0.000170951994188007	protein AATF-like	XP_019873992.2 protein AATF [Aethina tumida]	365	1.4e-119	PF08164; PF13339	Apoptosis-antagonizing transcription factor, C-terminal; Apoptosis antagonizing transcription factor				XP_017771666.1	protein AATF-like	XM_017916177.1
108559224	2888.42214370969	0.525596913935066	0.118836578374107	4.42285465574786	9.74052716348049e-06	0.000174804264438736	regulatory particle non-ATPase 1	XP_065165358.1 26S proteasome non-ATPase regulatory subunit 2 [Dalotia coriaria]	1536	0	PF17781; PF01851; PF01851; PF01851; PF18051 | PF17781; PF01851; PF01851; PF01851; PF18051 | PF17781; PF01851; PF01851; PF01851; PF18051	RPN1 N-terminal domain; Proteasome/cyclosome repeat; Proteasome/cyclosome repeat; Proteasome/cyclosome repeat; 26S proteasome non-ATPase regulatory subunit RPN1 C-terminal | RPN1 N-terminal domain; Proteasome/cyclosome repeat; Proteasome/cyclosome repeat; Proteasome/cyclosome repeat; 26S proteasome non-ATPase regulatory subunit RPN1 C-terminal | RPN1 N-terminal domain; Proteasome/cyclosome repeat…				XP_017771918.1 | XP_017771919.1 | XP_017771920.1	26S proteasome non-ATPase regulatory subunit 2 | 26S proteasome non-ATPase regulatory subunit 2 | 26S proteasome non-ATPase regulatory subunit 2	XM_017916429.1 | XM_017916430.1 | XM_017916431.1
108567608	7753.85653311285	0.417215240605737	0.0943710663963588	4.4210080116445	9.82415307974302e-06	0.000176017411541301	electron transfer flavoprotein subunit alpha wal	XP_065165497.1 electron transfer flavoprotein subunit alpha, mitochondrial [Dalotia coriaria]	558	4.86e-200	PF01012; PF00766	Electron transfer flavoprotein domain; Electron transfer flavoprotein FAD-binding domain				XP_017783676.1	electron transfer flavoprotein subunit alpha, mitochondrial	XM_017928187.1
108557697	506.815130836186	-0.513337603280188	0.116235457869882	-4.41635979835717	1.00376954059857e-05	0.000179550502677428	Dihydrouridine synthase 3	XP_019873623.2 tRNA-dihydrouridine(47) synthase [NAD(P)(+)]-like [Aethina tumida]	773	1.3e-276	PF01207	Dihydrouridine synthase (Dus)				XP_017769821.1	tRNA-dihydrouridine(47) synthase [NAD(P)(+)]-like	XM_017914332.1
108556848	1547.43350620877	-0.384929358298282	0.0871969050691292	-4.41448418373464	1.01251117826687e-05	0.000180819679201708	kelch protein	XP_023708370.1 ring canal kelch homolog [Cryptotermes secundus]	634	5.43e-221	PF07707; PF00651; PF01344; PF01344; PF01344; PF01344; PF01344; PF01344 | PF07707; PF00651; PF01344; PF01344; PF01344; PF01344; PF01344; PF01344	BTB And C-terminal Kelch; BTB/POZ domain; Kelch motif; Kelch motif; Kelch motif; Kelch motif; Kelch motif; Kelch motif | BTB And C-terminal Kelch; BTB/POZ domain; Kelch motif; Kelch motif; Kelch motif; Kelch motif; Kelch motif; Kelch motif				XP_017768618.1 | XP_017768619.1	ring canal kelch homolog | ring canal kelch homolog	XM_017913129.1 | XM_017913130.1
108561707	102.025060843861	-1.53004659080665	0.346736242438569	-4.41271030696401	1.02084551244598e-05	0.000182012114662243	myc proto-oncogene protein-like	XP_065160077.1 myc proto-oncogene protein [Dalotia coriaria]	311	2.03e-98	PF00010	Helix-loop-helix DNA-binding domain				XP_017775268.1	myc proto-oncogene protein-like	XM_017919779.1
108563564	710.48985322349	0.749620048793257	0.170230239062705	4.40356574085013	1.06485995189072e-05	0.000189551974904632	solute carrier family 25 member 51	XP_065164544.1 mitochondrial nicotinamide adenine dinucleotide transporter SLC25A51 isoform X1 [Dalotia coriaria]	383	2.8e-132	PF00153; PF00153; PF00153	Mitochondrial carrier protein; Mitochondrial carrier protein; Mitochondrial carrier protein				XP_017777766.1	solute carrier family 25 member 51	XM_017922277.1
108563945	4788.79544476747	2.13609468599049	0.485182736870039	4.40266011888767	1.06931616659251e-05	0.000190037208053164	turripeptide Gsp9.3-like	XP_055296390.1 serine protease inhibitor dipetalogastin-like [Sitodiplosis mosellana]	99	7.53e-24	PF00050; PF00050	Kazal-type serine protease inhibitor domain; Kazal-type serine protease inhibitor domain				XP_017778279.1	turripeptide Gsp9.3-like	XM_017922790.1
108557786	2082.01799269806	0.856038419063499	0.194888808012802	4.3924452501514	1.12082861068574e-05	0.000198870123282091	epidermal retinol dehydrogenase 2	XP_065160626.1 uncharacterized protein [Dalotia coriaria]	466	1.04e-158	PF00106	short chain dehydrogenase				XP_017769935.1	epidermal retinol dehydrogenase 2	XM_017914446.1
108565563	1427.56479485048	0.53652700744668	0.122203967484475	4.39042216460639	1.1313080593683e-05	0.000200405748645839	kynurenine--oxoglutarate transaminase 3	XP_044727744.1 kynurenine aminotransferase [Chrysoperla carnea]	629	2.55e-223	PF00155	Aminotransferase class I and II				XP_017780585.1	kynurenine--oxoglutarate transaminase 3	XM_017925096.1
108560525	2532.08051304253	0.535280257969567	0.121965113411293	4.38879809970318	1.13978822320393e-05	0.000201258746872167	Proteasome beta5 subunit-related 1	XP_970194.1 proteasome subunit beta type-5 [Tribolium castaneum]	477	1.49e-169	PF00227	Proteasome subunit				XP_017773588.1	proteasome subunit beta type-5	XM_017918099.1
108563943	26.8738984946052	-6.50314029394512	1.48165524808377	-4.38910488951843	1.13818166494058e-05	0.000201258746872167	four-domain proteases inhibitor-like	XP_049876398.1 serine protease inhibitor dipetalogastin-like [Pectinophora gossypiella]	86.3	6.16e-18	PF00050; PF00050; PF07648	Kazal-type serine protease inhibitor domain; Kazal-type serine protease inhibitor domain; Kazal-type serine protease inhibitor domain				XP_017778277.1	four-domain proteases inhibitor-like	XM_017922788.1
108563937	415.559248277306	-0.390197170227597	0.0889224073821424	-4.38806350069596	1.14364388082553e-05	0.000201615421237669	Brf RNA polymerase III subunit	XP_065169196.1 transcription factor IIIB 90 kDa subunit [Dalotia coriaria]	709	5.26e-249	PF07741; PF08271; PF00382; PF00382 | PF08271; PF07741; PF00382; PF00382	Brf1-like TBP-binding domain; TFIIB zinc-binding; Transcription factor TFIIB repeat; Transcription factor TFIIB repeat | TFIIB zinc-binding; Brf1-like TBP-binding domain; Transcription factor TFIIB repeat; Transcription factor TFIIB repeat				XP_017778265.1 | XP_017778266.1	transcription factor IIIB 90 kDa subunit isoform X1 | transcription factor IIIB 90 kDa subunit isoform X1	XM_017922776.1 | XM_017922777.1
108563231	267.855554922849	-0.659218607384129	0.150372313163087	-4.38390946788969	1.16568231919343e-05	0.00020503317398549	ribosome biogenesis protein BRX1 homolog	XP_068897269.1 ribosome biogenesis protein BRX1 homolog [Tenebrio molitor]	424	2.28e-146	PF04427	Brix domain				XP_017777335.1	ribosome biogenesis protein BRX1 homolog	XM_017921846.1
108567582	1683.48461352369	0.256656541379205	0.058547826180746	4.38370744264471	1.16676439716773e-05	0.00020503317398549	mitochondrial import inner membrane translocase subunit Tim17-B-like	XP_065169427.1 mitochondrial import inner membrane translocase subunit Tim17-B-like [Dalotia coriaria]	295	1.54e-101	PF02466	Tim17/Tim22/Tim23/Pmp24 family				XP_017783619.1	mitochondrial import inner membrane translocase subunit Tim17-B-like	XM_017928130.1
108569510	407.592519390378	0.529246260822055	0.120845911062675	4.37951318474954	1.18944725331003e-05	0.00020868529046492	26S proteasome non-ATPase regulatory subunit 9	XP_065167861.1 26S proteasome non-ATPase regulatory subunit 9 [Dalotia coriaria]	207	1.32e-65	PF18265; PF17820	Nas2 N_terminal domain; PDZ domain				XP_017786571.1	26S proteasome non-ATPase regulatory subunit 9	XM_017931082.1
108568716	422.608882111539	-0.568136495379496	0.129736627909607	-4.37915263047641	1.19141668115975e-05	0.000208697438742864	bystin	XP_065162984.1 bystin [Dalotia coriaria]	650	4.54e-233	PF05291	Bystin				XP_017785444.1	bystin	XM_017929955.1
108562181	146.362738439139	-1.33250524667037	0.304502993924195	-4.3760004770334	1.20876749203969e-05	0.000211082433930067	lysozyme-like	XP_065157864.1 uncharacterized protein [Dalotia coriaria]	219	1.6e-71	PF05497	Destabilase				XP_017775925.1	lysozyme-like	XM_017920436.1
108565344	25.851174770629	5.15547188891684	1.17812943109018	4.37598090062672	1.20887599874362e-05	0.000211082433930067	juvenile hormone acid O-methyltransferase-like	XP_065159002.1 juvenile hormone acid O-methyltransferase-like [Dalotia coriaria]	257	5.75e-83	PF13847	Methyltransferase domain				XP_017780255.1	juvenile hormone acid O-methyltransferase-like	XM_017924766.1
108568405	1739.56543076185	0.407795846511441	0.0932096665430054	4.37503814396	1.21411245992517e-05	0.000211660272180289	ER lumen protein-retaining receptor	XP_022916886.1 ER lumen protein-retaining receptor [Onthophagus taurus]	370	1.79e-129	PF00810	ER lumen protein retaining receptor				XP_017784959.1	ER lumen protein-retaining receptor	XM_017929470.1
108567066	650.747853693447	0.412607457318987	0.0943686874538157	4.37229200120981	1.22948932352361e-05	0.000214001287484307	ER membrane protein complex subunit 3	XP_065165718.1 ER membrane protein complex subunit 3 [Dalotia coriaria]	450	3.6e-160	PF01956	Integral membrane protein EMC3/TMCO1-like				XP_017782763.1	ER membrane protein complex subunit 3	XM_017927274.1
108558573	1973.64598790534	0.463026987026456	0.105960718330563	4.36979849062521	1.24361242872401e-05	0.000216117014314491	dnaJ protein homolog 1	XP_065166200.1 dnaJ protein homolog 1 [Dalotia coriaria]	546	5.63e-195	PF00226; PF01556	DnaJ domain; DnaJ C terminal domain				XP_017771024.1	dnaJ protein homolog 1	XM_017915535.1
108565726	278.806088793325	1.3263777011974	0.303636735243375	4.36830444818958	1.2521486284676e-05	0.000217256688569662	integrin beta-PS-like	XP_065173754.1 LOW QUALITY PROTEIN: integrin beta-PS-like [Dalotia coriaria]	456	4.63e-149	PF00362; PF00362; PF07974; PF17205 | PF00362; PF00362; PF07974; PF17205	Integrin beta chain VWA domain; Integrin beta chain VWA domain; EGF-like domain; Integrin plexin domain | Integrin beta chain VWA domain; Integrin beta chain VWA domain; EGF-like domain; Integrin plexin domain				XP_017780803.1 | XP_017780804.1	integrin beta-PS-like | integrin beta-PS-like	XM_017925314.1 | XM_017925315.1
108569890	651.581059477241	-1.19801974430752	0.274417672723149	-4.36567999582216	1.26727895360592e-05	0.000219535090653846	ethanolamine kinase 1	XP_025830733.1 ethanolamine kinase-like isoform X1 [Agrilus planipennis]	430	7.97e-149	PF01633	Choline/ethanolamine kinase				XP_017787130.1	ethanolamine kinase	XM_017931641.1
108563628	1351.5800568391	-0.504967498219937	0.11572059129288	-4.36367886283871	1.27893281267373e-05	0.000221205024907017	inosine-5'-monophosphate dehydrogenase-like	XP_065166498.1 inosine-5'-monophosphate dehydrogenase [Dalotia coriaria]	849	6.92e-309	PF00571; PF00571; PF00478 | PF00571; PF00571; PF00478	CBS domain; CBS domain; IMP dehydrogenase / GMP reductase domain | CBS domain; CBS domain; IMP dehydrogenase / GMP reductase domain				XP_017777852.1 | XP_017777853.1	inosine-5'-monophosphate dehydrogenase-like | inosine-5'-monophosphate dehydrogenase-like	XM_017922363.1 | XM_017922364.1
108565830	55.1959556713172	-2.775925641942	0.636304456968311	-4.36257456873393	1.28540752366108e-05	0.000221975327552982	MFS-type transporter SLC18B1-like	XP_065163951.1 MFS-type transporter SLC18B1-like [Dalotia coriaria]	832	2.77e-302	PF07690	Major Facilitator Superfamily				XP_017780965.1	MFS-type transporter SLC18B1-like	XM_017925476.1
108565155	340.837756316263	1.02686869009449	0.235522451134986	4.35996095126385	1.30085655445854e-05	0.000224290542191807	excitatory amino acid transporter 1-like	XP_065159777.1 excitatory amino acid transporter 1-like isoform X2 [Dalotia coriaria]	628	2.85e-222	PF00375	Sodium:dicarboxylate symporter family				XP_017779940.1	excitatory amino acid transporter 1-like	XM_017924451.1
108560512	9397.20454621242	-0.487626786676401	0.111857708334583	-4.3593489794895	1.30449941620508e-05	0.000224291710698965	ribosomal protein L12	XP_019867679.1 60S ribosomal protein L12 [Aethina tumida]	307	2.55e-106	PF00298; PF03946	Ribosomal protein L11, RNA binding domain; Ribosomal protein L11, N-terminal domain				XP_017773572.1	60S ribosomal protein L12	XM_017918083.1
108565769	9459.19117670002	-0.456777892541071	0.104784638524993	-4.359206644895	1.30534808007145e-05	0.000224291710698965	Glycerol-3-phosphate dehydrogenase 1	XP_065171292.1 glycerol-3-phosphate dehydrogenase [NAD(+)], cytoplasmic-like isoform X1 [Dalotia coriaria]	639	6.68e-231	PF07479; PF01210 | PF07479; PF01210	NAD-dependent glycerol-3-phosphate dehydrogenase C-terminus; NAD-dependent glycerol-3-phosphate dehydrogenase N-terminus | NAD-dependent glycerol-3-phosphate dehydrogenase C-terminus; NAD-dependent glycerol-3-phosphate dehydrogenase N-terminus				XP_017780864.1 | XP_017780865.1	glycerol-3-phosphate dehydrogenase [NAD(+)], cytoplasmic isoform X1 | glycerol-3-phosphate dehydrogenase [NAD(+)], cytoplasmic isoform X1	XM_017925375.1 | XM_017925376.1
108567647	7829.91439093061	0.433076173825311	0.099353745152879	4.35893154464305	1.30698984655684e-05	0.000224291710698965	Heat shock protein 70 cognate 5	XP_065169830.1 heat shock 70 kDa protein cognate 5 [Dalotia coriaria]	1151	0	PF00012	Hsp70 protein				XP_017783734.1	heat shock 70 kDa protein cognate 5	XM_017928245.1
108562987	1231.22755006137	-0.423401165874424	0.0974284852589311	-4.3457636106029	1.3879197716518e-05	0.00023780846883076	1-Acylglycerol-3-phosphate O-acyltransferase 4	XP_022914209.1 1-acyl-sn-glycerol-3-phosphate acyltransferase gamma-like [Onthophagus taurus]	539	1.25e-190	PF01553; PF16076	Acyltransferase; Acyltransferase C-terminus				XP_017776995.1	1-acyl-sn-glycerol-3-phosphate acyltransferase gamma	XM_017921506.1
108559308	1850.69495083116	0.363962448822345	0.0837585398821345	4.34537719180056	1.39036541850644e-05	0.000237856439119256	bifunctional coenzyme A synthase-like	XP_018576337.1 bifunctional coenzyme A synthase [Anoplophora glabripennis]	654	8.58e-232	PF01467; PF01121	Cytidylyltransferase-like; Dephospho-CoA kinase				XP_017772037.1	bifunctional coenzyme A synthase-like	XM_017916548.1
108558862	620.78463693957	1.52905259181837	0.351953624730202	4.34447178372009	1.39611186005174e-05	0.000238468064680377	senecionine N-oxygenase-like	XP_022920140.2 uncharacterized protein [Onthophagus taurus]	351	5.66e-116	PF00743; PF00743	Flavin-binding monooxygenase-like; Flavin-binding monooxygenase-like				XP_017771386.1	senecionine N-oxygenase-like	XM_017915897.1
108568410	291.92086918595	-2.07207104106823	0.477050730630775	-4.34350249988812	1.40228881158319e-05	0.000239151211453699	kynurenine formamidase-like	XP_063916555.1 kynurenine formamidase-like [Zophobas morio]	253	1.33e-81	PF04199	Putative cyclase				XP_017784968.1	kynurenine formamidase-like	XM_017929479.1
108562912	258.282840732383	-0.61988883990325	0.142914417638405	-4.33748288064023	1.4412375608121e-05	0.000245412591168981	DDB1- and CUL4-associated factor 13	XP_015840465.1 DDB1- and CUL4-associated factor 13 isoform X1 [Tribolium castaneum]	664	4.64e-238	PF04158; PF00400; PF00400; PF00400; PF00400	Sof1-like domain; WD domain, G-beta repeat; WD domain, G-beta repeat; WD domain, G-beta repeat; WD domain, G-beta repeat				XP_017776905.1	DDB1- and CUL4-associated factor 13	XM_017921416.1
108558052	36987.6032195578	-0.638787105582657	0.147538876128582	-4.32961889330067	1.49367611321381e-05	0.000253767059284706	Ferritin 1 heavy chain homologue	XP_023024931.1 ferritin subunit-like [Leptinotarsa decemlineata]	275	3.24e-92	PF00210	Ferritin-like domain				XP_017770330.1	ferritin subunit	XM_017914841.1
108565334	1212.39526373614	0.58544547405486	0.135224443352879	4.329435267314	1.49492203730497e-05	0.000253767059284706	protein rolling stone-like	XP_065165987.1 protein rolling stone-like isoform X1 [Dalotia coriaria]	270	5.33e-87	PF21534 | PF21534 | PF21534	Protein rolling stone | Protein rolling stone | Protein rolling stone				XP_017780244.1 | XP_017780245.1 | XP_017780246.1	protein rolling stone-like isoform X1 | protein rolling stone-like isoform X1 | protein rolling stone-like isoform X1	XM_017924755.1 | XM_017924756.1 | XM_017924757.1
108565425	348.851515737829	1.29393779038424	0.298897336626102	4.32903753840691	1.49762407359328e-05	0.00025383341358449	alanine--glyoxylate aminotransferase 2, mitochondrial	XP_049819194.1 alanine--glyoxylate aminotransferase 2, mitochondrial [Aethina tumida]	691	2.18e-247	PF00202	Aminotransferase class-III				XP_017780357.1	alanine--glyoxylate aminotransferase 2, mitochondrial	XM_017924868.1
108565706	12379.1356626169	-0.543511487366142	0.125574015905509	-4.32821617949307	1.50321885499391e-05	0.000254389101454516	60S ribosomal protein L34-like	XP_066137957.1 large ribosomal subunit protein eL34-like [Euwallacea fornicatus]	186	1.5e-59	PF01199	Ribosomal protein L34e				XP_017780780.1	60S ribosomal protein L34-like	XM_017925291.1
108569970	18480.4829264513	-0.527324412928125	0.121881248543416	-4.32654259149867	1.51468042647496e-05	0.000255934386522685	ribosomal protein L27A	XP_019889353.1 60S ribosomal protein L27a [Ooceraea biroi]	267	7.04e-91	PF00828	Ribosomal proteins 50S-L15, 50S-L18e, 60S-L27A				XP_017787258.1	60S ribosomal protein L27a	XM_017931769.1
108564395	1387.20952827625	-0.305070764197044	0.070537371869708	-4.32495223610756	1.52564915258403e-05	0.000257391776387563	SNF-related serine/threonine-protein kinase-like	XP_022909255.1 SNF-related serine/threonine-protein kinase [Onthophagus taurus]	1011	0	PF00069 | PF00069	Protein kinase domain | Protein kinase domain				XP_017778914.1 | XP_017778915.1	SNF-related serine/threonine-protein kinase-like isoform X1 | SNF-related serine/threonine-protein kinase-like isoform X1	XM_017923425.1 | XM_017923426.1
108559684	909.393592975301	-0.443003576157189	0.102438976918432	-4.32456072369734	1.52836101830317e-05	0.000257453820000364	WW and C2 domain containing protein kibra	XP_022903657.2 protein kibra isoform X1 [Onthophagus taurus]	1424	0	PF00168; PF00397 | PF00168	C2 domain; WW domain | C2 domain				XP_017772519.1 | XP_017772520.1	protein kibra isoform X1 | protein kibra isoform X1	XM_017917030.1 | XM_017917031.1
108560797	194.705704954048	7.51313962935834	1.73824667461629	4.32225169135839	1.54444857280615e-05	0.000259765370216384	juvenile hormone acid O-methyltransferase-like	XP_044254916.1 juvenile hormone acid O-methyltransferase-like [Tribolium madens]	147	4.48e-42	PF08241	Methyltransferase domain				XP_017773966.1	juvenile hormone acid O-methyltransferase-like	XM_017918477.1
108557150	723.33578340265	-1.32547710102185	0.306793732686547	-4.32041779150716	1.55734066842532e-05	0.000261533219591977	acyl-CoA-binding domain-containing protein 6-like	NA	NA	NA	PF12796	Ankyrin repeats (3 copies)				XP_017769047.1	acyl-CoA-binding domain-containing protein 6-like	XM_017913558.1
108569926	11359.2817257892	-0.615593281259783	0.142553970778821	-4.31831732147893	1.57223276225764e-05	0.000263631029433217	60S ribosomal protein L22-like	XP_022902722.1 large ribosomal subunit protein eL22-like [Onthophagus taurus]	224	2.54e-74	PF01776	Ribosomal L22e protein family				XP_017787184.1	60S ribosomal protein L22-like	XM_017931695.1
108562933	41.5501646682894	-3.59086573593811	0.832096678074343	-4.31544294137572	1.59283191989434e-05	0.000266677941710359	sodium-coupled monocarboxylate transporter 2-like	XP_022915695.2 sodium-coupled monocarboxylate transporter 2-like [Onthophagus taurus]	368	2.18e-119	PF00474	Sodium:solute symporter family				XP_017776934.1	sodium-coupled monocarboxylate transporter 2-like	XM_017921445.1
108565924	755.758032188444	0.478946212988542	0.111009554621175	4.3144593690423	1.59993955085225e-05	0.00026746021441416	armadillo repeat-containing protein 6 homolog	XP_065167535.1 armadillo repeat-containing protein 6 homolog isoform X1 [Dalotia coriaria]	450	2.79e-153	PF00514	Armadillo/beta-catenin-like repeat				XP_017781091.1	armadillo repeat-containing protein 6 homolog	XM_017925602.1
108564355	407.558287568064	-0.859811596455641	0.199378167347445	-4.3124661435838	1.6144361011667e-05	0.000269473430077719	kallikrein-14	XP_044266894.1 trypsin-3 [Tribolium madens]	419	1.2e-141	PF00089 | PF00089	Trypsin | Trypsin				XP_017778868.1 | XP_017778876.1	plasminogen isoform X1 | plasminogen isoform X1	XM_017923379.1 | XM_017923387.1
108560810	2600.77457960033	2.94738244502128	0.683556381084154	4.31183517056279	1.61905114140192e-05	0.00026983366746612	15-hydroxyprostaglandin dehydrogenase [NAD(+)]-like	XP_018330564.1 15-hydroxyprostaglandin dehydrogenase [NAD(+)]-like [Agrilus planipennis]	219	3.62e-68	PF00106	short chain dehydrogenase				XP_017773992.1	15-hydroxyprostaglandin dehydrogenase [NAD(+)]-like	XM_017918503.1
108556560	4353.95634575208	0.601243236067255	0.139541393044233	4.30870885656608	1.64210362540085e-05	0.000273260971481477	uncharacterized LOC108556560	XP_018563876.1 uncharacterized protein LOC108905487 [Anoplophora glabripennis]	101	5.09e-26	NA	NA				XP_017768219.1	uncharacterized protein LOC108556560	XM_017912730.1
108569164	2182.39364223205	-0.425460290103561	0.0987942726158532	-4.30652788707601	1.65837030909961e-05	0.000275550394929516	Eukaryotic translation initiation factor mextil	XP_065164876.1 eukaryotic translation initiation factor 4E-binding protein Mextli isoform X1 [Dalotia coriaria]	686	3.65e-245	PF00013 | PF00013 | NA	KH domain | KH domain | NA				XP_017786100.1 | XP_017786109.1 | XP_017786118.1	eukaryotic translation initiation factor 4E-binding protein Mextli isoform X1 | eukaryotic translation initiation factor 4E-binding protein Mextli isoform X1 | eukaryotic translation initiation factor 4E-binding protein Mextli isoform X1	XM_017930611.1 | XM_017930620.1 | XM_017930629.1
108556615	2800.21510973764	0.659873206451351	0.153468589305518	4.29972810356462	1.71007783616767e-05	0.000283712762456639	syndecan-like	XP_065165627.1 syndecan isoform X2 [Dalotia coriaria]	204	5.18e-65	PF01034	Syndecan domain				XP_017768286.1	syndecan-like	XM_017912797.1
108564887	272.085828498866	-2.64129986895307	0.615606307118233	-4.29056661442843	1.78217815372765e-05	0.000295228697773617	cytochrome P450 6k1-like	XP_970485.1 cytochrome P450 6k1 [Tribolium castaneum]	453	1.9e-153	PF00067	Cytochrome P450				XP_017779575.1	cytochrome P450 6k1-like	XM_017924086.1
108558490	1978.4217339349	0.458903230224137	0.10701686966345	4.28813916597738	1.80176199813161e-05	0.000298023373877703	NADH dehydrogenase (ubiquinone) B8 subunit	XP_049854269.1 NADH dehydrogenase [ubiquinone] 1 alpha subcomplex subunit 2 [Schistocerca gregaria]	145	1.35e-44	PF05047	Mitochondrial ribosomal protein L51 / S25 / CI-B8 domain				XP_017770896.1	NADH dehydrogenase [ubiquinone] 1 alpha subcomplex subunit 2	XM_017915407.1
108562431	17631.880400669	-0.544461915695292	0.127058854342469	-4.28511588989912	1.8264395496608e-05	0.000301650910886083	ribosomal protein S23	XP_044259003.1 40S ribosomal protein S23 [Tribolium madens]	283	2.8e-97	PF00164	Ribosomal protein S12/S23				XP_017776251.1	40S ribosomal protein S23	XM_017920762.1
108557404	1413.09531678936	-0.428729812588396	0.100118675559898	-4.28221618185408	1.85041074451455e-05	0.000304043024347843	histone acetyltransferase enoki mushroom	XP_068914128.1 histone acetyltransferase KAT6B isoform X2 [Tenebrio molitor]	1407	0	PF17772; PF01853; PF00538; PF21524 | PF17772; PF01853; PF00538; PF21524 | PF21524; PF01853; PF17772; PF00538	MYST family zinc finger domain; MOZ/SAS family; linker histone H1 and H5 family; SAM domain-containing protein 1, WH domain | MYST family zinc finger domain; MOZ/SAS family; linker histone H1 and H5 family; SAM domain-containing protein 1, WH domain | SAM domain-containing protein 1, WH domain; MOZ/SAS family; MYST family zinc finger domain; linker histone H1 and H5 family				XP_017769391.1 | XP_017769392.1 | XP_017769393.1	histone acetyltransferase KAT6A isoform X1 | histone acetyltransferase KAT6A isoform X1 | histone acetyltransferase KAT6A isoform X1	XM_017913902.1 | XM_017913903.1 | XM_017913904.1
108560706	526.506987402379	0.460698556885699	0.107583983934983	4.28222250222779	1.85035817106643e-05	0.000304043024347843	ceramide-1-phosphate transfer protein	XP_068903490.1 ceramide-1-phosphate transfer protein [Tenebrio molitor]	258	1.26e-84	PF08718	Glycolipid transfer protein (GLTP)				XP_017773861.1	ceramide-1-phosphate transfer protein	XM_017918372.1
108566513	2036.57320318984	-0.427537164920847	0.0998257066202517	-4.28283634943098	1.84525890813277e-05	0.000304043024347843	SET domain-containing protein upSET	XP_065155573.1 LOW QUALITY PROTEIN: proteoglycan 4 [Dalotia coriaria]	1183	0	PF20826; PF00856 | PF20826; PF00856 | PF20826; PF00856 | PF20826; PF00856 | PF20826; PF00856 | PF00856; PF20826	PhD finger domain; SET domain | PhD finger domain; SET domain | PhD finger domain; SET domain | PhD finger domain; SET domain | PhD finger domain; SET domain | SET domain; PhD finger domain				XP_017781914.1 | XP_017781915.1 | XP_017781916.1 | XP_017781917.1 | XP_017781918.1 | XP_017781919.1	uncharacterized protein LOC108566513 isoform X1 | uncharacterized protein LOC108566513 isoform X1 | uncharacterized protein LOC108566513 isoform X1 | uncharacterized protein LOC108566513 isoform X1 | uncharacterized protein LOC108566513 isoform X1 | uncharacterized protein LOC108566513 isoform X1	XM_017926425.1 | XM_017926426.1 | XM_017926427.1 | XM_017926428.1 | XM_017926429.1 | XM_017926430.1
108568843	21642.538325373	0.517880500594024	0.120942877792733	4.28202561445202	1.85199657005105e-05	0.000304043024347843	tubulin beta-1 chain	XP_044264392.1 tubulin beta-1 chain [Tribolium madens]	897	0	PF00091; PF03953	Tubulin/FtsZ family, GTPase domain; Tubulin C-terminal domain				XP_017785659.1	tubulin beta-1 chain	XM_017930170.1
108567882	703.54697881466	0.496805227963072	0.116097825033636	4.27919496182753	1.87570510175604e-05	0.000307475658695322	uncharacterized LOC108567882	XP_065168295.1 zinc finger C2HC domain-containing protein 1C isoform X2 [Dalotia coriaria]	434	1.95e-146	PF13913; PF13913 | PF13913; PF13913 | PF13913; PF13913	zinc-finger of a C2HC-type; zinc-finger of a C2HC-type | zinc-finger of a C2HC-type; zinc-finger of a C2HC-type | zinc-finger of a C2HC-type; zinc-finger of a C2HC-type				XP_017784086.1 | XP_017784087.1 | XP_017784088.1	uncharacterized protein LOC108567882 isoform X1 | uncharacterized protein LOC108567882 isoform X1 | uncharacterized protein LOC108567882 isoform X1	XM_017928597.1 | XM_017928598.1 | XM_017928599.1
108569865	2064.41579259557	0.273696347497921	0.0639737817096474	4.27825806421957	1.88361569817478e-05	0.000308312238644615	ubiquitin-conjugating enzyme E2 N	XP_043280891.1 ubiquitin-conjugating enzyme E2 N [Venturia canescens]	303	5.99e-105	PF00179	Ubiquitin-conjugating enzyme				XP_017787085.1	ubiquitin-conjugating enzyme E2 N	XM_017931596.1
108566964	97.7057479965812	-10.4853222203559	2.45292747126939	-4.27461567582745	1.91467278853876e-05	0.000312929333876803	ovomucoid-like	XP_028168235.1 serine protease inhibitor dipetalogastin-like [Ostrinia furnacalis]	111	1.27e-26	PF00050; PF00050; PF00050	Kazal-type serine protease inhibitor domain; Kazal-type serine protease inhibitor domain; Kazal-type serine protease inhibitor domain				XP_017782607.1	ovomucoid-like	XM_017927118.1
108557424	1816.72437860537	-0.583274764365182	0.136560031428613	-4.27119676426033	1.94426765689791e-05	0.000317294081362701	Branched chain keto acid dehydrogenase E1 subunit beta	XP_065156965.1 2-oxoisovalerate dehydrogenase subunit beta, mitochondrial [Dalotia coriaria]	636	9.9e-230	PF02779; PF02780	Transketolase, pyrimidine binding domain; Transketolase, C-terminal domain				XP_017769419.1	2-oxoisovalerate dehydrogenase subunit beta, mitochondrial	XM_017913930.1
108566088	11006.4926987579	1.12568476739862	0.263637543331642	4.26981966670267	1.95631077434227e-05	0.000318785774994083	myophilin	XP_056644358.1 myophilin [Diorhabda sublineata]	303	1.64e-104	PF00307; PF00402	Calponin homology (CH) domain; Calponin family repeat				XP_017781295.1	myophilin	XM_017925806.1
108569616	476.507513827628	-0.455542708152689	0.106706138772853	-4.26913309198086	1.96234157607185e-05	0.000319294778222179	LTV1 ribosome biogenesis factor	XP_063919184.1 protein LTV1 homolog [Zophobas morio]	516	9.83e-180	PF04180; PF04180	Low temperature viability protein; Low temperature viability protein				XP_017786723.1	protein LTV1 homolog	XM_017931234.1
108560715	412.325345707331	0.509046833380291	0.119250209063678	4.26872906452067	1.96589878248529e-05	0.000319400389467987	2',5'-phosphodiesterase 12-like	XP_065172268.1 2',5'-phosphodiesterase 12-like [Dalotia coriaria]	475	2.7e-161	PF03372	Endonuclease/Exonuclease/phosphatase family				XP_017773871.1	2',5'-phosphodiesterase 12-like	XM_017918382.1
108561356	3583.89686806576	0.74185511346695	0.173849168837016	4.26723416873187	1.97911386343096e-05	0.000321072489838438	titin-like	XP_065174071.1 titin isoform X1 [Dalotia coriaria]	509	1.05e-149	NA | NA | NA | NA | NA	NA | NA | NA | NA | NA				XP_017774730.1 | XP_017774731.1 | XP_017774732.1 | XP_017774733.1 | XP_017774734.1	titin-like isoform X1 | titin-like isoform X1 | titin-like isoform X1 | titin-like isoform X1 | titin-like isoform X1	XM_017919241.1 | XM_017919242.1 | XM_017919243.1 | XM_017919244.1 | XM_017919245.1
108558312	1648.26150881278	-0.472028751758552	0.110694522027567	-4.26424671350042	2.00577725929989e-05	0.00032491816576535	pre-mRNA processing factor 8	XP_056648803.1 pre-mRNA-processing-splicing factor 8 [Diorhabda sublineata]	4667	0	PF08084; PF12134; PF10597; PF10596; PF08083; PF10598; PF08082; PF01398 | PF08084; PF12134; PF10597; PF10596; PF08083; PF10598; PF08082; PF01398	PROCT (NUC072) domain; PRP8 domain IV core; U5-snRNA binding site 2 of PrP8; U6-snRNA interacting domain of PrP8; PROCN (NUC071) domain; RNA recognition motif of the spliceosomal PrP8; PRO8NT (NUC069), PrP8 N-terminal domain; JAB1/Mov34/MPN/PAD-1 ubiquitin protease | PROCT (NUC072) domain; PRP8 domain IV core; U5-snRNA binding site 2 of PrP8; U6-snRNA interacting domain of PrP8; PROCN (NUC071) do…				XP_017770679.1 | XP_017770680.1	pre-mRNA-processing-splicing factor 8 | pre-mRNA-processing-splicing factor 8	XM_017915190.1 | XM_017915191.1
108567644	257.522722782697	0.759228775762637	0.178217616339925	4.26012193045224	2.04315413096141e-05	0.000330485446544171	cathepsin O-like	XP_031341674.1 cathepsin O-like [Photinus pyralis]	369	8.33e-125	PF08246; PF00112	Cathepsin propeptide inhibitor domain (I29); Papain family cysteine protease				XP_017783728.1	cathepsin O-like	XM_017928239.1
108557522	3300.85067169117	0.593262886036567	0.139344538555003	4.25752521188613	2.06702355664809e-05	0.000333854701803912	elongation of very long chain fatty acids protein AAEL008004-like	XP_065173279.1 LOW QUALITY PROTEIN: very long chain fatty acid elongase AAEL008004-like [Dalotia coriaria]	560	7.64e-201	PF01151	GNS1/SUR4 family				XP_017769545.1	elongation of very long chain fatty acids protein AAEL008004-like	XM_017914056.1
108568260	1359.07913951511	0.555234130184952	0.130450446676917	4.25628385589268	2.07852786301017e-05	0.000335219846100451	proteasome subunit beta type-7-like	XP_065164451.1 proteasome subunit beta type-7 [Dalotia coriaria]	458	3.29e-162	PF12465; PF00227	Proteasome beta subunits C terminal; Proteasome subunit				XP_017784723.1	proteasome subunit beta type-7-like	XM_017929234.1
108556607	2083.37115221391	0.456965627762391	0.107466996674824	4.25214849117901	2.11729388714418e-05	0.000340971242851973	mitochondrial folate transporter/carrier	XP_063914858.1 solute carrier family 25 member 32-like isoform X1 [Zophobas morio]	528	3.14e-188	PF00153; PF00153; PF00153 | PF00153; PF00153; PF00153	Mitochondrial carrier protein; Mitochondrial carrier protein; Mitochondrial carrier protein | Mitochondrial carrier protein; Mitochondrial carrier protein; Mitochondrial carrier protein				XP_017768271.1 | XP_017768272.1	mitochondrial folate transporter/carrier | mitochondrial folate transporter/carrier	XM_017912782.1 | XM_017912783.1
108566115	1038.20335495799	0.457218390812633	0.107545464248977	4.25139631880832	2.12441853611732e-05	0.0003416176981285	inactive selenide, water dikinase	XP_968685.1 inactive selenide, water dikinase-like protein [Tribolium castaneum]	806	8.7e-296	PF00586; PF02769	AIR synthase related protein, N-terminal domain; AIR synthase related protein, C-terminal domain				XP_017781327.1	selenide, water dikinase	XM_017925838.1
108558153	524.846249242031	0.858539890912775	0.201978361589836	4.25065281327631	2.13148351835761e-05	0.000342252682487158	uncharacterized LOC108558153	XP_065164250.1 uncharacterized protein [Dalotia coriaria]	642	6.46e-222	PF06974	WS/DGAT C-terminal domain				XP_017770464.1	uncharacterized protein LOC108558153	XM_017914975.1
108557920	2064.02299428978	0.517397727297479	0.121862579115649	4.24574739064453	2.1786597596749e-05	0.000348814627825256	proteasome subunit beta type-4	XP_065168702.1 proteasome subunit beta type-4 [Dalotia coriaria]	414	1.45e-145	PF00227	Proteasome subunit				XP_017770141.1	proteasome subunit beta type-4	XM_017914652.1
108566331	10134.5548129083	0.936578529376266	0.220592371805986	4.24574304953754	2.1787019456262e-05	0.000348814627825256	yippee interacting protein 2	XP_065168368.1 3-ketoacyl-CoA thiolase, mitochondrial [Dalotia coriaria]	659	1.46e-237	PF02803; PF00108	Thiolase, C-terminal domain; Thiolase, N-terminal domain				XP_017781630.1	3-ketoacyl-CoA thiolase, mitochondrial	XM_017926141.1
108559539	105.922994847361	1.60950643564077	0.379344095595531	4.24286671211795	2.20682517132437e-05	0.000352802923677664	chymotrypsin-2-like	XP_065167594.1 chymotrypsin-like [Dalotia coriaria]	289	5.07e-95	PF00089	Trypsin				XP_017772341.1	chymotrypsin-2-like	XM_017916852.1
108565788	4719.90432378484	0.395633471088899	0.0932569946660239	4.24239996694896	2.21142120456665e-05	0.000353023823979005	ubiquitin-like activating enzyme 1	XP_966352.1 ubiquitin-like modifier-activating enzyme 1 [Tribolium castaneum]	1788	0	PF10585; PF00899; PF16190; PF16191; PF00899; PF09358 | PF10585; PF16191; PF09358; PF00899; PF16190; PF00899	Ubiquitin-activating enzyme, SCCH domain; ThiF family; Ubiquitin-activating enzyme E1 FCCH domain; Ubiquitin-activating enzyme E1 four-helix bundle; ThiF family; Ubiquitin fold domain | Ubiquitin-activating enzyme, SCCH domain; Ubiquitin-activating enzyme E1 four-helix bundle; Ubiquitin fold domain; ThiF family; Ubiquitin-activating enzyme E1 FCCH domain; ThiF family				XP_017780892.1 | XP_017780893.1	ubiquitin-like modifier-activating enzyme 1 isoform X1 | ubiquitin-like modifier-activating enzyme 1 isoform X1	XM_017925403.1 | XM_017925404.1
108563151	1318.46039772595	-0.357486147888987	0.0843996433977643	-4.23563576215841	2.27905954185816e-05	0.000363293337419857	SIN3 transcription regulator family member A	XP_031347576.1 paired amphipathic helix protein Sin3b isoform X1 [Photinus pyralis]	1749	0	PF16879; PF08295; PF02671; PF02671; PF02671 | PF16879; PF08295; PF02671; PF02671; PF02671	C-terminal domain of Sin3a protein; Sin3 family co-repressor; Paired amphipathic helix repeat; Paired amphipathic helix repeat; Paired amphipathic helix repeat | C-terminal domain of Sin3a protein; Sin3 family co-repressor; Paired amphipathic helix repeat; Paired amphipathic helix repeat; Paired amphipathic helix repeat				XP_017777237.1 | XP_017777238.1	paired amphipathic helix protein Sin3b | paired amphipathic helix protein Sin3b	XM_017921748.1 | XM_017921749.1
108566210	11083.4830495626	-0.481749291685888	0.113752153399559	-4.2350784340207	2.28471945395233e-05	0.000363667735692151	ribosomal protein L18	XP_968042.1 large ribosomal subunit protein eL18 [Tribolium castaneum]	331	5.09e-115	PF17135	Ribosomal protein 60S L18 and 50S L18e				XP_017781486.1	60S ribosomal protein L18	XM_017925997.1
108568508	346.480208256034	0.643161121084249	0.152005853113199	4.23116023437127	2.32488973969321e-05	0.000369526251968894	peptidoglycan-recognition protein LB-like	XP_969556.1 peptidoglycan-recognition protein LB [Tribolium castaneum]	256	5.13e-84	PF01510 | PF01510	N-acetylmuramoyl-L-alanine amidase | N-acetylmuramoyl-L-alanine amidase				XP_017785141.1 | XP_017785142.1	peptidoglycan-recognition protein LB-like isoform X1 | peptidoglycan-recognition protein LB-like isoform X1	XM_017929652.1 | XM_017929653.1
108562191	1911.31261672069	-0.375666961462452	0.0888096857985598	-4.23002241348481	2.33668029105723e-05	0.000370863578564762	eukaryotic translation initiation factor 3 subunit E-like	XP_023312476.1 eukaryotic translation initiation factor 3 subunit E [Anoplophora glabripennis]	788	3.77e-287	PF09440; PF01399	eIF3 subunit 6 N terminal domain; PCI domain				XP_017775935.1	eukaryotic translation initiation factor 3 subunit E-like	XM_017920446.1
108567659	921.761875414931	0.617582991362514	0.146180427490825	4.22479946161929	2.39153644654581e-05	0.000379022291376806	26S proteasome non-ATPase regulatory subunit 8-like	XP_022911337.1 26S proteasome non-ATPase regulatory subunit 8-like [Onthophagus taurus]	432	1.62e-152	PF10075	CSN8/PSMD8/EIF3K family				XP_017783750.1	26S proteasome non-ATPase regulatory subunit 8-like	XM_017928261.1
108561965	722.806592880717	0.373357000079448	0.088410788306719	4.22298010491864	2.41093109086391e-05	0.000381545477967699	sec1 family domain containing Slh	XP_065158002.1 protein sly1 homolog isoform X1 [Dalotia coriaria]	1056	0	PF00995	Sec1 family				XP_017775611.1	protein sly1 homolog	XM_017920122.1
108560804	2391.25238896397	1.27422006262864	0.301767986544181	4.22251570559518	2.4159055857844e-05	0.000381782605016836	protein takeout-like	XP_019867783.1 protein takeout [Aethina tumida]	188	8.48e-57	PF06585	Haemolymph juvenile hormone binding protein (JHBP)				XP_017773977.1	protein takeout-like	XM_017918488.1
108562544	1480.75169671214	0.554801834653878	0.131410887730705	4.22188636143156	2.42266250192915e-05	0.000382300319808734	proteasome subunit alpha type-1-like	XP_065161218.1 proteasome subunit alpha type-1-like [Dalotia coriaria]	457	8.46e-162	PF10584; PF00227	Proteasome subunit A N-terminal signature; Proteasome subunit				XP_017776414.1	proteasome subunit alpha type-1-like	XM_017920925.1
108559917	2134.48578020492	1.03325694742138	0.244799714866633	4.22082577990051	2.43409007053588e-05	0.000383552528618301	facilitated trehalose transporter Tret1-like	XP_018326009.2 facilitated trehalose transporter Tret1-like isoform X1 [Agrilus planipennis]	734	3.07e-261	PF00083 | PF00083	Sugar (and other) transporter | Sugar (and other) transporter				XP_017772792.1 | XP_017772793.1	facilitated trehalose transporter Tret1-like isoform X1 | facilitated trehalose transporter Tret1-like isoform X1	XM_017917303.1 | XM_017917304.1
108563767	969.673198581655	0.317944283815669	0.0753405923160198	4.22009270224524	2.44201879953295e-05	0.000384250608528229	syntaxin-7	XP_063919983.1 syntaxin-7 [Zophobas morio]	357	1.71e-122	PF14523; PF05739 | PF14523; PF05739	Syntaxin-like protein; SNARE domain | Syntaxin-like protein; SNARE domain				XP_017778025.1 | XP_017778026.1	syntaxin-7 | syntaxin-7	XM_017922536.1 | XM_017922537.1
108556704	918.406710109008	-0.318647314881454	0.0755379987320189	-4.21837115399229	2.46073521906688e-05	0.000386641701158963	TBP-associated factor 4	XP_031356275.1 transcription initiation factor TFIID subunit 4 isoform X1 [Photinus pyralis]	1018	0	PF07531; PF05236 | PF05236; PF07531 | PF05236; PF07531	NHR1 homology to TAF; Transcription initiation factor TFIID component TAF4 family | Transcription initiation factor TFIID component TAF4 family; NHR1 homology to TAF | Transcription initiation factor TFIID component TAF4 family; NHR1 homology to TAF				XP_017768437.1 | XP_017768526.1 | XP_017768601.1	transcription initiation factor TFIID subunit 4 isoform X1 | transcription initiation factor TFIID subunit 4 isoform X1 | transcription initiation factor TFIID subunit 4 isoform X1	XM_017912948.1 | XM_017913037.1 | XM_017913112.1
108563421	184.693404742954	-0.878129132832757	0.208187021909958	-4.21798210463164	2.46498377067991e-05	0.000386755953619677	probable ribosome production factor 1	XP_044270925.1 probable ribosome production factor 1 [Tribolium madens]	443	1.39e-154	PF04427	Brix domain				XP_017777580.1	probable ribosome production factor 1	XM_017922091.1
108561172	500.84002885968	1.16207022358974	0.275577447859444	4.21685530734155	2.47732818997041e-05	0.000388138309706777	TRAF-type zinc finger domain-containing protein 1-like	XP_063925167.1 TRAF-type zinc finger domain-containing protein 1-like isoform X1 [Zophobas morio]	441	4.5e-152	PF21366	TRAFD1/XAF1, zinc finger				XP_017774478.1	TRAF-type zinc finger domain-containing protein 1-like	XM_017918989.1
108568717	704.222574831001	0.352141265238052	0.0836106720068381	4.21167844709168	2.53480197403133e-05	0.000396577351578149	transport and golgi organization 11	XP_065162987.1 transport and Golgi organization protein 11 isoform X2 [Dalotia coriaria]	284	1.65e-95	PF05644; PF05644	Mitochondrial and peroxisomal fission factor Mff; Mitochondrial and peroxisomal fission factor Mff				XP_017785445.1	transport and Golgi organization protein 11	XM_017929956.1
108562871	8600.21786243778	0.656919071620134	0.156062467060211	4.20933414673425	2.56124370041145e-05	0.000400144232739956	peroxisomal multifunctional enzyme type 2-like	XP_044265364.1 peroxisomal multifunctional enzyme type 2-like isoform X1 [Tribolium madens]	1006	0	PF01575; PF22622; PF00106; PF02036 | PF02036	MaoC like domain; MFE-2 hydratase 2 N-terminal domain; short chain dehydrogenase; SCP-2 sterol transfer family | SCP-2 sterol transfer family				XP_017776851.1 | XP_017776852.1	peroxisomal multifunctional enzyme type 2-like isoform X1 | peroxisomal multifunctional enzyme type 2-like isoform X1	XM_017921362.1 | XM_017921363.1
108563074	867.891844837908	0.807434597601862	0.192005826445823	4.20526091602584	2.60781133995866e-05	0.00040684079469838	solute carrier family 41 member 1-like	XP_065165527.1 solute carrier family 41 member 1-like [Dalotia coriaria]	702	4.98e-251	PF01769; PF01769 | PF01769; PF01769 | PF01769; PF01769 | PF01769; PF01769	Divalent cation transporter; Divalent cation transporter | Divalent cation transporter; Divalent cation transporter | Divalent cation transporter; Divalent cation transporter | Divalent cation transporter; Divalent cation transporter				XP_017777133.1 | XP_017777134.1 | XP_017777135.1 | XP_017777136.1	solute carrier family 41 member 1-like | solute carrier family 41 member 1-like | solute carrier family 41 member 1-like | solute carrier family 41 member 1-like	XM_017921644.1 | XM_017921645.1 | XM_017921646.1 | XM_017921647.1
108564366	822.63565810732	1.19674860491113	0.284616966313353	4.20476902839853	2.61348908318162e-05	0.000407148235469272	SET and MYND domain containing, arthropod-specific, member 5	XP_065160545.1 SET domain-containing protein SmydA-8-like [Dalotia coriaria]	847	1.58e-306	PF00856; PF01753	SET domain; MYND finger				XP_017778878.1	LOW QUALITY PROTEIN: protein msta	XM_017923389.1
108565080	54.4449153801756	1.53382408811263	0.365067942297121	4.20147569918445	2.65180716189462e-05	0.000412532550412019	CD63 antigen-like	XP_065173910.1 tetraspanin-6-like [Dalotia coriaria]	192	9.31e-59	PF00335 | PF00335 | PF00335	Tetraspanin family | Tetraspanin family | Tetraspanin family				XP_017779847.1 | XP_017779848.1 | XP_017779849.1	CD63 antigen-like | CD63 antigen-like | CD63 antigen-like	XM_017924358.1 | XM_017924359.1 | XM_017924360.1
108564870	1566.55452563213	1.42423210398741	0.339076058680093	4.20033224855643	2.66523578495016e-05	0.000414035143226416	uncharacterized LOC108564870	XP_022902548.2 cytosolic carboxypeptidase 1-like isoform X1 [Onthophagus taurus]	877	4.35e-305	PF00246; PF18027	Zinc carboxypeptidase; Cytosolic carboxypeptidase N-terminal domain				XP_017779539.1	uncharacterized protein LOC108564870	XM_017924050.1
108565681	1267.39564871567	0.694718488101199	0.165424323200109	4.19961511500831	2.67369073275397e-05	0.00041476193951747	uncharacterized LOC108565681	XP_065155279.1 uncharacterized protein [Dalotia coriaria]	182	8.34e-57	PF01284	Membrane-associating domain	XP_018562303.1 CKLF-like MARVEL transmembrane domain-containing protein 8 [Anoplophora glabripennis]	164	9,97E-56	XP_017780746.1	uncharacterized protein LOC108565681	XM_017925257.1
108557453	664.232336409768	4.45936346133668	1.06202301238006	4.19893298860159	2.6817566131043e-05	0.000414841308193303	polyserase-2-like	XP_037811503.1 transmembrane protease serine 9-like [Lucilia sericata]	872	3.21e-295	PF00089; PF00089; PF00089; PF00089; PF00089	Trypsin; Trypsin; Trypsin; Trypsin; Trypsin				XP_017769449.1	LOW QUALITY PROTEIN: polyserase-2-like	XM_017913960.1
108561401	4204.84126452867	-0.371865317744206	0.08855975972705	-4.19903259550762	2.68057735903247e-05	0.000414841308193303	Caseinolytic protease chaperone subunit	XP_065156652.1 ATP-dependent Clp protease ATP-binding subunit clpX-like, mitochondrial isoform X1 [Dalotia coriaria]	845	5.77e-304	PF10431; PF07724 | PF10431; PF07724 | PF10431; PF07724	C-terminal, D2-small domain, of ClpB protein; AAA domain (Cdc48 subfamily) | C-terminal, D2-small domain, of ClpB protein; AAA domain (Cdc48 subfamily) | C-terminal, D2-small domain, of ClpB protein; AAA domain (Cdc48 subfamily)				XP_017774803.1 | XP_017774804.1 | XP_017774806.1	ATP-dependent Clp protease ATP-binding subunit clpX-like, mitochondrial isoform X1 | ATP-dependent Clp protease ATP-binding subunit clpX-like, mitochondrial isoform X1 | ATP-dependent Clp protease ATP-binding subunit clpX-like, mitochondrial isoform X1	XM_017919314.1 | XM_017919315.1 | XM_017919317.1
108564103	1073.74785400293	-0.49234626288994	0.117264197678439	-4.19860684366806	2.6856213220214e-05	0.000414854837971322	PDZ domain-containing guanine nucleotide exchange factor	XP_063910808.1 rap guanine nucleotide exchange factor 2 isoform X10 [Zophobas morio]	1957	0	PF00617; PF00595; PF00618; PF00788 | PF00788; PF00595; PF00617; PF00618 | PF00788; PF00595; PF00618; PF00617 | PF00788; PF00618; PF00617; PF00595 | PF00618; PF00788; PF00617; PF00595 | PF00788; PF00618; PF00617; PF00595 | PF00788; PF00595; PF00617; PF00618	RasGEF domain; PDZ domain; RasGEF N-terminal motif; Ras association (RalGDS/AF-6) domain | Ras association (RalGDS/AF-6) domain; PDZ domain; RasGEF domain; RasGEF N-terminal motif | Ras association (RalGDS/AF-6) domain; PDZ domain; RasGEF N-terminal motif; RasGEF domain | Ras association (RalGDS/AF-6) domain; RasGEF N-terminal motif; RasGEF domain; PDZ domain | RasGEF N-terminal motif; Ras associ…				XP_017778511.1 | XP_017778512.1 | XP_017778513.1 | XP_017778514.1 | XP_017778515.1 | XP_017778516.1 | XP_017778517.1	rap guanine nucleotide exchange factor 2 isoform X1 | rap guanine nucleotide exchange factor 2 isoform X1 | rap guanine nucleotide exchange factor 2 isoform X1 | rap guanine nucleotide exchange factor 2 isoform X1 | rap guanine nucleotide exchange factor 2 isoform X1 | rap guanine nucleotide exchange factor 2 isoform X1 | rap guanine nucleotide exchange factor 2 isoform X1	XM_017923022.1 | XM_017923023.1 | XM_017923024.1 | XM_017923025.1 | XM_017923026.1 | XM_017923027.1 | XM_017923028.1
108564218	674.151834833307	1.54640527165592	0.368854554550673	4.19245269599477	2.75954635856318e-05	0.000425675528877801	SET and MYND domain-containing protein 4-like	XP_022911238.2 uncharacterized protein [Onthophagus taurus]	822	1.22e-293	PF01753	MYND finger				XP_017778668.1	SET and MYND domain-containing protein 4-like	XM_017923179.1
108563828	39556.1646626318	0.77083862825814	0.183892590651821	4.19178731196209	2.76765401165636e-05	0.000426327405470151	ADP,ATP carrier protein	XP_065161944.1 ADP,ATP carrier protein-like [Dalotia coriaria]	565	5.09e-204	PF00153; PF00153; PF00153	Mitochondrial carrier protein; Mitochondrial carrier protein; Mitochondrial carrier protein				XP_017778108.1	ADP,ATP carrier protein	XM_017922619.1
108564411	2326.49183686388	-0.438497411118261	0.104709767162069	-4.18774124900459	2.81744466786335e-05	0.000433389282733098	ubiquitin-conjugating enzyme E2 R2	XP_022913737.1 ubiquitin-conjugating enzyme E2 R2 [Onthophagus taurus]	452	3.8e-161	PF00179 | PF00179	Ubiquitin-conjugating enzyme | Ubiquitin-conjugating enzyme				XP_017778941.1 | XP_017778942.1	ubiquitin-conjugating enzyme E2 R2 | ubiquitin-conjugating enzyme E2 R2	XM_017923452.1 | XM_017923453.1
108563779	1679.22611543788	0.31825987403998	0.0760343269067623	4.1857393494158	2.84239372995631e-05	0.000436491702598457	ER membrane protein complex subunit 1	XP_065173919.1 LOW QUALITY PROTEIN: ER membrane protein complex subunit 1-like [Dalotia coriaria]	1130	0	PF07774; PF13360	ER membrane protein complex subunit 1, C-terminal; PQQ-like domain				XP_017778048.1	ER membrane protein complex subunit 1	XM_017922559.1
108567536	1190.9987486862	-0.404033521797218	0.0965320369728585	-4.18548633663266	2.84556185978781e-05	0.000436491702598457	importin-7 msk	XP_065160117.1 LOW QUALITY PROTEIN: importin-7 [Dalotia coriaria]	1699	0	PF03810	Importin-beta N-terminal domain				XP_017783558.1	importin-7	XM_017928069.1
108562174	116.764548263631	-0.646968638019193	0.154601743178852	-4.18474348811672	2.85488293455547e-05	0.00043731072901287	uncharacterized LOC108562174	XP_065159145.1 uncharacterized protein [Dalotia coriaria]	434	4.34e-147	NA | NA	NA | NA				XP_017775915.1 | XP_017775916.1	uncharacterized protein LOC108562174 isoform X1 | uncharacterized protein LOC108562174 isoform X1	XM_017920426.1 | XM_017920427.1
108564693	1415.9329061863	0.424935530932218	0.101573951244516	4.18350891863292	2.87043823477895e-05	0.000439081102125031	proteasome subunit beta type-2-like	XP_018321423.1 proteasome subunit beta type-2-like [Agrilus planipennis]	311	1.46e-106	PF00227	Proteasome subunit				XP_017779276.1	proteasome subunit beta type-2-like	XM_017923787.1
108565089	828.091463340747	5.47800203246253	1.30962901378658	4.18286550984678	2.87857694529138e-05	0.000439713638249446	glucose dehydrogenase [FAD, quinone]-like	XP_026467252.1 glucose dehydrogenase [FAD, quinone]-like [Ctenocephalides felis]	454	2.21e-151	PF00732; PF05199	GMC oxidoreductase; GMC oxidoreductase				XP_017779865.1	glucose dehydrogenase [FAD, quinone]-like	XM_017924376.1
108564682	1657.37514723949	0.659661160884421	0.15783173204096	4.17952177521075	2.92122748760906e-05	0.000445608909672365	facilitated trehalose transporter Tret1-like	XP_065173425.1 uncharacterized protein [Dalotia coriaria]	651	8.21e-224	PF00083 | PF00083	Sugar (and other) transporter | Sugar (and other) transporter				XP_017779258.1 | XP_017779259.1	facilitated trehalose transporter Tret1-like isoform X1 | facilitated trehalose transporter Tret1-like isoform X1	XM_017923769.1 | XM_017923770.1
108563159	4411.24819361768	-3.06405666482509	0.73354277351653	-4.17706611727127	2.95293212062537e-05	0.000449678120001252	uncharacterized LOC108563159	XP_068897246.1 uncharacterized protein [Tenebrio molitor]	447	4.49e-134	PF04083; PF04083; PF00561	Partial alpha/beta-hydrolase lipase region; Partial alpha/beta-hydrolase lipase region; alpha/beta hydrolase fold	XP_035720602.1 lipase 3-like [Vespa mandarinia]	700	1,83E-63	XP_017777251.1	uncharacterized protein LOC108563159	XM_017921762.1
108565737	88.8632011706714	-2.22439639735344	0.532557050980354	-4.17682273337414	2.95609216644727e-05	0.000449678120001252	uncharacterized LOC108565737	XP_031357076.1 uncharacterized protein LOC116181005 [Photinus pyralis]	199	1.28e-53	NA | NA | NA | NA	NA | NA | NA | NA				XP_017780818.1 | XP_017780819.1 | XP_017780820.1 | XP_017780821.1	uncharacterized protein LOC108565737 isoform X1 | uncharacterized protein LOC108565737 isoform X1 | uncharacterized protein LOC108565737 isoform X1 | uncharacterized protein LOC108565737 isoform X1	XM_017925329.1 | XM_017925330.1 | XM_017925331.1 | XM_017925332.1
108569647	294.267862436728	2.2134056815175	0.530047831963067	4.17586026777999	2.9686201349165e-05	0.000450959266138146	pathogenesis-related protein 5-like	XP_050309813.1 uncharacterized protein LOC126745836 [Anthonomus grandis grandis]	207	2.28e-64	PF00314	Thaumatin family				XP_017786768.1	pathogenesis-related protein 5-like	XM_017931279.1
108562101	10465.7737527378	-0.529134180145757	0.126730269007809	-4.17527859988328	2.97621588337438e-05	0.000451488660871558	ribosomal protein L30	XP_022913743.1 large ribosomal subunit protein eL30 [Onthophagus taurus]	216	1.41e-71	PF01248	Ribosomal protein L7Ae/L30e/S12e/Gadd45 family				XP_017775832.1	60S ribosomal protein L30	XM_017920343.1
108561620	12492.7223258694	0.745049197978049	0.17852881381817	4.17327142909758	3.0025687506038e-05	0.000454858104660435	Catalase	XP_022911787.1 catalase isoform X1 [Onthophagus taurus]	873	0	PF06628; PF00199	Catalase-related immune-responsive; Catalase				XP_017775132.1	catalase	XM_017919643.1
108560144	1054.56921385182	0.636456492181966	0.152609603594142	4.17048781461089	3.03948308262387e-05	0.000459816015102727	proteasome alpha4 subunit	XP_031342811.1 proteasome subunit alpha type-7-1 [Photinus pyralis]	438	2.23e-155	PF00227; PF10584	Proteasome subunit; Proteasome subunit A N-terminal signature				XP_017773075.1	proteasome subunit alpha type-7-1	XM_017917586.1
108557504	1579.42714443651	0.561631205924	0.13483838001771	4.16521769135933	3.11055615399792e-05	0.000469920746070965	Signal peptidase complex subunit Spase25	XP_044267400.1 probable signal peptidase complex subunit 2 [Tribolium madens]	276	2.82e-93	PF06703	Microsomal signal peptidase 25 kDa subunit (SPC25)				XP_017769518.1	probable signal peptidase complex subunit 2	XM_017914029.1
108562271	3612.67075420984	-0.382890439993638	0.0919882254569141	-4.16238532803286	3.14940310249669e-05	0.000475135910367048	synaptotagmin binding cytoplasmic RNA interacting protein	XP_065170002.1 heterogeneous nuclear ribonucleoprotein Q isoform X2 [Dalotia coriaria]	1095	0	PF18360; PF00076; PF00076; PF00076 | PF18360; PF00076; PF00076; PF00076 | PF18360; PF00076; PF00076; PF00076 | PF00076; PF00076; PF00076; PF18360 | PF18360; PF00076; PF00076; PF00076 | PF18360; PF00076; PF00076; PF00076 | PF00076; PF00076; PF00076; PF18360 | PF00076; PF00076; PF00076; PF18360 | PF00076; PF00076; PF00076; PF18360 | PF18360; PF00076; PF00076; PF00076 | PF18360; PF00076; PF00076; PF…	Heterogeneous nuclear ribonucleoprotein Q acidic domain; RNA recognition motif; RNA recognition motif; RNA recognition motif | Heterogeneous nuclear ribonucleoprotein Q acidic domain; RNA recognition motif; RNA recognition motif; RNA recognition motif | Heterogeneous nuclear ribonucleoprotein Q acidic domain; RNA recognition motif; RNA recognition motif; RNA recognition motif | RNA recognition mo…				XP_017776037.1 | XP_017776038.1 | XP_017776039.1 | XP_017776040.1 | XP_017776041.1 | XP_017776042.1 | XP_017776043.1 | XP_017776044.1 | XP_017776045.1 | XP_017776046.1 | XP_017776047.1 | XP_017776048.1 | XP_017776049.1 | XP_017776051.1 | XP_017776052.1	heterogeneous nuclear ribonucleoprotein Q isoform X1 | heterogeneous nuclear ribonucleoprotein Q isoform X1 | heterogeneous nuclear ribonucleoprotein Q isoform X1 | heterogeneous nuclear ribonucleoprotein Q isoform X1 | heterogeneous nuclear ribonucleoprotein Q isoform X1 | heterogeneous nuclear ribonucleoprotein Q isoform X1 | heterogeneous nuclear ribonucleoprotein Q isoform X1 | heterogeneous …	XM_017920548.1 | XM_017920549.1 | XM_017920550.1 | XM_017920551.1 | XM_017920552.1 | XM_017920553.1 | XM_017920554.1 | XM_017920555.1 | XM_017920556.1 | XM_017920557.1 | XM_017920558.1 | XM_017920559.1 | XM_017920560.1 | XM_017920562.1 | XM_017920563.1
108569556	1288.14992034448	0.489673862328026	0.117731539980489	4.15924112102141	3.19306689460166e-05	0.000481062465067353	proteasome subunit alpha type-6-like	XP_018573882.1 proteasome subunit alpha type-6 [Anoplophora glabripennis]	444	6.46e-158	PF10584; PF00227	Proteasome subunit A N-terminal signature; Proteasome subunit				XP_017786633.1	proteasome subunit alpha type-6-like	XM_017931144.1
108564106	134.873071463632	4.35424691410284	1.04740673936589	4.15716908289033	3.22215516223709e-05	0.000484779865025342	selenium-binding protein 1-A-like	XP_044256801.1 methanethiol oxidase-like [Tribolium madens]	215	3.06e-68	PF05694	56kDa selenium binding protein (SBP56)				XP_017778520.1	selenium-binding protein 1-A-like	XM_017923031.1
108565204	9399.74063551745	-0.586575635970914	0.141150994864505	-4.15566065640548	3.24348934083208e-05	0.000487322071550734	ribosomal protein S21	XP_060529578.1 small ribosomal subunit protein eS21 [Cylas formicarius]	162	1.34e-51	PF01249	Ribosomal protein S21e				XP_017780013.1	40S ribosomal protein S21	XM_017924524.1
108556617	3262.18380458527	0.715970872503232	0.172375480583842	4.15355403261655	3.27350870337341e-05	0.000491160465698772	acyl-CoA oxidase 1	XP_068916097.1 acyl-coenzyme A oxidase 1 [Tenebrio molitor]	972	0	PF14749; PF22924; PF01756	Acyl-coenzyme A oxidase N-terminal; Acyl-CoA oxidase, C-alpha1 domain; Acyl-CoA oxidase				XP_017768288.1	probable peroxisomal acyl-coenzyme A oxidase 1	XM_017912799.1
108561679	276.529409825527	-0.603337185967813	0.145350816665473	-4.1509033097241	3.3116565682892e-05	0.000495073545075872	ankyrin repeat and LEM domain-containing protein 1	XP_065167014.1 LOW QUALITY PROTEIN: ankyrin repeat and LEM domain-containing protein 1-like [Dalotia coriaria]	620	1.57e-213	PF03020; PF12796; PF22945 | PF03020; PF12796; PF22945	LEM domain; Ankyrin repeats (3 copies); LEM-3-like GIY-YIG domain | LEM domain; Ankyrin repeats (3 copies); LEM-3-like GIY-YIG domain				XP_017775228.1 | XP_017775234.1	ankyrin repeat and LEM domain-containing protein 1 | ankyrin repeat and LEM domain-containing protein 1	XM_017919739.1 | XM_017919745.1
108561799	19736.8713325342	-0.451655745855727	0.108807679742402	-4.15095466537845	3.31091348849876e-05	0.000495073545075872	40S ribosomal protein S14	XP_066151922.1 small ribosomal subunit protein uS11A [Euwallacea fornicatus]	289	1.3e-99	PF00411 | PF00411	Ribosomal protein S11 | Ribosomal protein S11				XP_017775397.1 | XP_017775481.1	40S ribosomal protein S14 | 40S ribosomal protein S14	XM_017919908.1 | XM_017919992.1
108569383	261.839490307626	-0.542713239340729	0.130748982456588	-4.15080277600573	3.31311167832801e-05	0.000495073545075872	RNA-binding protein NOB1	XP_044268253.1 RNA-binding protein NOB1 [Tribolium madens]	479	3.29e-166	PF08772; PF17146	Nin one binding (NOB1) Zn-ribbon like; PIN domain of ribonuclease				XP_017786399.1	RNA-binding protein NOB1	XM_017930910.1
108561173	1929.73641757993	-0.442281417092108	0.106590706121504	-4.14934315744136	3.33430652100636e-05	0.000497563702720283	nascent polypeptide associated complex protein alpha subunit	XP_056637890.1 nascent polypeptide-associated complex subunit alpha [Diorhabda sublineata]	324	3.03e-111	PF01849; PF19026	NAC domain; HYPK UBA domain				XP_017774479.1	nascent polypeptide-associated complex subunit alpha	XM_017918990.1
108568143	2755.92351266179	0.641443580447793	0.154602892935078	4.14897527640153	3.33966873766706e-05	0.000497687676333749	Acetyl-CoA acetyltransferase 1	XP_068910473.1 acetyl-CoA acetyltransferase, mitochondrial isoform X1 [Tenebrio molitor]	784	1.22e-283	PF00108; PF02803; PF05768 | PF02803; PF00108	Thiolase, N-terminal domain; Thiolase, C-terminal domain; Glutaredoxin-like domain (DUF836) | Thiolase, C-terminal domain; Thiolase, N-terminal domain				XP_017784568.1 | XP_017784569.1	acetyl-CoA acetyltransferase, mitochondrial isoform X1 | acetyl-CoA acetyltransferase, mitochondrial isoform X1	XM_017929079.1 | XM_017929080.1
108559004	46.4010282600431	2.9734705540732	0.717340653592433	4.14513040517374	3.39620377462334e-05	0.000505426911337238	UDP-glucuronosyltransferase 2B37-like	XP_065157276.1 UDP-glycosyltransferase UGT5-like [Dalotia coriaria]	439	2.3e-147	PF00201	UDP-glucoronosyl and UDP-glucosyl transferase				XP_017771607.1	UDP-glucuronosyltransferase 2B37-like	XM_017916118.1
108559846	197.418636929797	-0.680179283404561	0.16413182758601	-4.14410351367182	3.41145631746238e-05	0.000507009806964673	harmonin	XP_008192663.2 harmonin isoform X2 [Tribolium castaneum]	674	1.76e-233	PF00595; PF00595 | PF00595; PF00595 | PF00595; PF00595 | PF00595; PF00595	PDZ domain; PDZ domain | PDZ domain; PDZ domain | PDZ domain; PDZ domain | PDZ domain; PDZ domain				XP_017772700.1 | XP_017772701.1 | XP_017772702.1 | XP_017772703.1	harmonin isoform X1 | harmonin isoform X1 | harmonin isoform X1 | harmonin isoform X1	XM_017917211.1 | XM_017917212.1 | XM_017917213.1 | XM_017917214.1
108563924	3499.09327557539	1.13035951142725	0.272786265322255	4.14375522203035	3.41664429424495e-05	0.000507094652482328	putative cystathionine gamma-lyase 2	XP_065155773.1 putative cystathionine gamma-lyase 2 [Dalotia coriaria]	583	4.15e-208	PF01053 | PF01053	Cys/Met metabolism PLP-dependent enzyme | Cys/Met metabolism PLP-dependent enzyme				XP_017778244.1 | XP_017778245.1	putative cystathionine gamma-lyase 2 | putative cystathionine gamma-lyase 2	XM_017922755.1 | XM_017922756.1
108565944	970.69762311633	0.597137262270952	0.14418047797755	4.14159580164474	3.44897756970651e-05	0.000511202707801439	tyrosine kinase receptor Cad96Ca	XP_065156593.1 tyrosine kinase receptor Cad96Ca [Dalotia coriaria]	840	5.71e-301	PF07714	Protein tyrosine and serine/threonine kinase				XP_017781118.1	tyrosine kinase receptor Cad96Ca	XM_017925629.1
108561148	2151.10296062838	0.870975434443337	0.210332115404605	4.14095314340317	3.45865614838421e-05	0.000511257341557251	uncharacterized LOC108561148	XP_065173179.1 uncharacterized protein [Dalotia coriaria]	258	9.78e-70	NA	NA	XP_063930201.1 titin-like isoform X2 [Zophobas morio]	960	7E-46	XP_017774451.1	uncharacterized protein LOC108561148	XM_017918962.1
108563166	18029.9040613866	0.630014768391363	0.152134029057185	4.14118243167378	3.45520005907033e-05	0.000511257341557251	proline dehydrogenase slgA	XP_065173130.1 proline dehydrogenase 1, mitochondrial isoform X1 [Dalotia coriaria]	984	0	PF01619 | PF01619 | PF01619	Proline dehydrogenase | Proline dehydrogenase | Proline dehydrogenase				XP_017777256.1 | XP_017777257.1 | XP_017777258.1	proline dehydrogenase 1, mitochondrial isoform X1 | proline dehydrogenase 1, mitochondrial isoform X1 | proline dehydrogenase 1, mitochondrial isoform X1	XM_017921767.1 | XM_017921768.1 | XM_017921769.1
108569274	1633.44639727606	0.248787138254859	0.0601740954628444	4.13445580429999	3.55796711813202e-05	0.000525230549172634	CDK5 and ABL1 enzyme substrate 1	XP_065164448.1 CDK5 and ABL1 enzyme substrate 2 isoform X1 [Dalotia coriaria]	674	1.48e-239	PF00134 | PF00134 | PF00134	Cyclin, N-terminal domain | Cyclin, N-terminal domain | Cyclin, N-terminal domain				XP_017786264.1 | XP_017786272.1 | XP_017786280.1	CDK5 and ABL1 enzyme substrate 2 isoform X1 | CDK5 and ABL1 enzyme substrate 2 isoform X1 | CDK5 and ABL1 enzyme substrate 2 isoform X1	XM_017930775.1 | XM_017930783.1 | XM_017930791.1
108563831	1224.16417347951	0.820548613920505	0.198502114460349	4.13370213285265	3.56966059649785e-05	0.000526249427266254	transcription factor Sox-11-B-like	XP_065167419.1 putative transcription factor SOX-14 [Dalotia coriaria]	306	7.76e-101	PF00505	HMG (high mobility group) box				XP_017778116.1	transcription factor Sox-11-B-like	XM_017922627.1
108569523	15.9205727998747	-2.82138771877215	0.682613949052202	-4.13321134543118	3.57729494627403e-05	0.000526667967760425	succinyl-CoA:3-ketoacid coenzyme A transferase 1, mitochondrial-like	XP_065173713.1 succinyl-CoA:3-ketoacid-coenzyme A transferase, mitochondrial [Dalotia coriaria]	580	6.22e-203	PF01144; PF01144	Coenzyme A transferase; Coenzyme A transferase				XP_017786603.1	succinyl-CoA:3-ketoacid coenzyme A transferase 1, mitochondrial-like	XM_017931114.1
108563464	1062.39661978841	0.432819779479475	0.104772418631538	4.1310469409092	3.61114826030812e-05	0.000530940312489479	calcium-independent phospholipase A2-gamma-like	XP_022902322.1 calcium-independent phospholipase A2-gamma-like [Onthophagus taurus]	716	3.3e-254	PF01734 | PF01734	Patatin-like phospholipase | Patatin-like phospholipase				XP_017777634.1 | XP_017777635.1	calcium-independent phospholipase A2-gamma-like isoform X1 | calcium-independent phospholipase A2-gamma-like isoform X1	XM_017922145.1 | XM_017922146.1
108563619	1028.38939765759	0.86708669867905	0.209924288457634	4.13047344378182	3.62016914217973e-05	0.000531555049312299	putative protein kinase C delta type homolog	XP_065174076.1 putative protein kinase C delta type homolog isoform X6 [Dalotia coriaria]	491	7.8e-171	PF00433; PF00069	Protein kinase C terminal domain; Protein kinase domain				XP_017777840.1	putative protein kinase C delta type homolog	XM_017922351.1
108558636	125.639938401388	-0.665420495942068	0.161152823831378	-4.12912712369428	3.64143037039761e-05	0.000533646548666362	forkhead box protein O-like	XP_031335971.1 forkhead box protein O-like [Photinus pyralis]	219	9.46e-72	PF00250	Forkhead domain				XP_017771108.1	forkhead box protein O-like	XM_017915619.1
108559124	304.031218298513	-0.469508667277225	0.113719651895303	-4.12865023285053	3.6489898757028e-05	0.000533646548666362	protein BCCIP homolog	XP_022917593.1 protein BCCIP homolog [Onthophagus taurus]	320	1.05e-107	PF13862	BCCIP				XP_017771758.1	protein BCCIP homolog	XM_017916269.1
108565986	9202.86132078229	-0.580196239523459	0.14052370773958	-4.12881391230216	3.64639360897398e-05	0.000533646548666362	ribosomal protein L36A	XP_063906196.1 large ribosomal subunit protein eL42 [Zophobas morio]	207	1.74e-68	PF00935 | PF00935	Ribosomal protein L44 | Ribosomal protein L44				XP_017781170.1 | XP_017781171.1	60S ribosomal protein L44 isoform X1 | 60S ribosomal protein L44 isoform X1	XM_017925681.1 | XM_017925682.1
108560832	1193.58159450552	0.75013179582326	0.181733662241299	4.12764364384659	3.66499491467786e-05	0.000535274456754082	carnitine/acylcarnitine carrier protein colt, mitochondrial	XP_022914925.1 congested-like trachea protein [Onthophagus taurus]	506	1.44e-180	PF00153; PF00153; PF00153	Mitochondrial carrier protein; Mitochondrial carrier protein; Mitochondrial carrier protein				XP_017774028.1	congested-like trachea protein	XM_017918539.1
108569739	251.388102878109	-0.741227556144497	0.179639109155245	-4.12620369601101	3.68800638718625e-05	0.000537919975437804	transducin beta-like protein 3	XP_018563869.1 transducin beta-like protein 3 [Anoplophora glabripennis]	680	5.64e-234	PF00400; PF00400; PF00400; PF00400; PF00400; PF00400; PF00400; PF00400; PF08625	WD domain, G-beta repeat; WD domain, G-beta repeat; WD domain, G-beta repeat; WD domain, G-beta repeat; WD domain, G-beta repeat; WD domain, G-beta repeat; WD domain, G-beta repeat; WD domain, G-beta repeat; Utp13 specific WD40 associated domain				XP_017786889.1	transducin beta-like protein 3	XM_017931400.1
108564707	216.137138246808	-0.934262532246211	0.226481468435323	-4.12511689676284	3.70546503961543e-05	0.000539749635677669	uncharacterized LOC108564707	XP_071050595.1 heterogeneous nuclear ribonucleoprotein C [Onthophagus taurus]	659	3.38e-237	PF00076 | PF00076 | PF00076	RNA recognition motif | RNA recognition motif | RNA recognition motif				XP_017779293.1 | XP_017779294.1 | XP_017779295.1	uncharacterized protein LOC108564707 isoform X1 | uncharacterized protein LOC108564707 isoform X1 | uncharacterized protein LOC108564707 isoform X1	XM_017923804.1 | XM_017923805.1 | XM_017923806.1
108565485	14423.3575933852	-0.52078868804688	0.126275646400938	-4.12422112173019	3.71991398535384e-05	0.000541136626505182	Ribosomal protein S15Ab	XP_046998907.1 40S ribosomal protein S15Aa [Schistocerca americana]	256	3.54e-87	PF00410	Ribosomal protein S8				XP_017780477.1	40S ribosomal protein S15Aa	XM_017924988.1
108564265	58.8159745589341	-1.96016326220655	0.475563578909039	-4.12176909489839	3.75973953867955e-05	0.000546206605202613	probable cytochrome P450 4ac2	XP_065165592.1 cytochrome P450 4c3-like [Dalotia coriaria]	174	1.38e-48	PF00067	Cytochrome P450				XP_017778749.1	probable cytochrome P450 4ac2	XM_017923260.1
108569115	24336.4000665084	1.29824485113814	0.31526933512815	4.11789129637501	3.82354962697149e-05	0.000554743005984517	keratin, type I cytoskeletal 10-like	XP_044270528.1 keratin, type II cytoskeletal 2 epidermal-like isoform X2 [Tribolium madens]	96.7	5.08e-22	NA	NA				XP_017786026.1	keratin, type I cytoskeletal 10-like	XM_017930537.1
108559360	211.913807838168	0.605484189563895	0.147155435514144	4.1145893622509	3.87869277666921e-05	0.00056200109190182	Coiled-coil domain-containing 58	XP_065157186.1 protein MIX23 isoform X1 [Dalotia coriaria]	205	1.04e-66	PF09774	Intermembrane space protein MIX23				XP_017772101.1	coiled-coil domain-containing protein 58	XM_017916612.1
108565597	331.669089335917	-0.540328493400693	0.131337771419105	-4.11403732195576	3.88798532606779e-05	0.000562605307459849	probable 18S rRNA (guanine-N(7))-methyltransferase	XP_972432.2 probable 18S rRNA (guanine-N(7))-methyltransferase [Tribolium castaneum]	473	2.04e-168	PF08241; PF12589	Methyltransferase domain; Methyltransferase involved in Williams-Beuren syndrome				XP_017780629.1	probable 18S rRNA (guanine-N(7))-methyltransferase	XM_017925140.1
108563719	509.852314377028	-0.56456325126912	0.137513555165962	-4.10550982110646	4.03424142513097e-05	0.000582951866812967	U3 small nucleolar RNA-associated protein 15 homolog	XP_019871187.1 U3 small nucleolar RNA-associated protein 15 homolog [Aethina tumida]	629	1.07e-221	PF09384; PF00400; PF00400; PF00400	UTP15 C terminal; WD domain, G-beta repeat; WD domain, G-beta repeat; WD domain, G-beta repeat				XP_017777964.1	U3 small nucleolar RNA-associated protein 15 homolog	XM_017922475.1
108567702	10590.2472461432	-0.528066328304145	0.128632726411355	-4.10522534223088	4.03920942041944e-05	0.000582951866812967	ribosomal protein L21	XP_065159249.1 large ribosomal subunit protein eL21 [Dalotia coriaria]	268	5.76e-91	PF01157	Ribosomal protein L21e				XP_017783802.1	60S ribosomal protein L21	XM_017928313.1
108558985	421.633010744294	-0.504739138725301	0.122985634749428	-4.10404954817413	4.05980454669596e-05	0.000585155293128106	Dead-box helicase Rs1	XP_057657133.1 probable ATP-dependent RNA helicase DDX27 [Diorhabda carinulata]	867	8.85e-309	PF00271; PF00270	Helicase conserved C-terminal domain; DEAD/DEAH box helicase				XP_017771584.1	probable ATP-dependent RNA helicase DDX27	XM_017916095.1
108558439	280.296523421705	0.846312236045784	0.206371655050285	4.10091315999559	4.11522982887499e-05	0.000591591220033168	ubiquitin thioesterase OTU1	XP_065156449.1 ubiquitin thioesterase Otu1 [Dalotia coriaria]	434	2.39e-151	PF02338; PF21403	OTU-like cysteine protease; OTU1, UBXL domain				XP_017770842.1	ubiquitin thioesterase OTU1	XM_017915353.1
108567527	2906.7206597359	0.353823123750219	0.0862787242685782	4.10093133330065	4.11490661759144e-05	0.000591591220033168	DnaJ heat shock protein family (Hsp40) member A4-like	XP_023029781.1 dnaJ homolog subfamily A member 1 [Leptinotarsa decemlineata]	585	1.86e-208	PF01556; PF00226; PF00684	DnaJ C terminal domain; DnaJ domain; DnaJ central domain				XP_017783540.1	dnaJ homolog subfamily A member 1	XM_017928051.1
108557087	1186.55117187422	-0.328861550819321	0.0802171813190031	-4.09963982044599	4.13793617722243e-05	0.000594077817443581	60S ribosomal protein L18a-like	XP_044755305.1 60S ribosomal protein L18a [Coccinella septempunctata]	306	1.13e-105	PF01775	Ribosomal proteins 50S-L18Ae/60S-L20/60S-L18A				XP_017768959.1	60S ribosomal protein L18a-like	XM_017913470.1
108569369	12348.8689739926	1.99838929272535	0.487608397271319	4.09834880594436	4.16107903849371e-05	0.000596620510179849	uncharacterized LOC108569369	NA	NA	NA	NA	NA				XP_017786378.1	uncharacterized protein LOC108569369	XM_017930889.1
108567127	2432.55860688172	0.786740657913189	0.192004535926694	4.09751079116985	4.17616705333476e-05	0.000598003164886254	lysozyme-like	XP_065159526.1 lysozyme-like [Dalotia coriaria]	248	2.11e-83	PF05497	Destabilase				XP_017782892.1	lysozyme-like	XM_017927403.1
108564095	386.303230087643	0.505940899987232	0.123699543859161	4.09007894615418	4.31226384194147e-05	0.000615237262866422	tether containing UBX domain for GLUT4	XP_065160661.1 tether containing UBX domain for GLUT4 isoform X1 [Dalotia coriaria]	491	1.29e-167	PF11470	TUG ubiquitin-like domain				XP_017778494.1	tether containing UBX domain for GLUT4	XM_017923005.1
108565605	1607.24455741472	-1.10854593253369	0.271036682206399	-4.09002177679223	4.31332689071424e-05	0.000615237262866422	protein croquemort-like	XP_975247.2 protein peste isoform X2 [Tribolium castaneum]	365	1.17e-118	PF01130 | PF01130	CD36 family | CD36 family				XP_017780634.1 | XP_017780635.1	protein croquemort-like isoform X1 | protein croquemort-like isoform X1	XM_017925145.1 | XM_017925146.1
108565768	1273.98045215371	0.436448166217829	0.106701715466602	4.09035753838875	4.30708705057291e-05	0.000615237262866422	mitogen-activated protein kinase kinase kinase 4	XP_065156341.1 LOW QUALITY PROTEIN: mitogen-activated protein kinase kinase kinase 4 [Dalotia coriaria]	1571	0	PF00069; PF19431; PF19431; PF19431 | PF19431; PF19431; PF19431; PF00069 | PF00069; PF19431; PF19431; PF19431 | PF00069; PF19431; PF19431; PF19431	Protein kinase domain; MEKK4 N-terminal; MEKK4 N-terminal; MEKK4 N-terminal | MEKK4 N-terminal; MEKK4 N-terminal; MEKK4 N-terminal; Protein kinase domain | Protein kinase domain; MEKK4 N-terminal; MEKK4 N-terminal; MEKK4 N-terminal | Protein kinase domain; MEKK4 N-terminal; MEKK4 N-terminal; MEKK4 N-terminal				XP_017780859.1 | XP_017780860.1 | XP_017780861.1 | XP_017780862.1	mitogen-activated protein kinase kinase kinase 4 isoform X1 | mitogen-activated protein kinase kinase kinase 4 isoform X1 | mitogen-activated protein kinase kinase kinase 4 isoform X1 | mitogen-activated protein kinase kinase kinase 4 isoform X1	XM_017925370.1 | XM_017925371.1 | XM_017925372.1 | XM_017925373.1
108562324	346.937692293594	0.725876927930107	0.177690359641699	4.0850664571437	4.4064203014487e-05	0.000627700572902868	phosphatidylserine decarboxylase proenzyme, mitochondrial-like	XP_018328395.1 phosphatidylserine decarboxylase proenzyme, mitochondrial isoform X3 [Agrilus planipennis]	296	6.9e-99	PF02666	Phosphatidylserine decarboxylase				XP_017776105.1	phosphatidylserine decarboxylase proenzyme, mitochondrial-like	XM_017920616.1
108567382	8934.82347825769	-0.516845293559723	0.12658606454332	-4.0829556983569	4.44665023276997e-05	0.000632610874436691	ribosomal protein L26	XP_031334483.1 60S ribosomal protein L26 [Photinus pyralis]	259	1.3e-87	PF00467; PF16906	KOW motif; Ribosomal proteins L26 eukaryotic, L24P archaeal				XP_017783290.1	60S ribosomal protein L26	XM_017927801.1
108563323	3229.35451752526	0.413904574742069	0.101392357557317	4.08220683208878	4.46100676040465e-05	0.000633832305944687	NADH dehydrogenase (ubiquinone) B22 subunit	XP_065166952.1 NADH dehydrogenase [ubiquinone] 1 beta subcomplex subunit 9 [Dalotia coriaria]	229	3.45e-76	PF05347	Complex 1 protein (LYR family)				XP_017777452.1	NADH dehydrogenase [ubiquinone] 1 beta subcomplex subunit 9	XM_017921963.1
108561565	1421.69272346647	0.269828853378181	0.0661201881841218	4.08088453449045	4.48646395756338e-05	0.000636625757699207	Fas associated factor casp	XP_065168564.1 FAS-associated factor 1-like [Dalotia coriaria]	926	0	PF00789; PF21021; PF14555 | PF21021; PF14555; PF00789	UBX domain; Fas-associated factor 1; UBA-like domain | Fas-associated factor 1; UBA-like domain; UBX domain				XP_017775057.1 | XP_017775062.1	FAS-associated factor 1 isoform X1 | FAS-associated factor 1 isoform X1	XM_017919568.1 | XM_017919573.1
108562230	374.567821666972	0.463523930011015	0.113624309556506	4.07944331472924	4.51436757819542e-05	0.000639758698210585	SOSS complex subunit B homolog	XP_023027290.1 SOSS complex subunit B homolog [Leptinotarsa decemlineata]	296	1.61e-100	NA	NA				XP_017775994.1	SOSS complex subunit B homolog	XM_017920505.1
108561627	5948.27568791827	-0.485034163066466	0.118994382787077	-4.07610974321674	4.57954120524857e-05	0.000647324337931082	ribosomal protein L36	XP_065161975.1 large ribosomal subunit protein eL36 [Dalotia coriaria]	177	9.22e-57	PF01158	Ribosomal protein L36e				XP_017775141.1	60S ribosomal protein L36	XM_017919652.1
108565156	193.583829772826	-0.840865325894903	0.206279412227316	-4.07634148660598	4.57498175564589e-05	0.000647324337931082	UTP3 small subunit processome component Sas10	XP_044255365.1 something about silencing protein 10 [Tribolium madens]	408	1.2e-137	PF04000; PF09368	Sas10/Utp3/C1D family; Sas10 C-terminal domain				XP_017779941.1	something about silencing protein 10	XM_017924452.1
108560354	333.502002459525	0.38348355947152	0.0940989417181734	4.07532276632881	4.59505681537667e-05	0.000648682635003625	transmembrane emp24 domain-containing protein opossum	XP_065170089.1 transmembrane emp24 domain-containing protein 5-like [Dalotia coriaria]	258	1.21e-84	PF01105	emp24/gp25L/p24 family/GOLD				XP_017773356.1	transmembrane emp24 domain-containing protein 5	XM_017917867.1
108561636	1699.05815079146	0.263413768417888	0.0646796420536369	4.07259162317947	4.64929014217728e-05	0.00065549619552674	ubiquitin conjugating enzyme 10	XP_065173178.1 ubiquitin-conjugating enzyme E2 L5 [Dalotia coriaria]	299	1.77e-103	PF00179 | PF00179	Ubiquitin-conjugating enzyme | Ubiquitin-conjugating enzyme				XP_017775156.1 | XP_017775164.1	ubiquitin-conjugating enzyme E2 L3 | ubiquitin-conjugating enzyme E2 L3	XM_017919667.1 | XM_017919675.1
108569684	33.5173047977075	1.83053018610178	0.449657525209042	4.07094306995258	4.68231925189532e-05	0.00065930656850726	flexible cuticle protein 12-like	XP_065171660.1 flexible cuticle protein 12-like [Dalotia coriaria]	166	4.33e-52	PF00379	Insect cuticle protein				XP_017786813.1	flexible cuticle protein 12-like	XM_017931324.1
108559529	16237.5579884745	-0.535797761601768	0.131688762428949	-4.06866730098439	4.72828048811232e-05	0.000664925795146448	ribosomal protein L15	XP_023017418.1 60S ribosomal protein L15 [Leptinotarsa decemlineata]	379	3.05e-133	PF00827 | PF00827 | PF00827	Ribosomal L15 | Ribosomal L15 | Ribosomal L15				XP_017772322.1 | XP_017772323.1 | XP_017772324.1	60S ribosomal protein L15 | 60S ribosomal protein L15 | 60S ribosomal protein L15	XM_017916833.1 | XM_017916834.1 | XM_017916835.1
108560845	673.725019807879	0.63426394654836	0.155926027682706	4.06772336841046	4.74746930216243e-05	0.000666770528716752	Regulator of eph expression	XP_063914234.1 uncharacterized protein LOC135130742 isoform X1 [Zophobas morio]	323	8.31e-110	NA	NA				XP_017774050.1	uncharacterized protein LOC108560845	XM_017918561.1
108564898	6087.06918408699	1.23333527661084	0.303268738244306	4.06680650221619	4.7661785679072e-05	0.000668543284946676	probable cytochrome P450 6a23	XP_065156319.1 cytochrome P450 6k1-like [Dalotia coriaria]	496	3.22e-170	PF00067	Cytochrome P450				XP_017779587.1	probable cytochrome P450 6a23	XM_017924098.1
108566233	323.577918703201	0.759184522943276	0.186722133073219	4.06585181118073	4.78573395460825e-05	0.000670430051319673	N-acetylglucosamine-6-sulfatase-like	XP_023312735.1 N-acetylglucosamine-6-sulfatase-like [Anoplophora glabripennis]	545	1.14e-189	PF00884	Sulfatase				XP_017781522.1	N-acetylglucosamine-6-sulfatase-like	XM_017926033.1
108561023	2477.9759310039	0.625583199706084	0.153883014753731	4.06531676486354	4.7967267988145e-05	0.000671114018234135	3-hydroxyisobutyryl-CoA hydrolase, mitochondrial-like	XP_065156280.1 LOW QUALITY PROTEIN: 3-hydroxyisobutyryl-CoA hydrolase, mitochondrial-like [Dalotia coriaria]	518	1.18e-182	PF16113	Enoyl-CoA hydratase/isomerase				XP_017774276.1	3-hydroxyisobutyryl-CoA hydrolase, mitochondrial-like	XM_017918787.1
108558050	32562.8053508273	-0.505526884480928	0.124430075302699	-4.06273871691502	4.8500307347485e-05	0.000677708493126499	Ferritin 2 light chain homologue	XP_060529379.1 ferritin-2 heavy chain [Cylas formicarius]	216	1.73e-68	PF00210	Ferritin-like domain				XP_017770329.1	ferritin light chain, oocyte isoform	XM_017914840.1
108565866	10.6788510668166	-2.04177235916579	0.503006282658679	-4.05913888067926	4.92540145449957e-05	0.000687365745549794	pyroglutamylated RFamide peptide receptor-like	XP_018322690.1 QRFP-like peptide receptor [Agrilus planipennis]	504	1.29e-176	PF00001	7 transmembrane receptor (rhodopsin family)				XP_017781016.1	pyroglutamylated RFamide peptide receptor-like	XM_017925527.1
108558928	20317.8503445037	-0.537662559775935	0.132486241549142	-4.05825203801637	4.94413924767807e-05	0.000689105093366095	ribosomal protein L13	XP_026293668.1 60S ribosomal protein L13 [Frankliniella occidentalis]	317	2.56e-108	PF01294 | PF01294	Ribosomal protein L13e | Ribosomal protein L13e				XP_017771497.1 | XP_017771498.1	60S ribosomal protein L13 | 60S ribosomal protein L13	XM_017916008.1 | XM_017916009.1
108567855	2016.6943625351	0.254195004578644	0.0626527581855902	4.05720373595791	4.96637560766059e-05	0.000691327038009331	ATP-dependent zinc metalloprotease YME1L	XP_065166972.1 ATP-dependent zinc metalloprotease YME1L-like isoform X2 [Dalotia coriaria]	1114	0	PF01434; PF17862; PF00004 | PF17862; PF01434; PF00004	Peptidase family M41; AAA+ lid domain; ATPase family associated with various cellular activities (AAA) | AAA+ lid domain; Peptidase family M41; ATPase family associated with various cellular activities (AAA)				XP_017784049.1 | XP_017784050.1	ATP-dependent zinc metalloprotease YME1 homolog isoform X1 | ATP-dependent zinc metalloprotease YME1 homolog isoform X1	XM_017928560.1 | XM_017928561.1
108562241	1132.42136268409	0.475766135709583	0.117274808663813	4.0568485349095	4.97393153509244e-05	0.000691502405695193	DnaJ heat shock protein family (Hsp40) member B6 mrj	XP_063925317.1 dnaJ homolog subfamily B member 6 isoform X2 [Zophobas morio]	374	7.75e-129	PF00226 | PF00226	DnaJ domain | DnaJ domain				XP_017776003.1 | XP_017776004.1	dnaJ homolog subfamily B member 6 isoform X1 | dnaJ homolog subfamily B member 6 isoform X1	XM_017920514.1 | XM_017920515.1
108563197	192.865154286625	-0.572160739395572	0.141115784642288	-4.0545481205092	5.02313097978761e-05	0.000697264557183595	methyltransferase-like protein 6	XP_064212521.1 tRNA N(3)-methylcytidine methyltransferase METTL6 [Tribolium castaneum]	364	2.17e-125	PF13489	Methyltransferase domain				XP_017777291.1	methyltransferase-like protein 6	XM_017921802.1
108565181	357.742544502416	0.495461499726592	0.122205876760169	4.05431811351383	5.02807547381779e-05	0.000697264557183595	DNA-binding protein Ets98B	XP_065158565.1 DNA-binding protein D-ETS-4 isoform X1 [Dalotia coriaria]	503	8.31e-174	PF02198; PF00178 | PF02198; PF00178 | PF02198; PF00178	Sterile alpha motif (SAM)/Pointed domain; Ets-domain | Sterile alpha motif (SAM)/Pointed domain; Ets-domain | Sterile alpha motif (SAM)/Pointed domain; Ets-domain				XP_017779984.1 | XP_017779986.1 | XP_017779987.1	DNA-binding protein D-ETS-4 isoform X1 | DNA-binding protein D-ETS-4 isoform X1 | DNA-binding protein D-ETS-4 isoform X1	XM_017924495.1 | XM_017924497.1 | XM_017924498.1
108556666	10450.5569542657	-0.506885570873069	0.125112391166315	-4.05144179683412	5.09029892823266e-05	0.000703229599104142	ribosomal protein S24	XP_015833966.1 small ribosomal subunit protein eS24 isoform X1 [Tribolium castaneum]	222	1.98e-73	PF01282 | PF01282 | PF01282 | PF01282	Ribosomal protein S24e | Ribosomal protein S24e | Ribosomal protein S24e | Ribosomal protein S24e				XP_017768357.1 | XP_017768358.1 | XP_017768359.1 | XP_017768360.1	40S ribosomal protein S24 isoform X1 | 40S ribosomal protein S24 isoform X1 | 40S ribosomal protein S24 isoform X1 | 40S ribosomal protein S24 isoform X1	XM_017912868.1 | XM_017912869.1 | XM_017912870.1 | XM_017912871.1
108558943	2128.01029726253	3.78190378342334	0.933431179622004	4.05161501564029	5.08653112094779e-05	0.000703229599104142	cytochrome P450 4d2-like	NP_001107836.1 cytochrome P450 monooxigenase CYP4H10 [Tribolium castaneum]	335	1.14e-107	PF00067	Cytochrome P450				XP_017771565.1	cytochrome P450 4d2-like	XM_017916076.1
108560955	715.896728174655	0.479172413430897	0.118259999317774	4.05185537117517	5.08130735256305e-05	0.000703229599104142	peptidylglycine alpha-hydroxylating monooxygenase	XP_018566515.1 peptidylglycine alpha-hydroxylating monooxygenase [Anoplophora glabripennis]	482	1.67e-169	PF01082; PF03712	Copper type II ascorbate-dependent monooxygenase, N-terminal domain; Copper type II ascorbate-dependent monooxygenase, C-terminal domain				XP_017774183.1	peptidylglycine alpha-hydroxylating monooxygenase	XM_017918694.1
108563114	9967.8572170739	-0.682110326787782	0.168452173754745	-4.04928183224807	5.13750457493267e-05	0.000708859456614139	ribosomal protein L27	XP_065156081.1 large ribosomal subunit protein eL27 [Dalotia coriaria]	244	1.93e-82	PF01777; PF00467 | PF01777; PF00467	Ribosomal L27e protein family; KOW motif | Ribosomal L27e protein family; KOW motif				XP_017777183.1 | XP_017777184.1	60S ribosomal protein L27 | 60S ribosomal protein L27	XM_017921694.1 | XM_017921695.1
108568362	1937.92140811185	0.335161047389578	0.0828013445404559	4.04777300718616	5.17072549105943e-05	0.000712548030969959	Short Calcium-binding Mitochondrial Carrier	XP_065162511.1 calcium-binding mitochondrial carrier protein SCaMC-2 isoform X1 [Dalotia coriaria]	810	3.05e-294	PF00153; PF00153; PF00153; PF13499; PF13499 | PF00153; PF00153; PF00153; PF13499; PF13499	Mitochondrial carrier protein; Mitochondrial carrier protein; Mitochondrial carrier protein; EF-hand domain pair; EF-hand domain pair | Mitochondrial carrier protein; Mitochondrial carrier protein; Mitochondrial carrier protein; EF-hand domain pair; EF-hand domain pair				XP_017784895.1 | XP_017784896.1	calcium-binding mitochondrial carrier protein SCaMC-2 isoform X1 | calcium-binding mitochondrial carrier protein SCaMC-2 isoform X1	XM_017929406.1 | XM_017929407.1
108562523	101.563650377725	1.65933830605907	0.40998106013719	4.04735356678139	5.17999672162923e-05	0.000712931127740023	annulin-like	XP_972710.1 annulin [Tribolium castaneum]	946	0	PF00927; PF00927; PF00868; PF01841	Transglutaminase family, C-terminal ig like domain; Transglutaminase family, C-terminal ig like domain; Transglutaminase family; Transglutaminase-like superfamily				XP_017776383.1	annulin-like	XM_017920894.1
108556517	1201.87032767447	0.270189679137748	0.0667789646492684	4.04602977235149	5.20936105190392e-05	0.000716075249475104	uncharacterized protein C6orf106 homolog	XP_022904786.1 protein ILRUN [Onthophagus taurus]	285	2.47e-95	PF16158; PF14555 | PF14555; PF16158	Ig-like domain from next to BRCA1 gene; UBA-like domain | UBA-like domain; Ig-like domain from next to BRCA1 gene				XP_017768154.1 | XP_017768155.1	uncharacterized protein C6orf106 homolog isoform X1 | uncharacterized protein C6orf106 homolog isoform X1	XM_017912665.1 | XM_017912666.1
108569701	441.80729699471	-0.378865676936521	0.0937205800603426	-4.04250247589789	5.28837540589243e-05	0.000726027838536457	malonyl-CoA-acyl carrier protein transacylase beg	XP_019867259.1 probable malonyl-CoA-acyl carrier protein transacylase, mitochondrial [Aethina tumida]	589	5.6e-210	PF00698	Acyl transferase domain				XP_017786848.1	probable malonyl-CoA-acyl carrier protein transacylase, mitochondrial	XM_017931359.1
108568172	812.487655760744	0.585588289320786	0.144870596879342	4.04214728133207	5.29639469208022e-05	0.000726221010026431	cytochrome P450 4c3-like	NP_001389267.1 cytochrome P450 4c3-like [Onthophagus taurus]	452	3.64e-153	PF00067	Cytochrome P450				XP_017784596.1	cytochrome P450 4c3-like	XM_017929107.1
108559435	5919.92024124306	-0.347278824079468	0.0859682505631898	-4.03961720524026	5.35385089256566e-05	0.000733183844801106	misexpression suppressor of KSR 2	XP_065162688.1 protein NDRG3 isoform X1 [Dalotia coriaria]	751	1.78e-271	PF03096 | PF03096 | PF03096 | PF03096 | PF03096 | PF03096 | PF03096	Ndr family | Ndr family | Ndr family | Ndr family | Ndr family | Ndr family | Ndr family				XP_017772213.1 | XP_017772215.1 | XP_017772216.1 | XP_017772217.1 | XP_017772218.1 | XP_017772219.1 | XP_017772220.1	protein NDRG3 isoform X1 | protein NDRG3 isoform X1 | protein NDRG3 isoform X1 | protein NDRG3 isoform X1 | protein NDRG3 isoform X1 | protein NDRG3 isoform X1 | protein NDRG3 isoform X1	XM_017916724.1 | XM_017916726.1 | XM_017916727.1 | XM_017916728.1 | XM_017916729.1 | XM_017916730.1 | XM_017916731.1
108556999	1420.26185601118	0.439853925894043	0.109119030892346	4.03095520824405	5.55506303828667e-05	0.000758846484446549	Pyruvate dehydrogenase E1 beta subunit	XP_023011538.1 pyruvate dehydrogenase E1 component subunit beta, mitochondrial [Leptinotarsa decemlineata]	606	5.58e-218	PF02779; PF02780	Transketolase, pyrimidine binding domain; Transketolase, C-terminal domain				XP_017768857.1	pyruvate dehydrogenase E1 component subunit beta, mitochondrial	XM_017913368.1
108557999	3837.89269761698	0.722931560819183	0.179340985452623	4.03104487797164	5.55294385368723e-05	0.000758846484446549	delta(3,5)-Delta(2,4)-dienoyl-CoA isomerase, mitochondrial	XP_068899246.1 delta(3,5)-Delta(2,4)-dienoyl-CoA isomerase, mitochondrial [Tenebrio molitor]	375	1.36e-128	PF00378 | PF00378	Enoyl-CoA hydratase/isomerase | Enoyl-CoA hydratase/isomerase				XP_017770268.1 | XP_017770269.1	delta(3,5)-Delta(2,4)-dienoyl-CoA isomerase, mitochondrial isoform X1 | delta(3,5)-Delta(2,4)-dienoyl-CoA isomerase, mitochondrial isoform X1	XM_017914779.1 | XM_017914780.1
108569626	1265.61914817348	0.523441816631702	0.129928955898558	4.02867715677159	5.60915841020345e-05	0.000765284308313844	proteasome subunit beta type-3	XP_022905470.1 proteasome subunit beta type-3 [Onthophagus taurus]	376	3.84e-132	PF00227	Proteasome subunit				XP_017786738.1	proteasome subunit beta type-3	XM_017931249.1
108558589	11389.2893594371	0.616347000795529	0.153015376214787	4.02800696271444	5.62516781823127e-05	0.000765795324754728	NADP-dependent malic enzyme	XP_025832198.1 NADP-dependent malic enzyme isoform X1 [Agrilus planipennis]	909	0	PF03949; PF00390 | PF03949; PF00390	Malic enzyme, NAD binding domain; Malic enzyme, N-terminal domain | Malic enzyme, NAD binding domain; Malic enzyme, N-terminal domain				XP_017771041.1 | XP_017771042.1	NADP-dependent malic enzyme-like isoform X1 | NADP-dependent malic enzyme-like isoform X1	XM_017915552.1 | XM_017915553.1
108564600	378.6451209314	1.5515111727002	0.385187576833564	4.02793668854641	5.62684901281131e-05	0.000765795324754728	26S proteasome non-ATPase regulatory subunit 2-like	XP_022919747.2 26S proteasome non-ATPase regulatory subunit 2-like [Onthophagus taurus]	1095	0	PF17781; PF18051; PF01851	RPN1 N-terminal domain; 26S proteasome non-ATPase regulatory subunit RPN1 C-terminal; Proteasome/cyclosome repeat				XP_017779189.1	26S proteasome non-ATPase regulatory subunit 2-like	XM_017923700.1
108564791	16169.5292055011	1.05918044272894	0.263026722941925	4.02689289849382	5.65187608718727e-05	0.000768249443880913	inter-alpha-trypsin inhibitor heavy chain H3-like	XP_065164638.1 inter alpha-trypsin inhibitor, heavy chain 4-like isoform X1 [Dalotia coriaria]	928	0	PF00092; PF08487; PF13519 | PF08487; PF13519; PF00092 | PF08487; PF00092; PF13519 | PF00092; PF08487; PF13519	von Willebrand factor type A domain; Vault protein inter-alpha-trypsin domain; von Willebrand factor type A domain | Vault protein inter-alpha-trypsin domain; von Willebrand factor type A domain; von Willebrand factor type A domain | Vault protein inter-alpha-trypsin domain; von Willebrand factor type A domain; von Willebrand factor type A domain | von Willebrand factor type A domain; Vault prote…				XP_017779410.1 | XP_017779412.1 | XP_017779413.1 | XP_017779414.1	inter-alpha-trypsin inhibitor heavy chain H3-like isoform X1 | inter-alpha-trypsin inhibitor heavy chain H3-like isoform X1 | inter-alpha-trypsin inhibitor heavy chain H3-like isoform X1 | inter-alpha-trypsin inhibitor heavy chain H3-like isoform X1	XM_017923921.1 | XM_017923923.1 | XM_017923924.1 | XM_017923925.1
108559466	18337.7742205946	-0.522303991728678	0.129724621416355	-4.02625180961083	5.667299778789e-05	0.000769393738818783	probable aconitate hydratase, mitochondrial	XP_044252768.1 probable aconitate hydratase, mitochondrial [Tribolium madens]	1409	0	PF00694; PF00330	Aconitase C-terminal domain; Aconitase family (aconitate hydratase)				XP_017772259.1	probable aconitate hydratase, mitochondrial	XM_017916770.1
108557333	10619.970222628	-0.605688815358041	0.150461828167394	-4.02553141042651	5.68467913392641e-05	0.000770800381826095	ribosomal protein L37a	XP_065174090.1 large ribosomal subunit protein eL37 [Dalotia coriaria]	164	8.46e-52	PF01907	Ribosomal protein L37e				XP_017769304.1	probable 60S ribosomal protein L37-A	XM_017913815.1
108560328	5322.27333734335	0.505399014161064	0.125597983041365	4.02394212011044	5.72319885213765e-05	0.000773159815412396	annexin B9	XP_065162609.1 annexin B9 isoform X1 [Dalotia coriaria]	586	3.29e-211	PF00191; PF00191; PF00191; PF00191 | PF00191; PF00191; PF00191; PF00191	Annexin; Annexin; Annexin; Annexin | Annexin; Annexin; Annexin; Annexin				XP_017773310.1 | XP_017773311.1	annexin B9 isoform X1 | annexin B9 isoform X1	XM_017917821.1 | XM_017917822.1
108561610	639.685588277654	0.449900033603148	0.1118040311716	4.0240054753717	5.72165858752591e-05	0.000773159815412396	mitochondrial ribosomal protein S9	XP_068902012.1 small ribosomal subunit protein uS9m [Tenebrio molitor]	516	1.18e-181	PF00380	Ribosomal protein S9/S16				XP_017775117.1	28S ribosomal protein S9, mitochondrial	XM_017919628.1
108569261	1780.46734599827	0.569910979858113	0.141628403748822	4.02398787794609	5.72208636883509e-05	0.000773159815412396	regulatory particle non-ATPase 5	XP_044252898.1 26S proteasome non-ATPase regulatory subunit 12 [Tribolium madens]	769	1.74e-279	PF22241; PF18098; PF01399	PSMD12/CSN4, N-terminal; 26S proteasome regulatory subunit RPN5 C-terminal domain; PCI domain				XP_017786235.1	26S proteasome non-ATPase regulatory subunit 12	XM_017930746.1
108559412	179.275992586022	0.808882016966394	0.201390089312798	4.01649366027165	5.90704522838975e-05	0.000797015697093423	uncharacterized LOC108559412	XP_008192659.1 uncharacterized protein LOC663634 isoform X2 [Tribolium castaneum]	271	4.24e-87	PF06031 | PF06031 | PF06031 | PF06031 | PF06031 | PF06031 | PF06031 | PF06031	SERTA motif | SERTA motif | SERTA motif | SERTA motif | SERTA motif | SERTA motif | SERTA motif | SERTA motif				XP_017772171.1 | XP_017772172.1 | XP_017772173.1 | XP_017772174.1 | XP_017772175.1 | XP_017772177.1 | XP_017772178.1 | XP_017772179.1	uncharacterized protein LOC108559412 isoform X1 | uncharacterized protein LOC108559412 isoform X1 | uncharacterized protein LOC108559412 isoform X1 | uncharacterized protein LOC108559412 isoform X1 | uncharacterized protein LOC108559412 isoform X1 | uncharacterized protein LOC108559412 isoform X1 | uncharacterized protein LOC108559412 isoform X1 | uncharacterized protein LOC108559412 isoform X1	XM_017916682.1 | XM_017916683.1 | XM_017916684.1 | XM_017916685.1 | XM_017916686.1 | XM_017916688.1 | XM_017916689.1 | XM_017916690.1
108560051	7.23497649327266	-2.83724353063133	0.706808125367371	-4.0141637154449	5.96569301790931e-05	0.000803941183014698	cuticle protein 2-like	XP_065076345.1 cuticle protein 18.7-like [Ochlerotatus camptorhynchus]	91.7	3.6e-21	NA	NA				XP_017772965.1	cuticle protein 2-like	XM_017917476.1
108567781	799.48632664359	0.705200392377021	0.175720687756273	4.01318934828632	5.99038226903866e-05	0.000806279025255534	probable glutamine-dependent NAD(+) synthetase	XP_065158500.1 glutamine-dependent NAD(+) synthetase isoform X2 [Dalotia coriaria]	1163	0	PF02540; PF00795 | PF02540; PF00795	NAD synthase; Carbon-nitrogen hydrolase | NAD synthase; Carbon-nitrogen hydrolase				XP_017783935.1 | XP_017783936.1	probable glutamine-dependent NAD(+) synthetase | probable glutamine-dependent NAD(+) synthetase	XM_017928446.1 | XM_017928447.1
108562607	313.680900514416	-0.599665027860281	0.149436525394043	-4.012841079375	5.99923041792265e-05	0.00080648161175085	daughters against dpp	XP_018321309.1 mothers against decapentaplegic homolog 6 [Agrilus planipennis]	408	2.67e-140	PF03166; PF03165	MH2 domain; MH1 domain				XP_017776505.1	mothers against decapentaplegic homolog 6-like	XM_017921016.1
108568011	1157.35577413835	0.65207733802138	0.162514267678138	4.01243132272441	6.00965657493955e-05	0.000806895576559426	phosphoserine phosphatase	XP_046680352.1 phosphoserine phosphatase isoform X4 [Homalodisca vitripennis]	280	1.78e-93	PF00702	haloacid dehalogenase-like hydrolase				XP_017784341.1	phosphoserine phosphatase	XM_017928852.1
108559658	856.031764166389	1.64167011332442	0.409199267878384	4.01190872563421	6.02297882585938e-05	0.000807696904083194	uncharacterized LOC108559658	NA	NA	NA	NA	NA				XP_017772497.1	uncharacterized protein LOC108559658	XM_017917008.1
108557862	900.265412664531	0.409256404880102	0.102040566171153	4.01072260020248	6.05331983937008e-05	0.000809788207013417	vesicular integral-membrane protein VIP36	XP_065155534.1 vesicular integral-membrane protein VIP36 [Dalotia coriaria]	538	1.88e-192	PF03388	Legume-like lectin family				XP_017770040.1	vesicular integral-membrane protein VIP36	XM_017914551.1
108562033	412.573323007079	4.20323438850216	1.04798570759872	4.01077453444777	6.05198834059711e-05	0.000809788207013417	selenium-binding protein 1-A-like	XP_065160387.1 LOW QUALITY PROTEIN: methanethiol oxidase [Dalotia coriaria]	518	1E-181	PF05694	56kDa selenium binding protein (SBP56)				XP_017775698.1	selenium-binding protein 1-A-like	XM_017920209.1
108569149	1372.99156285756	0.423765053643247	0.10570013098472	4.009125151458	6.09441123685354e-05	0.000814293413800029	UPF0518 protein AGAP011705	XP_031335970.1 UPF0518 protein AGAP011705 isoform X2 [Photinus pyralis]	964	0	PF19314; PF19311; PF10257	Family of unknown function (DUF5917); KELAA motif; Retinoic acid induced 16-like protein				XP_017786072.1	UPF0518 protein AGAP011705	XM_017930583.1
108566454	5647.58097196024	-0.328694397478585	0.0819935485280189	-4.0087836589517	6.10322969402074e-05	0.000814480822957834	ankyrin repeat domain-containing protein 17-like	XP_068908716.1 ankyrin repeat domain-containing protein 17 isoform X4 [Tenebrio molitor]	1615	0	PF12796; PF12796; PF12796; PF12796; PF12796; PF12796; PF12796; PF12796; PF12796; PF00023; PF00023; PF00013 | PF00013; PF12796; PF12796; PF12796; PF12796; PF12796; PF12796; PF12796; PF12796; PF12796; PF00023; PF00023 | PF12796; PF12796; PF12796; PF12796; PF12796; PF12796; PF12796; PF12796; PF12796; PF00023; PF00023; PF00023; PF00013 | PF00013; PF12796; PF12796; PF12796; PF12796; PF12796; PF12796; …	Ankyrin repeats (3 copies); Ankyrin repeats (3 copies); Ankyrin repeats (3 copies); Ankyrin repeats (3 copies); Ankyrin repeats (3 copies); Ankyrin repeats (3 copies); Ankyrin repeats (3 copies); Ankyrin repeats (3 copies); Ankyrin repeats (3 copies); Ankyrin repeat; Ankyrin repeat; KH domain | KH domain; Ankyrin repeats (3 copies); Ankyrin repeats (3 copies); Ankyrin repeats (3 copies); Ankyrin …				XP_017781820.1 | XP_017781821.1 | XP_017781822.1 | XP_017781824.1	ankyrin repeat domain-containing protein 17-like isoform X1 | ankyrin repeat domain-containing protein 17-like isoform X1 | ankyrin repeat domain-containing protein 17-like isoform X1 | ankyrin repeat domain-containing protein 17-like isoform X1	XM_017926331.1 | XM_017926332.1 | XM_017926333.1 | XM_017926335.1
108559612	16986.3128849982	-0.501962024223225	0.125319501932899	-4.00545818073867	6.1897384387913e-05	0.000824755499226933	ribosomal protein L6	XP_018323613.1 60S ribosomal protein L6 [Agrilus planipennis]	254	3.09e-82	PF03868; PF01159 | PF03868; PF01159	Ribosomal protein L6, N-terminal domain; Ribosomal protein L6e | Ribosomal protein L6, N-terminal domain; Ribosomal protein L6e				XP_017772434.1 | XP_017772435.1	60S ribosomal protein L6 | 60S ribosomal protein L6	XM_017916945.1 | XM_017916946.1
108569237	4494.73049745985	-0.28184744651341	0.0703695339934539	-4.00524815951786	6.19524070711299e-05	0.000824755499226933	ubiquitin fusion-degradation 4-like	XP_065159903.1 LOW QUALITY PROTEIN: E3 ubiquitin-protein ligase HECTD1 [Dalotia coriaria]	4294	0	PF06701; PF07738; PF00632; PF12796 | PF06701; PF07738; PF00632; PF12796 | PF00632; PF06701; PF07738; PF12796 | PF00632; PF12796; PF06701; PF07738 | PF00632; PF07738; PF06701; PF12796 | PF12796; PF06701; PF07738; PF00632 | PF06701; PF12796; PF00632; PF07738	Mib_herc2; Sad1 / UNC-like C-terminal; HECT-domain (ubiquitin-transferase); Ankyrin repeats (3 copies) | Mib_herc2; Sad1 / UNC-like C-terminal; HECT-domain (ubiquitin-transferase); Ankyrin repeats (3 copies) | HECT-domain (ubiquitin-transferase); Mib_herc2; Sad1 / UNC-like C-terminal; Ankyrin repeats (3 copies) | HECT-domain (ubiquitin-transferase); Ankyrin repeats (3 copies); Mib_herc2; Sad1 / U…				XP_017786195.1 | XP_017786196.1 | XP_017786197.1 | XP_017786198.1 | XP_017786199.1 | XP_017786200.1 | XP_017786202.1	E3 ubiquitin-protein ligase HECTD1 isoform X1 | E3 ubiquitin-protein ligase HECTD1 isoform X1 | E3 ubiquitin-protein ligase HECTD1 isoform X1 | E3 ubiquitin-protein ligase HECTD1 isoform X1 | E3 ubiquitin-protein ligase HECTD1 isoform X1 | E3 ubiquitin-protein ligase HECTD1 isoform X1 | E3 ubiquitin-protein ligase HECTD1 isoform X1	XM_017930706.1 | XM_017930707.1 | XM_017930708.1 | XM_017930709.1 | XM_017930710.1 | XM_017930711.1 | XM_017930713.1
108569837	59.4656337470145	-7.29586549978069	1.82200106711027	-4.00431461401506	6.21975440619814e-05	0.000827016496891939	chymotrypsin inhibitor-like	XP_006563422.1 chymotrypsin inhibitor [Apis mellifera]	66.2	2.22e-13	PF01826	Trypsin Inhibitor like cysteine rich domain				XP_017787033.1	chymotrypsin inhibitor-like	XM_017931544.1
108564672	1250.42210285503	0.299435385184599	0.0747942904412788	4.00345244828129	6.24247530497982e-05	0.000828032684475765	probable protein phosphatase 2C T23F11.1	XP_065158287.1 probable protein phosphatase 2C T23F11.1 [Dalotia coriaria]	501	3.34e-177	PF00481	Protein phosphatase 2C				XP_017779249.1	probable protein phosphatase 2C T23F11.1	XM_017923760.1
108567717	1047.55690010832	0.651296061654308	0.162682564541739	4.00347796021623	6.2418018550355e-05	0.000828032684475765	proteasome maturation protein	XP_030763561.1 proteasome maturation protein [Sitophilus oryzae]	187	2.16e-59	PF05348	Proteasome maturation factor UMP1				XP_017783821.1	proteasome maturation protein	XM_017928332.1
108559337	308.196384485688	0.567312868736577	0.141732577879872	4.0026991480915	6.26239153687446e-05	0.000829672451742969	40S ribosomal protein S12, mitochondrial	XP_018560869.2 40S ribosomal protein S12, mitochondrial-like [Anoplophora glabripennis]	228	3.49e-75	PF00164	Ribosomal protein S12/S23				XP_017772067.1	40S ribosomal protein S12, mitochondrial	XM_017916578.1
108562592	8513.68111385471	-0.454300515173772	0.11351928177745	-4.0019678424711	6.28178379502526e-05	0.000831238932780271	ribosomal protein S17	XP_028134230.1 40S ribosomal protein S17 [Diabrotica virgifera virgifera]	244	1.43e-82	PF00833	Ribosomal S17				XP_017776480.1	40S ribosomal protein S17	XM_017920991.1
108567249	71.2143276176864	-2.16163651916325	0.540727527671916	-3.99764467045002	6.39758907324259e-05	0.00084554417318199	4-coumarate--CoA ligase 1-like	XP_032521113.2 uncharacterized protein LOC116772914 [Danaus plexippus]	394	3.49e-129	PF00501; PF13193 | PF13193; PF00501 | PF00501; PF13193	AMP-binding enzyme; AMP-binding enzyme C-terminal domain | AMP-binding enzyme C-terminal domain; AMP-binding enzyme | AMP-binding enzyme; AMP-binding enzyme C-terminal domain				XP_017783094.1 | XP_017783095.1 | XP_017783096.1	luciferin 4-monooxygenase-like isoform X1 | luciferin 4-monooxygenase-like isoform X1 | luciferin 4-monooxygenase-like isoform X1	XM_017927605.1 | XM_017927606.1 | XM_017927607.1
108561250	3154.20543446891	0.686753243744451	0.17209936623482	3.99044609384217	6.59491374502244e-05	0.000870576173817084	ABC transporter oskyddad	XP_065173920.1 ABC transporter G family member 23 [Dalotia coriaria]	1164	0	PF12698; PF00005	ABC-2 family transporter protein; ABC transporter				XP_017774597.1	ABC transporter G family member 20	XM_017919108.1
108558584	11477.7247804947	-0.563435919120312	0.141347204667459	-3.98618367052877	6.71445427161095e-05	0.000885292332114082	MAP kinase-interacting serine/threonine-protein kinase 1-like	XP_065173994.1 MAP kinase-interacting serine/threonine-protein kinase 1 isoform X2 [Dalotia coriaria]	775	1.61e-281	PF00069 | PF00069	Protein kinase domain | Protein kinase domain				XP_017771034.1 | XP_017771035.1	MAP kinase-interacting serine/threonine-protein kinase 1-like isoform X1 | MAP kinase-interacting serine/threonine-protein kinase 1-like isoform X1	XM_017915545.1 | XM_017915546.1
108556551	283.369441930492	0.37140769704188	0.0932380946352499	3.98343293580631	6.79268466579493e-05	0.000894533041779685	mitochondrial GTPase 1	XP_044265850.1 mitochondrial GTPase 1 [Tribolium madens]	440	9.55e-154	PF01926	50S ribosome-binding GTPase				XP_017768203.1	mitochondrial GTPase 1	XM_017912714.1
108562974	914.078041100752	0.326276821646312	0.0819297241780027	3.98239863394919	6.82232251888885e-05	0.000897360098502469	Actin-related protein 1	XP_044262800.1 actin-related protein 1 [Tribolium madens]	706	3.42e-257	PF00022	Actin				XP_017776977.1	beta-centractin	XM_017921488.1
108556609	1141.51346715437	0.367553491091808	0.0923427161411169	3.98031925474358	6.88227766131425e-05	0.000904163343949933	ATP binding cassette subfamily A member 3	XP_065165554.1 phospholipid-transporting ATPase ABCA3-like [Dalotia coriaria]	1925	0	PF12698; PF12698; PF00005; PF00005	ABC-2 family transporter protein; ABC-2 family transporter protein; ABC transporter; ABC transporter				XP_017768274.1	ATP-binding cassette sub-family A member 3	XM_017912785.1
108561373	4971.76872592234	-0.752985300107604	0.18926039872376	-3.9785676516863	6.93316846899676e-05	0.0009097609234766	Linear Ubiquitin E3 ligase	XP_049822398.1 E3 ubiquitin-protein ligase lubel [Aethina tumida]	1312	0	PF16678; PF22191; PF18091; PF01485 | PF16678; PF22191; PF01485; PF18091 | PF22191; PF18091; PF01485; PF16678	HOIP UBA domain pair; IBR domain; E3 Ubiquitin Ligase RBR C-terminal domain; IBR domain, a half RING-finger domain | HOIP UBA domain pair; IBR domain; IBR domain, a half RING-finger domain; E3 Ubiquitin Ligase RBR C-terminal domain | IBR domain; E3 Ubiquitin Ligase RBR C-terminal domain; IBR domain, a half RING-finger domain; HOIP UBA domain pair				XP_017774761.1 | XP_017774762.1 | XP_017774763.1	uncharacterized protein LOC108561373 isoform X1 | uncharacterized protein LOC108561373 isoform X1 | uncharacterized protein LOC108561373 isoform X1	XM_017919272.1 | XM_017919273.1 | XM_017919274.1
108565504	1193.4568472684	1.00233731117508	0.252203408067516	3.97432104052595	7.05803079198021e-05	0.000925040002247239	enoyl-CoA delta isomerase 2, mitochondrial-like	XP_018577267.1 enoyl-CoA delta isomerase 2, mitochondrial [Anoplophora glabripennis]	225	1.44e-70	PF00378	Enoyl-CoA hydratase/isomerase				XP_017780500.1	enoyl-CoA delta isomerase 2, mitochondrial-like	XM_017925011.1
108564166	1081.72178174493	0.29270531879456	0.0736855207680461	3.97235869060305	7.11644530307846e-05	0.000931584252249234	solute carrier family 30 member 1	XP_023016010.1 LOW QUALITY PROTEIN: zinc transporter 1 [Leptinotarsa decemlineata]	566	2.42e-199	PF01545 | PF01545 | PF01545	Cation efflux family | Cation efflux family | Cation efflux family				XP_017778604.1 | XP_017778605.1 | XP_017778606.1	zinc/cadmium resistance protein | zinc/cadmium resistance protein | zinc/cadmium resistance protein	XM_017923115.1 | XM_017923116.1 | XM_017923117.1
108566363	19562.4785236713	2.58915566734663	0.651989373129467	3.97116237480836	7.15228086649587e-05	0.000935160723294334	lipoprotein lipase-like	XP_022905351.2 pancreatic triacylglycerol lipase-like [Onthophagus taurus]	220	7.95e-68	PF00151	Lipase				XP_017781701.1	lipoprotein lipase-like	XM_017926212.1
108563039	50.9951484972908	-1.11139801018218	0.280066259063605	-3.9683395418574	7.23751642074222e-05	0.000945180057657691	insulin receptor substrate 1-like	XP_031354952.1 insulin receptor substrate 1-like [Photinus pyralis]	183	3.43e-57	PF00169	PH domain				XP_017777072.1	insulin receptor substrate 1-like	XM_017921583.1
108560911	296.360929027287	-0.474066874093949	0.119471246158445	-3.9680415944204	7.2465688014105e-05	0.000945238303395386	uncharacterized LOC108560911	XP_065171368.1 uncharacterized protein [Dalotia coriaria]	566	1.43e-200	PF00651 | PF00651	BTB/POZ domain | BTB/POZ domain	XP_063916452.1 speckle-type POZ protein B-like isoform X4 [Zophobas morio]	380	1,76E-177	XP_017774120.1 | XP_017774121.1	uncharacterized protein LOC108560911 isoform X1 | uncharacterized protein LOC108560911 isoform X1	XM_017918631.1 | XM_017918632.1
108557332	674.064018809123	-0.735665696034815	0.185429909262019	-3.96735186336791	7.2675656466961e-05	0.000946852591905851	transcription factor Mitf	XP_018332309.1 transcription factor EC [Agrilus planipennis]	543	2.99e-188	PF00010; PF15951 | PF00010; PF15951 | PF15951; PF00010	Helix-loop-helix DNA-binding domain; MITF/TFEB/TFEC/TFE3 N-terminus | Helix-loop-helix DNA-binding domain; MITF/TFEB/TFEC/TFE3 N-terminus | MITF/TFEB/TFEC/TFE3 N-terminus; Helix-loop-helix DNA-binding domain				XP_017769300.1 | XP_017769301.1 | XP_017769302.1	transcription factor EC isoform X1 | transcription factor EC isoform X1 | transcription factor EC isoform X1	XM_017913811.1 | XM_017913812.1 | XM_017913813.1
108561890	887.557163728659	-0.532142823946154	0.134161537221105	-3.96643356187217	7.29560996955408e-05	0.000948771427497162	decaprenyl-diphosphate synthase subunit 2-like	XP_044267385.1 all trans-polyprenyl-diphosphate synthase PDSS2 isoform X2 [Tribolium madens]	346	2.6e-114	NA	NA				XP_017775495.1	decaprenyl-diphosphate synthase subunit 2-like	XM_017920006.1
108566203	1295.8571186736	0.401216711204349	0.101156315149528	3.96630413643749	7.29957075694348e-05	0.000948771427497162	ABC transporter ATP-binding protein/permease Hmt-1	XP_063926550.1 ATP-binding cassette sub-family B member 6 [Zophobas morio]	1280	0	PF00005; PF00664; PF16185 | PF00005; PF00664; PF16185	ABC transporter; ABC transporter transmembrane region; Mitochondrial ABC-transporter N-terminal five TM region | ABC transporter; ABC transporter transmembrane region; Mitochondrial ABC-transporter N-terminal five TM region				XP_017781479.1 | XP_017781485.1	ATP-binding cassette sub-family B member 6, mitochondrial | ATP-binding cassette sub-family B member 6, mitochondrial	XM_017925990.1 | XM_017925996.1
108569126	150.26061924399	1.14173815382473	0.288064396476866	3.96348235946064	7.38643240341435e-05	0.000958926561308509	lysosomal alpha-mannosidase-like	XP_065161304.1 lysosomal alpha-mannosidase-like [Dalotia coriaria]	697	6.96e-236	PF17677; PF01074; PF07748; PF09261	Glycosyl hydrolases family 38 C-terminal beta sandwich domain; Glycosyl hydrolases family 38 N-terminal domain; Glycosyl hydrolases family 38 C-terminal domain; Alpha mannosidase middle domain				XP_017786043.1	lysosomal alpha-mannosidase-like	XM_017930554.1
108557963	199.344118277665	1.36378024623218	0.344281052547966	3.9612410736492	7.45612065362368e-05	0.000966830851697153	cytochrome P450 9e2-like	XP_063915544.1 cytochrome P450 9e2-like isoform X3 [Zophobas morio]	566	3.26e-197	PF00067 | PF00067; PF00067 | PF00067 | PF00067	Cytochrome P450 | Cytochrome P450; Cytochrome P450 | Cytochrome P450 | Cytochrome P450				XP_017770204.1 | XP_017770213.1 | XP_017770221.1 | XP_017770230.1	cytochrome P450 9e2-like isoform X1 | cytochrome P450 9e2-like isoform X1 | cytochrome P450 9e2-like isoform X1 | cytochrome P450 9e2-like isoform X1	XM_017914715.1 | XM_017914724.1 | XM_017914732.1 | XM_017914741.1
108562301	99.7510743745078	-0.821867209492077	0.207573759968668	-3.95939838260931	7.51388068513715e-05	0.000973171598642232	putative methyltransferase C9orf114 homolog	XP_028128862.1 putative methyltransferase C9orf114 [Diabrotica virgifera virgifera]	375	3.77e-126	PF02598	Putative RNA methyltransferase				XP_017776087.1	putative methyltransferase C9orf114 homolog	XM_017920598.1
108563572	1164.84066764471	-0.699373048515145	0.176716937030028	-3.95758923999631	7.57100058268593e-05	0.000979414598346755	ATP-binding cassette sub-family G member 1-like	XP_018331815.1 ATP-binding cassette sub-family G member 4 [Agrilus planipennis]	513	2.8e-173	PF00005; PF01061	ABC transporter; ABC-2 type transporter				XP_017777777.1	ATP-binding cassette sub-family G member 1-like	XM_017922288.1
108563804	38.9222481869419	2.7645208169853	0.699153868930925	3.95409499944916	7.68248827273857e-05	0.000991579481742084	uncharacterized LOC108563804	XP_022920340.1 uncharacterized protein [Onthophagus taurus]	177	7.17e-55	NA	NA				XP_017778079.1	uncharacterized protein LOC108563804	XM_017922590.1
108567148	1005.15337418184	-0.544515357003869	0.137709880629314	-3.95407616734189	7.68309331660305e-05	0.000991579481742084	small optic lobes	XP_008191578.1 calpain-D isoform X2 [Tribolium castaneum]	1655	0	PF00648; PF00641; PF00641; PF00641	Calpain family cysteine protease; Zn-finger in Ran binding protein and others; Zn-finger in Ran binding protein and others; Zn-finger in Ran binding protein and others				XP_017782937.1	calpain-D	XM_017927448.1
108564553	77625.6461606621	-0.484432591375883	0.122579658652779	-3.95198189242879	7.75066066940507e-05	0.000999125658827182	heat shock 70 kDa protein cognate 4	XP_966611.1 heat shock 70 kDa protein cognate 4 [Tribolium castaneum]	1152	0	PF00012	Hsp70 protein				XP_017779117.1	heat shock 70 kDa protein cognate 4	XM_017923628.1
108569129	104.891101835922	-0.603781497174233	0.152796282019961	-3.95154573915192	7.76480273957964e-05	0.000999775246058654	WD repeat-containing protein 18	XP_065164156.1 LOW QUALITY PROTEIN: WD repeat-containing protein 18 [Dalotia coriaria]	407	3.09e-138	PF00400; PF00400 | PF00400; PF00400 | PF00400; PF00400	WD domain, G-beta repeat; WD domain, G-beta repeat | WD domain, G-beta repeat; WD domain, G-beta repeat | WD domain, G-beta repeat; WD domain, G-beta repeat				XP_017786048.1 | XP_017786056.1 | XP_017786063.1	WD repeat-containing protein 18 | WD repeat-containing protein 18 | WD repeat-containing protein 18	XM_017930559.1 | XM_017930567.1 | XM_017930574.1
108557505	1842.08401232283	-0.2300902696211	0.0582562883513798	-3.94962116764602	7.82749794048726e-05	0.00100592254255575	AMP-activated protein kinase alpha subunit	XP_065168735.1 5'-AMP-activated protein kinase catalytic subunit alpha-2 [Dalotia coriaria]	909	0	PF16579; PF00069; PF21147	Adenylate sensor of SNF1-like protein kinase; Protein kinase domain; AMP-activated protein kinase, alpha subunit, autoinhibitory domain				XP_017769523.1	5'-AMP-activated protein kinase catalytic subunit alpha-2	XM_017914034.1
108568945	5.53942850033518	3.70788043982475	0.938818407377964	3.94951825686986	7.83086382486719e-05	0.00100592254255575	pupal cuticle protein 20-like	XP_065163191.1 larval cuticle protein LCP-30-like [Dalotia coriaria]	195	2.09e-58	PF00379	Insect cuticle protein				XP_017785785.1	pupal cuticle protein 20-like	XM_017930296.1
108559427	406.668318765112	-0.456189635750351	0.115589379492911	-3.94663971509883	7.92556810019839e-05	0.00101689853322989	peptidyl-prolyl cis-trans isomerase D	XP_063922955.1 peptidyl-prolyl cis-trans isomerase D isoform X1 [Zophobas morio]	365	1.25e-122	PF00515; PF00160	Tetratricopeptide repeat; Cyclophilin type peptidyl-prolyl cis-trans isomerase/CLD				XP_017772206.1	peptidyl-prolyl cis-trans isomerase D	XM_017916717.1
108562097	23.8438019501398	2.95820868283612	0.749723845418424	3.94573108607095	7.95568620946115e-05	0.00101957178107948	uncharacterized LOC108562097	NA	NA	NA	PF01395	PBP/GOBP family	XP_060521902.1 general odorant-binding protein 56d-like [Cylas formicarius]	125	0,00000000578	XP_017775791.1	uncharacterized protein LOC108562097	XM_017920302.1
108560663	84.4145232197831	-0.840056579028609	0.213141262395192	-3.94131370710863	8.10365598333773e-05	0.00103732463479019	GTP-binding protein GEM-like	XP_031348879.1 GTP-binding protein GEM-like [Photinus pyralis]	288	1.43e-98	PF00071	Ras family				XP_017773796.1	GTP-binding protein GEM-like	XM_017918307.1
108566601	6888.76102748841	-0.343363575684379	0.0872024941666224	-3.93754305958608	8.23201632309199e-05	0.00105252893220628	ATP-dependent RNA helicase p62	XP_065162034.1 uncharacterized protein [Dalotia coriaria]	809	1.28e-289	PF00271; PF00270	Helicase conserved C-terminal domain; DEAD/DEAH box helicase				XP_017782064.1	ATP-dependent RNA helicase DBP2	XM_017926575.1
108557523	2020.35831094986	0.582736790493526	0.148072262725681	3.93548919808909	8.30273988067791e-05	0.00106033711755216	elongation of very long chain fatty acids protein AAEL008004-like	XP_018564279.1 elongation of very long chain fatty acids protein AAEL008004-like [Anoplophora glabripennis]	520	4.25e-185	PF01151	GNS1/SUR4 family				XP_017769546.1	elongation of very long chain fatty acids protein AAEL008004-like	XM_017914057.1
108568048	6998.1994640145	0.571247186174894	0.145172580157909	3.93495235500759	8.32132021200683e-05	0.00106147572460477	sodium/potassium-transporting ATPase subunit beta-1-like	XP_065163453.1 sodium/potassium-transporting ATPase subunit beta-1-like [Dalotia coriaria]	473	8.45e-167	PF00287 | PF00287	Sodium / potassium ATPase beta chain | Sodium / potassium ATPase beta chain				XP_017784395.1 | XP_017784396.1	sodium/potassium-transporting ATPase subunit beta-1-like | sodium/potassium-transporting ATPase subunit beta-1-like	XM_017928906.1 | XM_017928907.1
108569561	41.6379668099867	1.10794511203905	0.281601410532937	3.93444446866312	8.33893450869523e-05	0.00106248860451276	gamma-glutamyltransferase 7-like	XP_065169561.1 glutathione hydrolase 7-like [Dalotia coriaria]	585	5.38e-206	PF01019; PF01019	Gamma-glutamyltranspeptidase; Gamma-glutamyltranspeptidase				XP_017786639.1	gamma-glutamyltransferase 7-like	XM_017931150.1
108566015	337.825307902647	0.438261068201102	0.111457363199201	3.93209614530199	8.42083716252253e-05	0.00107168081756645	RAS oncogene family member RabX6	XP_044268009.1 ras-like GTP-binding protein YPT1 [Tribolium madens]	347	1.78e-120	PF00071	Ras family				XP_017781201.1	GTP-binding protein ypt1	XM_017925712.1
108556585	991.249903752727	0.861033118789379	0.219058063312982	3.93061595527378	8.47285182824175e-05	0.00107705244941642	aromatic-L-amino-acid decarboxylase-like	XP_031351711.1 aromatic-L-amino-acid decarboxylase-like [Photinus pyralis]	904	0	PF00282	Pyridoxal-dependent decarboxylase conserved domain				XP_017768244.1	aromatic-L-amino-acid decarboxylase-like	XM_017912755.1
108558289	644.417073900415	-0.303502595720517	0.0772407074173275	-3.92930885628362	8.51903627334934e-05	0.00108167139179417	E3 ubiquitin-protein ligase mind bomb 2	XP_031343679.1 E3 ubiquitin-protein ligase MIB2 [Photinus pyralis]	1157	0	PF06701; PF06701; PF00569; PF18346; PF18346; PF13920; PF13920; PF13637; PF12796; PF12796 | PF06701; PF06701; PF00569; PF18346; PF18346; PF13920; PF13920; PF13637; PF12796; PF12796	Mib_herc2; Mib_herc2; Zinc finger, ZZ type; Mind bomb SH3 repeat domain; Mind bomb SH3 repeat domain; Zinc finger, C3HC4 type (RING finger); Zinc finger, C3HC4 type (RING finger); Ankyrin repeats (many copies); Ankyrin repeats (3 copies); Ankyrin repeats (3 copies) | Mib_herc2; Mib_herc2; Zinc finger, ZZ type; Mind bomb SH3 repeat domain; Mind bomb SH3 repeat domain; Zinc finger, C3HC4 type (RING…				XP_017770647.1 | XP_017770648.1	E3 ubiquitin-protein ligase MIB2 | E3 ubiquitin-protein ligase MIB2	XM_017915158.1 | XM_017915159.1
108566443	516.894380571362	0.902812292221264	0.229872782458168	3.92744318212425	8.58536941183381e-05	0.00108883501443615	solute carrier family 25 member 35-like	XP_065156110.1 solute carrier family 25 member 35-like [Dalotia coriaria]	451	3.77e-158	PF00153; PF00153; PF00153	Mitochondrial carrier protein; Mitochondrial carrier protein; Mitochondrial carrier protein				XP_017781807.1	solute carrier family 25 member 35-like	XM_017926318.1
108560894	984.43023684121	0.322034654117985	0.082021433256071	3.9262256380304	8.62892145218448e-05	0.00109183691600625	ancient ubiquitous protein 1-like	XP_065162401.1 lipid droplet-regulating VLDL assembly factor AUP1-like [Dalotia coriaria]	340	2.48e-111	NA	NA				XP_017774099.1	ancient ubiquitous protein 1-like	XM_017918610.1
108562099	573.287967990355	2.98841187292547	0.761125448453405	3.92630660162247	8.6260188849796e-05	0.00109183691600625	uncharacterized LOC108562099	XP_029039721.2 general odorant-binding protein 99a-like [Osmia bicornis bicornis]	49.7	9.81e-06	PF01395 | PF01395	PBP/GOBP family | PBP/GOBP family	XP_034946447.1 general odorant-binding protein 69a-like isoform X1 [Chelonus insularis]	132	0,000000672	XP_017775792.1 | XP_017775793.1	uncharacterized protein LOC108562099 isoform X1 | uncharacterized protein LOC108562099 isoform X1	XM_017920303.1 | XM_017920304.1
108562878	1554.69620094809	-0.689513945596231	0.175679075854911	-3.92484957153169	8.67839516982738e-05	0.00109683330437531	uncharacterized LOC108562878	NA | NA	NA | NA	NA | NA	NA | NA	NA | NA				XP_017776863.1 | XP_017776864.1	uncharacterized protein LOC108562878 isoform X1 | uncharacterized protein LOC108562878 isoform X1	XM_017921374.1 | XM_017921375.1
[truncated: 1,193 more rows]

## Sheet: head_DEGs_lphc_vs_ephc
Table 1.2 List of Differentially Expressed Genes (DEGs) in the Head during Late pre-hatching care compared to Early pre-hatching care females. The table shows the list of DEGs identified through differential expression analysis identified using DESeq2 v1.46.0. Columns include Gene IDs, Base mean (average expression level of the gene across all samples in the dataset), log2 fold change (magnitude …
[truncated: 15 more rows]

[truncated: 4 more sheets: head_DEGs_phc_vs_lphc, fat_body_DEGs_ephc_vs_s, fat_body_DEGs_lphc_vs_ephc, fat_body_DEGs_phc_vs_lphc]
