# Supplementary material for: Preparing for parenthood: molecular reprogramming precedes parenting in the burying beetle Nicrophorus vespilloides
Source: Front Zool. 2026 May 18;23:22. doi: 10.1186/s12983-026-00615-4 (PMC13188450; doi:10.1186/s12983-026-00615-4)
Supplement: Supplementary file 3 — Supplementary material 3 [file 12983_2026_615_MOESM3_ESM.ods]

## Sheet: head_DEGs
Table 2.1. List of Differentially Expressed Genes (DEGs) in the Head. The table shows the list of DEGs identified through differential expression analysis identified using DESeq2 v1.46.0. Columns include Gene IDs, Base mean (average expression level of the gene across all samples in the dataset), log2 fold change (magnitude and direction of change in gene expression between the two phases), lfcSE…
GENEID	gene.description	baseMean	log2FoldChange	lfcSE	stat	pvalue	padj	blastp.top.hit	bitscore	e-value	protein.accession	protein.description	pfam.accession	pfam.description	transcripts.accession
108557462	cytochrome P450 9e2-like	93.0336511418643	-10.2183616854019	1.09285030992938	522.404606605187	6.65355175081879e-113	7.30759588792428e-109	XP_049818311.1 cytochrome P450 9e2-like isoform X3 [Aethina tumida]	543	4.75e-188	XP_017769457.1	cytochrome P450 9e2-like	PF00067	Cytochrome P450	XM_017913968.1
108562870	transcription factor TFIIIB component B'' homolog Bdp1	755.615305561148	-1.56541392872803	0.122713926025238	329.566637371011	3.96038580838059e-71	2.1748458666722e-67	XP_065167678.1 transcription factor TFIIIB component B'' homolog [Dalotia coriaria]	330	2.27e-98	XP_017776850.1	transcription factor TFIIIB component B''-like	PF15963	Myb DNA-binding like	XM_017921361.1
108566475	importin-4-like	1243.42788946307	-0.927079659324216	0.0835967263786948	213.272038809965	5.71471307825609e-46	2.09215645794955e-42	XP_022906239.1 importin-4-like [Onthophagus taurus]	1469	0	XP_017781860.1 | XP_017781861.1	importin-4-like | importin-4-like	PF03810 | PF03810	Importin-beta N-terminal domain | Importin-beta N-terminal domain	XM_017926371.1 | XM_017926372.1
108565867	vitellogenin-like	674938.781037578	-5.13156142864685	0.321497440303235	197.726089982903	1.30760678957579e-42	3.59036134247772e-39	XP_065166461.1 vitellogenin-like [Dalotia coriaria]	2061	0	XP_017781017.1	vitellogenin-like	PF00094; PF09172; PF01347	von Willebrand factor type D domain; Vitellinogen, open beta-sheet; Lipoprotein amino terminal region	XM_017925528.1
108564735	domino helicase	4843.66557092261	-0.446214504565049	0.0466376803583488	193.350044409554	1.15322089747667e-41	2.53316502339726e-38	XP_065174130.1 LOW QUALITY PROTEIN: helicase domino [Dalotia coriaria]	2789	0	XP_017779330.1 | XP_017779331.1 | XP_017779332.1 | XP_017779333.1	helicase domino isoform X1 | helicase domino isoform X1 | helicase domino isoform X1 | helicase domino isoform X1	PF13921; PF00176; PF00271; PF07529 | PF13921; PF00176; PF00271; PF07529 | PF13921; PF00176; PF00271; PF07529 | PF00176; PF00271; PF13921; PF07529	Myb-like DNA-binding domain; SNF2-related domain; Helicase conserved C-terminal domain; HSA domain | Myb-like DNA-binding domain; SNF2-related domain; Helicase conserved C-terminal domain; HSA domain | Myb-like DNA-binding domain; SNF2-related domain; Helicase conserved C-terminal domain; HSA domain | SNF2-related domain; Helicase conserved C-terminal domain; Myb-like DNA-binding domain; HSA doma…	XM_017923841.1 | XM_017923842.1 | XM_017923843.1 | XM_017923844.1
108567197	4-coumarate--CoA ligase 1-like	409.047774668796	-6.1456592812761	0.524438114964073	192.363885850226	1.88345429721653e-41	3.44766309105485e-38	XP_022902599.1 luciferin 4-monooxygenase-like [Onthophagus taurus]	405	6.19e-134	XP_017783015.1	4-coumarate--CoA ligase 1-like	PF13193; PF00501	AMP-binding enzyme C-terminal domain; AMP-binding enzyme	XM_017927526.1
108567378	fatty-acid amide hydrolase 2-A-like	3495.36329400692	-4.18046640654646	0.367000780097416	180.542226100769	6.73548715416189e-39	1.056797934488e-35	XP_065157039.1 LOW QUALITY PROTEIN: uncharacterized protein [Dalotia coriaria]	534	7.47e-178	XP_017783283.1	fatty-acid amide hydrolase 2-A-like	PF01425	Amidase	XM_017927794.1
108565824	uncharacterized LOC108565824	83.3031307437328	-8.35784073987101	0.993573775571784	177.432199671078	3.16206625745607e-38	4.34112171320501e-35	XP_044743482.1 protein takeout-like [Chrysoperla carnea]	110	1.21e-26	XP_017780959.1	uncharacterized protein LOC108565824	PF06585	Haemolymph juvenile hormone binding protein (JHBP)	XM_017925470.1
108563454	MYB binding protein 1a	703.429576666869	-1.16264847076226	0.120237175423897	174.879357094652	1.12512786316346e-37	1.37303103568048e-34	XP_065171118.1 myb-binding protein 1A [Dalotia coriaria]	820	5.46e-277	XP_017777621.1	myb-binding protein 1A-like protein	PF04931	DNA polymerase phi	XM_017922132.1
108565826	uncharacterized LOC108565826	61.2354362057679	-4.0977046556117	0.475815019905548	171.302979402639	6.65834942219384e-37	7.3128651703955e-34	XP_025834592.1 protein takeout-like [Agrilus planipennis]	65.5	2.28e-10	XP_017780960.1	uncharacterized protein LOC108565826	PF06585	Haemolymph juvenile hormone binding protein (JHBP)	XM_017925471.1
108564206	vitellogenin-like	1184541.61354616	-5.63390143086991	0.384937532377873	170.126218598918	1.19513604918849e-36	1.19276162226971e-33	XP_065166390.1 LOW QUALITY PROTEIN: vitellogenin-like [Dalotia coriaria]	2033	0	XP_017778650.1	vitellogenin-like	PF00094; PF01347; PF09172	von Willebrand factor type D domain; Lipoprotein amino terminal region; Vitellinogen, open beta-sheet	XM_017923161.1
108567519	gamma-glutamyl hydrolase A-like	272.008790733314	-2.98314382190532	0.257736322556171	169.952067638663	1.3032085465935e-36	1.19276162226971e-33	XP_031347531.1 gamma-glutamyl hydrolase-like [Photinus pyralis]	328	1.26e-109	XP_017783519.1 | XP_017783520.1	gamma-glutamyl hydrolase A-like | gamma-glutamyl hydrolase A-like	PF07722 | PF07722	Peptidase C26 | Peptidase C26	XM_017928030.1 | XM_017928031.1
108559076	staphylococcal nuclease domain-containing protein 1	4049.54452594913	-1.14439622465946	0.112698407461352	167.478538894106	4.45643220315086e-36	3.49607106337185e-33	XP_065161476.1 staphylococcal nuclease domain-containing protein 1 [Dalotia coriaria]	1429	0	XP_017771702.1	staphylococcal nuclease domain-containing protein 1	PF00567; PF00565; PF00565; PF00565; PF00565	Tudor domain; Staphylococcal nuclease homologue; Staphylococcal nuclease homologue; Staphylococcal nuclease homologue; Staphylococcal nuclease homologue	XM_017916213.1
108559384	mitochondrial coenzyme A transporter SLC25A42-like	1442.4555066198	-1.80542467680664	0.18123303480285	167.539219689064	4.32402679357415e-36	3.49607106337185e-33	XP_018575938.1 mitochondrial coenzyme A transporter SLC25A42 [Anoplophora glabripennis]	435	5.41e-152	XP_017772137.1 | XP_017772138.1 | XP_017772139.1 | XP_017772141.1	mitochondrial coenzyme A transporter SLC25A42-like | mitochondrial coenzyme A transporter SLC25A42-like | mitochondrial coenzyme A transporter SLC25A42-like | mitochondrial coenzyme A transporter SLC25A42-like	PF00153; PF00153; PF00153 | PF00153; PF00153; PF00153 | PF00153; PF00153; PF00153 | PF00153; PF00153; PF00153	Mitochondrial carrier protein; Mitochondrial carrier protein; Mitochondrial carrier protein | Mitochondrial carrier protein; Mitochondrial carrier protein; Mitochondrial carrier protein | Mitochondrial carrier protein; Mitochondrial carrier protein; Mitochondrial carrier protein | Mitochondrial carrier protein; Mitochondrial carrier protein; Mitochondrial carrier protein	XM_017916648.1 | XM_017916649.1 | XM_017916650.1 | XM_017916652.1
108563537	phytanoyl-CoA dioxygenase, peroxisomal-like	46889.0379320341	5.74470953415141	0.428495715867953	166.779472463361	6.30797619639555e-36	4.61870017100082e-33	XP_065171344.1 phytanoyl-CoA dioxygenase, peroxisomal-like [Dalotia coriaria]	350	1.13e-118	XP_017777728.1	phytanoyl-CoA dioxygenase, peroxisomal-like	PF05721	Phytanoyl-CoA dioxygenase (PhyH)	XM_017922239.1
108569244	nucleosome assembly protein 1-like 1-B	3052.97716930075	-0.956020117486662	0.0967366841812247	157.623010602554	5.97141875933443e-34	4.09900576461062e-31	XP_065158356.1 nucleosome assembly protein 1-like 1 isoform X1 [Dalotia coriaria]	460	4.52e-160	XP_017786208.1 | XP_017786209.1	nucleosome assembly protein 1-like 1-B | nucleosome assembly protein 1-like 1-B	PF00956 | PF00956	Nucleosome assembly protein (NAP) | Nucleosome assembly protein (NAP)	XM_017930719.1 | XM_017930720.1
108559002	satellite-binding protein 1 Dp1	13100.2012359826	-1.62795210237717	0.152550379274268	153.169569470393	5.4573904212604e-33	3.52579523510017e-30	XP_065155927.1 LOW QUALITY PROTEIN: vigilin [Dalotia coriaria]	1878	0	XP_017771601.1	vigilin	PF00013; PF00013; PF00013; PF00013; PF00013; PF00013; PF00013; PF00013; PF00013; PF00013; PF00013; PF00013; PF00013	KH domain; KH domain; KH domain; KH domain; KH domain; KH domain; KH domain; KH domain; KH domain; KH domain; KH domain; KH domain; KH domain	XM_017916112.1
108561242	PGC-1 family member spargel	343.353018358084	-0.889834120965171	0.108787504761754	152.20190021388	8.82578222786674e-33	5.38519812270335e-30	XP_065173791.1 uncharacterized protein srl [Dalotia coriaria]	550	6.72e-179	XP_017774583.1	uncharacterized protein LOC108561242	PF00076	RNA recognition motif	XM_017919094.1
108566019	MFS-type transporter SLC18B1-like	50.892264144079	-3.17543082458548	0.347463379691504	149.28278355448	3.76253784830427e-32	2.17494490462768e-29	XP_049822563.1 MFS-type transporter SLC18B1-like isoform X2 [Aethina tumida]	779	4.89e-279	XP_017781206.1 | XP_017781207.1	MFS-type transporter SLC18B1-like isoform X1 | MFS-type transporter SLC18B1-like isoform X1	PF07690; PF12832 | PF07690; PF12832	Major Facilitator Superfamily; MFS_1 like family | Major Facilitator Superfamily; MFS_1 like family	XM_017925717.1 | XM_017925718.1
108556632	carbamoyl-phosphate synthetase 2, aspartate transcarbamylase, and dihydroorotase rudimentary	1448.26178109071	-1.09725284862771	0.106662181311744	144.047400271444	5.06618909027945e-31	2.78209773892696e-28	XP_065173944.1 LOW QUALITY PROTEIN: multifunctional protein r-like [Dalotia coriaria]	3740	0	XP_017768305.1	CAD protein	PF00185; PF02787; PF02142; PF02729; PF00988; PF01979; PF02786; PF02786; PF00117	Aspartate/ornithine carbamoyltransferase, Asp/Orn binding domain; Carbamoyl-phosphate synthetase large chain, oligomerisation domain; MGS-like domain; Aspartate/ornithine carbamoyltransferase, carbamoyl-P binding domain; Carbamoyl-phosphate synthase small chain, CPSase domain; Amidohydrolase family; Carbamoyl-phosphate synthase L chain, ATP binding domain; Carbamoyl-phosphate synthase L chain, AT…	XM_017912816.1
108568585	cytochrome P450 6k1-like	7.70246879828261	-7.30988141488487	1.14174311453922	138.217201476308	9.15895368904905e-30	4.79013277937265e-27	XP_022913704.2 cytochrome P450 6k1-like [Onthophagus taurus]	418	9.24e-140	XP_017785254.1	LOW QUALITY PROTEIN: cytochrome P450 6k1-like	PF00067	Cytochrome P450	XM_017929765.1
108563174	alpha-tocopherol transfer protein-like	1043.5831673367	2.90419168062826	0.298673417549775	129.984901305362	5.44913063146645e-28	2.72035462388164e-25	XP_065173077.1 retinaldehyde-binding protein 1-like [Dalotia coriaria]	447	5.64e-157	XP_017777268.1	alpha-tocopherol transfer protein-like	PF00650	CRAL/TRIO domain	XM_017921779.1
108559654	nucleolar GTP-binding protein 1	2598.17334852125	-0.62817212610267	0.0944460046086407	127.202702536671	2.16694130447849e-27	1.03476158030814e-24	XP_019868481.2 nucleolar GTP-binding protein 1 [Aethina tumida]	1036	0	XP_017772496.1	nucleolar GTP-binding protein 1	PF06858; PF17835; PF08155	Nucleolar GTP-binding protein 1 (NOG1); NOG1 N-terminal helical domain; NOGCT (NUC087) domain	XM_017917007.1
108562483	eukaryotic translation elongation factor 2	40634.7423630859	-0.834205015056324	0.0870588478182581	126.350953695827	3.30647802140105e-27	1.51312700454366e-24	XP_065166600.1 LOW QUALITY PROTEIN: eukaryotic translation elongation factor 2-like [Dalotia coriaria]	1655	0	XP_017776335.1	elongation factor 2	PF03144; PF14492; PF03764; PF00009; PF00679	Elongation factor Tu domain 2; Elongation Factor G, domain III; Elongation factor G, domain IV; Elongation factor Tu GTP binding domain; Elongation factor G C-terminus	XM_017920846.1
108567004	uncharacterized LOC108567004	4279.50114171227	1.79937119882801	0.183631965342043	122.866866441114	1.86186806209394e-26	8.1795587703911e-24	XP_022904671.2 uncharacterized protein [Onthophagus taurus]	140	2.95e-33	XP_017782668.1	uncharacterized protein LOC108567004	PF06974	WS/DGAT C-terminal domain	XM_017927179.1
108559953	sodium-coupled monocarboxylate transporter 2-like	33.3611697169932	-4.13285911789966	0.52283989266163	122.727054443081	1.99556274640886e-26	8.42971755531095e-24	XP_022915695.2 sodium-coupled monocarboxylate transporter 2-like [Onthophagus taurus]	475	2.14e-160	XP_017772835.1	sodium-coupled monocarboxylate transporter 2-like	PF00474	Sodium:solute symporter family	XM_017917346.1
108563746	rRNA 2'-O-methyltransferase fibrillarin	1035.3581126755	-1.49756927020254	0.174057058784232	121.494217422956	3.67802985138544e-26	1.4961408095469e-23	XP_065161198.1 rRNA 2'-O-methyltransferase fibrillarin-like isoform X2 [Dalotia coriaria]	453	5.6e-159	XP_017777992.1	rRNA 2'-O-methyltransferase fibrillarin	PF01269	Fibrillarin	XM_017922503.1
108561612	gamma-butyrobetaine dioxygenase-like	2421.14425104222	6.73602589584106	0.566926643684486	120.628571150234	5.65015387118983e-26	2.21627285597421e-23	XP_071051485.1 gamma-butyrobetaine dioxygenase-like [Onthophagus taurus]	300	3.26e-99	XP_017775123.1	gamma-butyrobetaine dioxygenase-like	PF02668	Taurine catabolism dioxygenase TauD, TfdA family	XM_017919634.1
108561366	peroxisomal acyl-coenzyme A oxidase 3	1212.96066960352	-1.26003888834988	0.147829418251834	120.345331023756	6.50223839098508e-26	2.4625546292479e-23	XP_065155310.1 peroxisomal acyl-coenzyme A oxidase 3-like [Dalotia coriaria]	979	0	XP_017774751.1 | XP_017774752.1 | XP_017774753.1 | XP_017774754.1	peroxisomal acyl-coenzyme A oxidase 3 isoform X1 | peroxisomal acyl-coenzyme A oxidase 3 isoform X1 | peroxisomal acyl-coenzyme A oxidase 3 isoform X1 | peroxisomal acyl-coenzyme A oxidase 3 isoform X1	PF22924; PF02770; PF01756 | PF22924; PF01756; PF02770 | PF22924; PF01756; PF02770 | PF22924; PF01756; PF02770	Acyl-CoA oxidase, C-alpha1 domain; Acyl-CoA dehydrogenase, middle domain; Acyl-CoA oxidase | Acyl-CoA oxidase, C-alpha1 domain; Acyl-CoA oxidase; Acyl-CoA dehydrogenase, middle domain | Acyl-CoA oxidase, C-alpha1 domain; Acyl-CoA oxidase; Acyl-CoA dehydrogenase, middle domain | Acyl-CoA oxidase, C-alpha1 domain; Acyl-CoA oxidase; Acyl-CoA dehydrogenase, middle domain	XM_017919262.1 | XM_017919263.1 | XM_017919264.1 | XM_017919265.1
108557017	uncharacterized LOC108557017	721.966367371614	-1.81691527970091	0.195453496811218	118.992263854802	1.27192783924082e-25	4.65652781946065e-23	XP_018564497.1 alpha-tocopherol transfer protein-like [Anoplophora glabripennis]	214	3.4e-65	XP_017768883.1	uncharacterized protein LOC108557017	PF00650	CRAL/TRIO domain	XM_017913394.1
108561205	NHP2 ribonucleoprotein	285.102262731715	-1.10525377073634	0.148055691746359	118.062305870798	2.0170868438889e-25	7.14634348594574e-23	XP_065156140.1 H/ACA ribonucleoprotein complex subunit 2-like protein [Dalotia coriaria]	222	9.42e-73	XP_017774542.1	H/ACA ribonucleoprotein complex subunit 2-like protein	PF01248	Ribosomal protein L7Ae/L30e/S12e/Gadd45 family	XM_017919053.1
108566813	Pumilio and CPL domain-containing protein penguin	299.630198692634	-1.00461323952503	0.128609904187011	117.949588645358	2.13302941788166e-25	7.32095690518571e-23	XP_065166034.1 protein penguin [Dalotia coriaria]	613	4.22e-212	XP_017782366.1	protein penguin	PF08144	CPL (NUC119) domain	XM_017926877.1
108556324	elongation factor 1-gamma	10959.2821995216	-0.987372341436099	0.118969535742115	117.809824751939	2.28608823975036e-25	7.38473739328769e-23	XP_065159426.1 elongation factor 1-gamma isoform X2 [Dalotia coriaria]	672	6.99e-242	XP_017767879.1	elongation factor 1-gamma	PF00647; PF00043; PF02798	Elongation factor 1 gamma, conserved domain; Glutathione S-transferase, C-terminal domain; Glutathione S-transferase, N-terminal domain	XM_017912390.1
108558519	ribosome biogenesis regulatory protein homolog	798.815535589755	-0.664999398570155	0.0830475581540672	117.827727358521	2.26588537949985e-25	7.38473739328769e-23	XP_018323903.1 ribosome biogenesis regulatory protein homolog [Agrilus planipennis]	402	4.95e-138	XP_017770937.1 | XP_017770938.1	ribosome biogenesis regulatory protein homolog | ribosome biogenesis regulatory protein homolog	PF04939 | PF04939	Ribosome biogenesis regulatory protein (RRS1) | Ribosome biogenesis regulatory protein (RRS1)	XM_017915448.1 | XM_017915449.1
108557604	trimethyllysine dioxygenase, mitochondrial	223.195380922985	4.64801805936457	0.523022730999785	115.841188631283	6.06706621479025e-25	1.89473939595541e-22	XP_022909628.2 trimethyllysine dioxygenase, mitochondrial [Onthophagus taurus]	433	3.95e-149	XP_017769680.1	trimethyllysine dioxygenase, mitochondrial	PF02668; PF06155	Taurine catabolism dioxygenase TauD, TfdA family; Gamma-butyrobetaine hydroxylase-like, N-terminal	XM_017914191.1
108562383	luciferin 4-monooxygenase-like	263.780907978842	-4.5018748700482	0.663162417980428	115.794035433056	6.21056343935126e-25	1.89473939595541e-22	XP_012275911.1 4-coumarate--CoA ligase 1 [Orussus abietinus]	375	8.42e-122	XP_017776182.1	luciferin 4-monooxygenase-like	PF00501; PF13193	AMP-binding enzyme; AMP-binding enzyme C-terminal domain	XM_017920693.1
108557973	dyskerin pseudouridine synthase 1 Nop60B	406.362899016556	-1.04639682257266	0.124835100269434	115.503065818801	7.17426021003595e-25	2.07354999702171e-22	XP_031356321.1 H/ACA ribonucleoprotein complex subunit 4-like isoform X2 [Photinus pyralis]	717	4.06e-257	XP_017770214.1	H/ACA ribonucleoprotein complex subunit 4	PF16198; PF08068; PF01509; PF01472	tRNA pseudouridylate synthase B C-terminal domain; DKCLD (NUC011) domain; TruB family pseudouridylate synthase (N terminal domain); PUA domain	XM_017914725.1
108568752	elongation factor 1-alpha	88562.6247375015	-1.01689134269782	0.116047054836355	115.514177444622	7.13484925762302e-25	2.07354999702171e-22	XP_022900763.1 elongation factor 1-alpha [Onthophagus taurus]	888	0	XP_017785513.1	elongation factor 1-alpha	PF00009; PF22594; PF03144	Elongation factor Tu GTP binding domain; GTP-eEF1A C-terminal domain-like; Elongation factor Tu domain 2	XM_017930024.1
108560803	protein takeout-like	98.7686482351889	-5.66152730157646	0.676458342706419	114.109979248679	1.43117200922545e-24	4.03040055828798e-22	XP_065170729.1 protein takeout-like [Dalotia coriaria]	149	2.46e-42	XP_017773976.1	protein takeout-like	PF06585	Haemolymph juvenile hormone binding protein (JHBP)	XM_017918487.1
108568042	midasin	1063.65941319122	-0.832306963294292	0.123928467788876	113.515770145574	1.92135849181665e-24	5.27557007890556e-22	XP_063903124.1 midasin [Zophobas morio]	4550	0	XP_017784384.1	midasin	PF21108; PF00092; PF07728; PF07728; PF07728; PF07728; PF07728; PF07728; PF07728; PF17865; PF17867; PF17867; PF17867	Midasin AAA+ ATPase lid domain; von Willebrand factor type A domain; AAA domain (dynein-related subfamily); AAA domain (dynein-related subfamily); AAA domain (dynein-related subfamily); AAA domain (dynein-related subfamily); AAA domain (dynein-related subfamily); AAA domain (dynein-related subfamily); AAA domain (dynein-related subfamily); Midasin AAA lid domain; Midasin AAA lid domain; Midasin A…	XM_017928895.1
108558220	gastric triacylglycerol lipase-like	127528.935620285	-5.48753824431038	0.448632690199023	112.683423828077	2.90254903518111e-24	7.77529172034002e-22	XP_044254645.1 gastric triacylglycerol lipase-like [Tribolium madens]	366	3.63e-122	XP_017770544.1	gastric triacylglycerol lipase-like	PF04083	Partial alpha/beta-hydrolase lipase region	XM_017915055.1
108563084	probable multidrug resistance-associated protein lethal(2)03659	2176.67259561064	0.775934498441221	0.0936836983001736	110.666648113195	7.88612447648894e-24	2.04197511244948e-21	XP_065163260.1 probable multidrug resistance-associated protein lethal(2)03659 [Dalotia coriaria]	1717	0	XP_017777153.1	probable multidrug resistance-associated protein lethal(2)03659	PF00664; PF00664; PF00005; PF00005	ABC transporter transmembrane region; ABC transporter transmembrane region; ABC transporter; ABC transporter	XM_017921664.1
108566327	death-associated protein 1	4472.49808252428	-1.17754394319954	0.136612788895375	110.63907490315	7.99462167307e-24	2.04197511244948e-21	XP_065168851.1 death-associated protein 1 [Dalotia coriaria]	165	4.77e-52	XP_017781627.1	death-associated protein 1	PF15228	Death-associated protein	XM_017926138.1
108560800	protein vein	212.405322306471	-2.31992912576	0.28273762324417	109.720683337609	1.26021919390501e-23	3.14567895605879e-21	XP_065163599.1 protein vein-like isoform X4 [Dalotia coriaria]	347	7.03e-113	XP_017773969.1 | XP_017773971.1 | XP_017773972.1 | XP_017773973.1	protein vein isoform X1 | protein vein isoform X1 | protein vein isoform X1 | protein vein isoform X1	PF13927; PF00008 | PF13927; PF00008 | PF00008; PF13927 | PF13927; PF00008	Immunoglobulin domain; EGF-like domain | Immunoglobulin domain; EGF-like domain | EGF-like domain; Immunoglobulin domain | Immunoglobulin domain; EGF-like domain	XM_017918480.1 | XM_017918482.1 | XM_017918483.1 | XM_017918484.1
108565654	venom acid phosphatase Acph-1-like	25033.2265724045	3.43902950923661	0.329079074395182	108.658710197064	2.13292856511925e-23	5.20576765126771e-21	XP_065169443.1 venom acid phosphatase Acph-1-like [Dalotia coriaria]	379	1.76e-127	XP_017780706.1	venom acid phosphatase Acph-1-like	PF00328	Histidine phosphatase superfamily (branch 2)	XM_017925217.1
108567244	4-coumarate--CoA ligase 1-like	1079.19752019244	3.70262401788912	0.368028581218726	107.919292811774	3.07668251367646e-23	7.34591392341491e-21	XP_065156969.1 uncharacterized protein [Dalotia coriaria]	384	6.48e-126	XP_017783085.1	4-coumarate--CoA ligase 1-like	PF13193; PF00501	AMP-binding enzyme C-terminal domain; AMP-binding enzyme	XM_017927596.1
108558752	Nop56 ribonucleoprotein	1986.87563902087	-0.990144962908102	0.130651979633233	106.920183619094	5.04723335749724e-23	1.17944178649771e-20	XP_063921998.1 nucleolar protein 56 [Zophobas morio]	701	3.05e-251	XP_017771253.1	nucleolar protein 56	PF08156; PF01798	NOP5NT (NUC127) domain; snoRNA binding domain, fibrillarin	XM_017915764.1
108559496	60S ribosomal export protein NMD3	509.239362846345	-0.829415546181933	0.113921574276825	105.576141888345	9.82226596944877e-23	2.2474572321345e-20	XP_018576152.1 60S ribosomal export protein NMD3 [Anoplophora glabripennis]	811	3.13e-294	XP_017772285.1	LOW QUALITY PROTEIN: 60S ribosomal export protein NMD3	PF21192; PF04981; PF21193	NMD3 OB-fold domain; NMD3 family; NMD3 SH3 domain	XM_017916796.1
108562397	SDA1 domain containing protein Mys45A	585.333944173888	-0.870015101921617	0.118616472041322	103.95184143108	2.19593641345907e-22	4.92203461816755e-20	XP_065161223.1 protein SDA1 homolog [Dalotia coriaria]	961	0	XP_017776201.1	protein SDA1 homolog	PF21638; PF05285; PF08158	SDA1, C-terminal; SDA1, conserved domain; SDA1, HEAT repeat	XM_017920712.1
108562043	nidogen-2	732.870217233975	3.13965867883983	0.3678277373715	102.903182852158	3.69124419656912e-22	8.10818700218373e-20	XP_972325.1 nidogen [Tribolium castaneum]	1135	0	XP_017775713.1	nidogen-2	PF07645; PF07474; PF06119; PF12947; PF12947; PF00058; PF00058; PF00058	Calcium-binding EGF domain; G2F domain; Nidogen-like; EGF domain; EGF domain; Low-density lipoprotein receptor repeat class B; Low-density lipoprotein receptor repeat class B; Low-density lipoprotein receptor repeat class B	XM_017920224.1
108558203	methylthioribulose-1-phosphate dehydratase	309.679811294753	-1.81415212396635	0.219290943636563	99.4636555927169	2.02682488623054e-21	4.36482700499413e-19	XP_018569570.1 methylthioribulose-1-phosphate dehydratase [Anoplophora glabripennis]	424	3.47e-150	XP_017770524.1	methylthioribulose-1-phosphate dehydratase	PF00596	Class II Aldolase and Adducin N-terminal domain	XM_017915035.1
108556335	serine protease easter-like	1055.97305886454	-2.1291342518483	0.208513218002146	98.1692536807361	3.84683416837559e-21	8.12495762909022e-19	XP_065170231.1 uncharacterized protein [Dalotia coriaria]	390	4.54e-126	XP_017767893.1	serine protease easter-like	PF00089; PF12032	Trypsin; Regulatory CLIP domain of proteinases	XM_017912404.1
108562422	Copper transporter 1A	3977.87036177145	1.4549428733466	0.163636747382786	97.9472215031341	4.29373453074619e-21	8.8977521417331e-19	XP_065169673.1 high affinity copper uptake protein 1-like isoform X1 [Dalotia coriaria]	285	1.88e-96	XP_017776233.1 | XP_017776235.1 | XP_017776236.1	high affinity copper uptake protein 1 isoform X1 | high affinity copper uptake protein 1 isoform X1 | high affinity copper uptake protein 1 isoform X1	PF04145 | PF04145 | PF04145	Ctr copper transporter family | Ctr copper transporter family | Ctr copper transporter family	XM_017920744.1 | XM_017920746.1 | XM_017920747.1
108559294	replication in mitochondria 2	1410.47530503421	-1.4424263662704	0.183180685429863	97.8790107394369	4.44118325228455e-21	9.03287327034097e-19	XP_065156293.1 mitochondrial carrier protein Rim2 isoform X2 [Dalotia coriaria]	583	2.18e-209	XP_017772017.1 | XP_017772018.1 | XP_017772019.1	solute carrier family 25 member 36-A isoform X1 | solute carrier family 25 member 36-A isoform X1 | solute carrier family 25 member 36-A isoform X1	PF00153; PF00153; PF00153; PF00153 | PF00153; PF00153; PF00153; PF00153 | PF00153; PF00153; PF00153	Mitochondrial carrier protein; Mitochondrial carrier protein; Mitochondrial carrier protein; Mitochondrial carrier protein | Mitochondrial carrier protein; Mitochondrial carrier protein; Mitochondrial carrier protein; Mitochondrial carrier protein | Mitochondrial carrier protein; Mitochondrial carrier protein; Mitochondrial carrier protein	XM_017916528.1 | XM_017916529.1 | XM_017916530.1
108566458	notchless protein homolog 1	247.00110362421	-1.18166307285807	0.14642695930831	97.6573400364318	4.95622838059121e-21	9.89713750982423e-19	XP_018318590.1 notchless protein homolog 1 [Agrilus planipennis]	492	3.43e-169	XP_017781834.1	notchless protein homolog 1	PF00400; PF00400; PF00400; PF00400; PF00400; PF00400; PF00400; PF00400; PF08154	WD domain, G-beta repeat; WD domain, G-beta repeat; WD domain, G-beta repeat; WD domain, G-beta repeat; WD domain, G-beta repeat; WD domain, G-beta repeat; WD domain, G-beta repeat; WD domain, G-beta repeat; NLE (NUC135) domain	XM_017926345.1
108562401	chymotrypsin-2-like	71.3168942851527	5.93049879863553	0.816667626040946	97.5925649081646	5.11771192687974e-21	1.00371125165929e-18	XP_065161005.1 chymotrypsin-1-like [Dalotia coriaria]	234	5.01e-75	XP_017776209.1	chymotrypsin-2-like	PF00089	Trypsin	XM_017920720.1
108557077	Maf family bZIP transcription factor traffic jam	331.890104905112	-3.50106086267688	0.459185542821459	97.4469490783368	5.50019545291103e-21	1.05980081858459e-18	XP_068904371.1 transcription factor MafA [Tenebrio molitor]	410	1.19e-141	XP_017768952.1	transcription factor MafA-like	PF03131	bZIP Maf transcription factor	XM_017913463.1
108560229	cytochrome P450 4C1-like	1251.20161420219	2.03766628994697	0.273202690712126	97.1219076275322	6.46024413609019e-21	1.22332519563239e-18	XP_031345431.1 cytochrome P450 4c3-like [Photinus pyralis]	433	8.6e-146	XP_017773174.1 | XP_017773175.1 | XP_017773176.1	cytochrome P450 4C1-like | cytochrome P450 4C1-like | cytochrome P450 4C1-like	PF00067 | PF00067 | PF00067	Cytochrome P450 | Cytochrome P450 | Cytochrome P450	XM_017917685.1 | XM_017917686.1 | XM_017917687.1
108568061	Myotubularin related protein 6	1077.496769024	-0.94088554930526	0.125092327190378	96.8337423615679	7.45059388991237e-21	1.38694699479504e-18	XP_065158472.1 myotubularin-related protein 6 isoform X1 [Dalotia coriaria]	1151	0	XP_017784443.1 | XP_017784444.1	myotubularin-related protein 6 isoform X1 | myotubularin-related protein 6 isoform X1	PF01363; PF06602; PF21098 | PF21098; PF06602; PF01363	FYVE zinc finger; Myotubularin-like phosphatase domain; GRAM domain-like | GRAM domain-like; Myotubularin-like phosphatase domain; FYVE zinc finger	XM_017928954.1 | XM_017928955.1
108566357	probable elongation factor 1-beta	7866.4070909291	-1.40998939215193	0.17129205525932	96.3652797188883	9.39473104458026e-21	1.71970551771042e-18	XP_018322704.1 probable elongation factor 1-delta isoform X1 [Agrilus planipennis]	255	3.8e-82	XP_017781686.1 | XP_017781687.1	elongation factor 1-delta-like isoform X1 | elongation factor 1-delta-like isoform X1	PF10587; PF00736 | PF10587; PF00736	Eukaryotic elongation factor 1 beta central acidic region; EF-1 guanine nucleotide exchange domain | Eukaryotic elongation factor 1 beta central acidic region; EF-1 guanine nucleotide exchange domain	XM_017926197.1 | XM_017926198.1
108564413	CREB-regulated transcription coactivator 1-like	494.886585138535	-0.750112511445018	0.107409534590538	95.2782562564653	1.60884787091442e-20	2.89671740430378e-18	XP_031338709.1 CREB-regulated transcription coactivator 1 isoform X2 [Photinus pyralis]	674	2.08e-238	XP_017778943.1 | XP_017778944.1 | XP_017778945.1 | XP_017778947.1	CREB-regulated transcription coactivator 1-like isoform X1 | CREB-regulated transcription coactivator 1-like isoform X1 | CREB-regulated transcription coactivator 1-like isoform X1 | CREB-regulated transcription coactivator 1-like isoform X1	PF12885; PF12886; PF12884 | PF12886; PF12885; PF12884 | PF12886; PF12885; PF12884 | PF12884; PF12885; PF12886	Transducer of regulated CREB activity middle domain; Transducer of regulated CREB activity, C terminus; Transducer of regulated CREB activity, N terminus | Transducer of regulated CREB activity, C terminus; Transducer of regulated CREB activity middle domain; Transducer of regulated CREB activity, N terminus | Transducer of regulated CREB activity, C terminus; Transducer of regulated CREB activit…	XM_017923454.1 | XM_017923455.1 | XM_017923456.1 | XM_017923458.1
108569984	organic cation transporter protein-like	1382.69110060863	-2.09292343619774	0.281997917898783	94.9061682889141	1.93410704324534e-20	3.42617704128445e-18	XP_065169619.1 organic cation transporter protein-like isoform X2 [Dalotia coriaria]	635	8.46e-225	XP_017787309.1	organic cation transporter protein-like	PF00083	Sugar (and other) transporter	XM_017931820.1
108557259	probable serine hydrolase	1680.63601552894	0.483229753530012	0.109424182313332	94.6764734266931	2.16691908311373e-20	3.72762694398813e-18	XP_065168069.1 probable serine hydrolase [Dalotia coriaria]	402	2.54e-138	XP_017769189.1	probable serine hydrolase	PF00561	alpha/beta hydrolase fold	XM_017913700.1
108557467	cytochrome P450 9e2-like	13.3554109390917	-8.12490673427867	1.32013651845353	94.6715933174467	2.17215810266084e-20	3.72762694398813e-18	XP_018561888.1 cytochrome P450 9e2-like [Anoplophora glabripennis]	130	2.76e-33	XP_017769462.1 | XP_017769463.1	cytochrome P450 9e2-like isoform X1 | cytochrome P450 9e2-like isoform X1	PF00067 | PF00067	Cytochrome P450 | Cytochrome P450	XM_017913973.1 | XM_017913974.1
108559351	E-selectin-like	840.247173492783	-3.54816261688125	0.411700256777911	94.4460230840866	2.4286559993209e-20	4.1036813600833e-18	XP_046659409.1 perlucin-like [Homalodisca vitripennis]	86.7	9.74e-19	XP_017772091.1	E-selectin-like	PF00059	Lectin C-type domain	XM_017916602.1
108561759	translocator protein	1844.29710113876	-0.966973787207536	0.127619332362778	93.5904985262747	3.70856243956103e-20	6.17138504146952e-18	XP_065155846.1 translocator protein [Dalotia coriaria]	120	4.43e-32	XP_017775300.1	translocator protein	PF03073	TspO/MBR family	XM_017919811.1
108566431	facilitated trehalose transporter Tret1-like	1334.277176304	2.45504817667755	0.34042598668795	91.1422957423936	1.24506192594178e-19	2.04097240785351e-17	XP_063918668.1 facilitated trehalose transporter Tret1-like [Zophobas morio]	474	7.58e-162	XP_017781783.1	facilitated trehalose transporter Tret1-like	PF00083	Sugar (and other) transporter	XM_017926294.1
108564057	protein takeout-like	3082.57946529532	-2.34143663137922	0.270115428604124	90.5993379085261	1.6286318894246e-19	2.63048000611036e-17	XP_065170729.1 protein takeout-like [Dalotia coriaria]	215	2.14e-67	XP_017778452.1	protein takeout-like	PF06585	Haemolymph juvenile hormone binding protein (JHBP)	XM_017922963.1
108566693	forkhead box P	147.037891083188	-1.0553490945331	0.195893192196595	90.4377617021565	1.76412536914099e-19	2.80802738105442e-17	XP_065165343.1 forkhead box protein P1 isoform X1 [Dalotia coriaria]	1030	0	XP_017782192.1	forkhead box protein P1	PF16159; PF00250	FOXP coiled-coil domain; Forkhead domain	XM_017926703.1
108563559	lipase 1-like	18032.7480351503	3.71953829102812	0.373408776751246	89.3694073492314	2.99222852870592e-19	4.69480656153959e-17	XP_060527871.1 lipase member K-like [Cylas formicarius]	235	1.41e-70	XP_017777762.1	lipase 1-like	PF04083	Partial alpha/beta-hydrolase lipase region	XM_017922273.1
108564912	Rho GTPase activating protein at 54D	412.690235894597	3.87047387548788	0.412551158166278	88.9186628164551	3.73937100467719e-19	5.78443827385488e-17	XP_065169690.1 rho GTPase-activating protein 19 isoform X1 [Dalotia coriaria]	855	2.07e-306	XP_017779598.1	rho GTPase-activating protein 19	PF00620	RhoGAP domain	XM_017924109.1
108564441	intracellular protein transport protein USO1-like	8800.97830253107	-1.00157813003139	0.151741613541528	88.7428651870911	4.07898540768738e-19	6.22215232397645e-17	NA	NA	NA	XP_017778974.1	intracellular protein transport protein USO1-like	PF01442; PF01442; PF01442	Apolipoprotein A1/A4/E domain; Apolipoprotein A1/A4/E domain; Apolipoprotein A1/A4/E domain	XM_017923485.1
108558702	glycoprotein 3-alpha-L-fucosyltransferase A	754.938511453912	-0.714507694883848	0.106120547679648	88.2971550730761	5.084724300869e-19	7.65007219129372e-17	XP_065164499.1 glycoprotein 3-alpha-L-fucosyltransferase A-like [Dalotia coriaria]	721	6.65e-261	XP_017771187.1 | XP_017771188.1 | XP_017771189.1 | XP_017771190.1	glycoprotein 3-alpha-L-fucosyltransferase A | glycoprotein 3-alpha-L-fucosyltransferase A | glycoprotein 3-alpha-L-fucosyltransferase A | glycoprotein 3-alpha-L-fucosyltransferase A	PF00852; PF17039 | PF00852; PF17039 | PF00852; PF17039 | PF00852; PF17039	Glycosyltransferase family 10 (fucosyltransferase) C-term; Fucosyltransferase, N-terminal | Glycosyltransferase family 10 (fucosyltransferase) C-term; Fucosyltransferase, N-terminal | Glycosyltransferase family 10 (fucosyltransferase) C-term; Fucosyltransferase, N-terminal | Glycosyltransferase family 10 (fucosyltransferase) C-term; Fucosyltransferase, N-terminal	XM_017915698.1 | XM_017915699.1 | XM_017915700.1 | XM_017915701.1
108568209	ribosomal protein L4	27368.973357599	-0.892006731924237	0.109191719295383	87.7095318981842	6.79907893734732e-19	1.00911194552548e-16	XP_065162976.1 large ribosomal subunit protein uL4 [Dalotia coriaria]	595	3.66e-212	XP_017784646.1	60S ribosomal protein L4	PF14374; PF00573	60S ribosomal protein L4 C-terminal domain; Ribosomal protein L4/L1 family	XM_017929157.1
108561406	sphingomyelin phosphodiesterase-like	38592.9320598505	3.71295198534445	0.409783278011854	86.8124426891756	1.05941864356954e-18	1.55141266164323e-16	XP_022899981.2 sphingomyelin phosphodiesterase-like [Onthophagus taurus]	526	1.57e-179	XP_017774810.1	sphingomyelin phosphodiesterase-like	PF19272; PF00149	Acid sphingomyelin phosphodiesterase C-terminal region; Calcineurin-like phosphoesterase	XM_017919321.1
108556515	bifunctional purine biosynthesis protein PURH	5114.9304748667	-1.7748015474467	0.200688790433055	86.4275533650073	1.28145078208141e-18	1.85186499205264e-16	XP_065157519.1 bifunctional purine biosynthesis protein ATIC [Dalotia coriaria]	958	0	XP_017768149.1 | XP_017768150.1	bifunctional purine biosynthesis protein PURH | bifunctional purine biosynthesis protein PURH	PF02142; PF01808 | PF02142; PF01808	MGS-like domain; AICARFT/IMPCHase bienzyme | MGS-like domain; AICARFT/IMPCHase bienzyme	XM_017912660.1 | XM_017912661.1
108564671	PWP1 homolog no child left behind	240.234794544126	-0.792721761235616	0.115497906418465	86.2740006914243	1.38250902995035e-18	1.97196060726554e-16	XP_018568707.1 periodic tryptophan protein 1 homolog [Anoplophora glabripennis]	512	9.29e-178	XP_017779248.1	periodic tryptophan protein 1 homolog	PF00400; PF00400; PF00400	WD domain, G-beta repeat; WD domain, G-beta repeat; WD domain, G-beta repeat	XM_017923759.1
108568297	putative sodium-dependent multivitamin transporter	736.836078695981	-0.60803653508035	0.0886618969338489	86.0123843765421	1.57337615979949e-18	2.21543466193306e-16	XP_065163513.1 putative sodium-dependent multivitamin transporter [Dalotia coriaria]	821	1.1e-295	XP_017784776.1 | XP_017784778.1 | XP_017784779.1	putative sodium-dependent multivitamin transporter isoform X1 | putative sodium-dependent multivitamin transporter isoform X1 | putative sodium-dependent multivitamin transporter isoform X1	PF00474 | PF00474 | PF00474	Sodium:solute symporter family | Sodium:solute symporter family | Sodium:solute symporter family	XM_017929287.1 | XM_017929289.1 | XM_017929290.1
108557515	retinol dehydrogenase 14-like	538.277680539951	-2.81998686326718	0.310459122776582	85.8335160925126	1.71882416122459e-18	2.38960072945945e-16	XP_065155490.1 LOW QUALITY PROTEIN: retinol dehydrogenase 12-like [Dalotia coriaria]	324	1.03e-107	XP_017769533.1	retinol dehydrogenase 14-like	PF00106	short chain dehydrogenase	XM_017914044.1
108560554	solute carrier family 36 member pathetic	8131.15879961357	-1.80747341300892	0.252100983997888	85.5621734897472	1.96553467818658e-18	2.6984334213154e-16	XP_060520372.1 proton-coupled amino acid transporter-like protein pathetic isoform X2 [Cylas formicarius]	650	1.3e-231	XP_017773644.1 | XP_017773645.1	proton-coupled amino acid transporter-like protein pathetic isoform X1 | proton-coupled amino acid transporter-like protein pathetic isoform X1	PF01490 | PF01490	Transmembrane amino acid transporter protein | Transmembrane amino acid transporter protein	XM_017918155.1 | XM_017918156.1
108567214	uncharacterized LOC108567214	42968.0432688755	4.86673693691333	0.588895182772973	85.4785521872222	2.04847807450364e-18	2.77758452991031e-16	XP_014362922.2 general odorant-binding protein 56d [Papilio machaon]	74.3	3.8e-15	XP_017783039.1	uncharacterized protein LOC108567214	PF01395	PBP/GOBP family	XM_017927550.1
108567477	probable ATP-dependent RNA helicase DDX31	296.78210980633	-0.891127320527516	0.134026937302835	85.3250434085212	2.20995709785853e-18	2.95999497631466e-16	XP_065170482.1 probable ATP-dependent RNA helicase CG8611 [Dalotia coriaria]	779	5.23e-270	XP_017783459.1 | XP_017783460.1	probable ATP-dependent RNA helicase DDX31 isoform X1 | probable ATP-dependent RNA helicase DDX31 isoform X1	PF13959; PF00271; PF00270 | PF00270; PF00271; PF13959	Domain of unknown function (DUF4217); Helicase conserved C-terminal domain; DEAD/DEAH box helicase | DEAD/DEAH box helicase; Helicase conserved C-terminal domain; Domain of unknown function (DUF4217)	XM_017927970.1 | XM_017927971.1
108561289	Nucleolar complex protein 2	440.173688004451	-0.936553686262419	0.156771444549015	85.1318846256441	2.43134599486388e-18	3.21728591103493e-16	XP_018561160.1 nucleolar complex protein 2 homolog [Anoplophora glabripennis]	709	1.29e-245	XP_017774645.1	nucleolar complex protein 2 homolog	PF03715	Noc2p family	XM_017919156.1
108563543	nucleolin 1-like	1203.15110569948	-0.962750225634676	0.14151032691804	84.687045243827	3.02921899587242e-18	3.96070383710319e-16	XP_065163586.1 nucleolar protein dao-5-like isoform X2 [Dalotia coriaria]	75.1	1.91e-11	XP_017777734.1 | XP_017777735.1 | XP_017777736.1	nucleolin 1-like isoform X1 | nucleolin 1-like isoform X1 | nucleolin 1-like isoform X1	NA | NA | PF05022	NA | NA | SRP40, C-terminal domain	XM_017922245.1 | XM_017922246.1 | XM_017922247.1
108566227	splicing factor 3B subunit 3	1173.09546595575	-1.23350584788715	0.178523359079958	84.4722779447644	3.36843373894062e-18	4.35241267703351e-16	XP_031356114.1 splicing factor 3B subunit 3 [Photinus pyralis]	2256	0	XP_017781511.1 | XP_017781512.1	splicing factor 3B subunit 3 isoform X1 | splicing factor 3B subunit 3 isoform X1	PF10433; PF03178 | PF10433	Mono-functional DNA-alkylating methyl methanesulfonate N-term; CPSF A subunit region | Mono-functional DNA-alkylating methyl methanesulfonate N-term	XM_017926022.1 | XM_017926023.1
108568418	Receptor of activated protein kinase C 1	9717.09652811253	-0.89252875905872	0.108764626885289	84.1732776116658	3.90483571254145e-18	4.98683844544683e-16	XP_065157795.1 small ribosomal subunit protein RACK1 [Dalotia coriaria]	590	4.04e-213	XP_017784978.1 | XP_017784979.1	guanine nucleotide-binding protein subunit beta-like protein isoform X1 | guanine nucleotide-binding protein subunit beta-like protein isoform X1	PF00400; PF00400; PF00400; PF00400; PF00400; PF00400; PF00400 | PF00400; PF00400	WD domain, G-beta repeat; WD domain, G-beta repeat; WD domain, G-beta repeat; WD domain, G-beta repeat; WD domain, G-beta repeat; WD domain, G-beta repeat; WD domain, G-beta repeat | WD domain, G-beta repeat; WD domain, G-beta repeat	XM_017929489.1 | XM_017929490.1
108568820	signal sequence receptor subunit 1 l(1)G0320	2083.90403226301	-1.52027243426986	0.187785353392643	84.0199296682247	4.21225819731938e-18	5.31761284840905e-16	XP_018572210.1 translocon-associated protein subunit alpha [Anoplophora glabripennis]	402	9.03e-140	XP_017785609.1	translocon-associated protein subunit alpha	PF03896	Translocon-associated protein (TRAP), alpha subunit	XM_017930120.1
108562574	proliferation-associated protein 2G4	3659.99804683791	-0.6775371029609	0.0770526899386284	82.9817823374368	7.03571907904084e-18	8.78105711876199e-16	XP_065170653.1 proliferation-associated protein 2G4 [Dalotia coriaria]	637	2.03e-229	XP_017776448.1	proliferation-associated protein 2G4	PF00557	Metallopeptidase family M24	XM_017920959.1
108563407	Low-density lipoprotein receptor repeat domain-containing protein cueball	2007.4347015973	-1.58417133294105	0.209277650978315	82.8523956147192	7.50021146231355e-18	9.25559803265053e-16	XP_068898901.1 protein cueball [Tenebrio molitor]	434	4.7e-144	XP_017777561.1	protein cueball	PF00058	Low-density lipoprotein receptor repeat class B	XM_017922072.1
108565612	fatty acyl-CoA reductase 1-like	180.941114551832	-4.4826953398702	0.639259879470101	82.8109344271829	7.65544661157662e-18	9.34219668166067e-16	XP_046615046.1 fatty acyl-CoA reductase wat-like isoform X3 [Neodiprion virginianus]	257	1.21e-77	XP_017780644.1	fatty acyl-CoA reductase 1-like	PF03015; PF07993	Male sterility protein; Male sterility protein	XM_017925155.1
108569338	ribosomal protein L3	21355.8556879879	-0.940871391107535	0.121341189132631	82.5623318468157	8.655980623973e-18	1.0447102768472e-15	XP_030753384.1 60S ribosomal protein L3 [Sitophilus oryzae]	726	9.45e-264	XP_017786336.1	60S ribosomal protein L3	PF00297	Ribosomal protein L3	XM_017930847.1
108561800	eukaryotic translation initiation factor 3 subunit C	3271.0930588331	-0.47647850768257	0.0593432967614113	82.4406296260098	9.19243883092179e-18	1.09739734434798e-15	XP_044260087.1 eukaryotic translation initiation factor 3 subunit C [Tribolium madens]	1270	0	XP_017775361.1 | XP_017775369.1	eukaryotic translation initiation factor 3 subunit C isoform X1 | eukaryotic translation initiation factor 3 subunit C isoform X1	PF01399; PF05470 | PF01399; PF05470	PCI domain; Eukaryotic translation initiation factor 3 subunit 8 N-terminus | PCI domain; Eukaryotic translation initiation factor 3 subunit 8 N-terminus	XM_017919872.1 | XM_017919880.1
108564443	forkhead box K	1114.96857830148	-0.672927135202644	0.115455503718637	82.4044114334343	9.35841382016036e-18	1.10519848372926e-15	XP_063916129.1 forkhead box protein K1 isoform X1 [Zophobas morio]	818	4.56e-294	XP_017778977.1 | XP_017778978.1 | XP_017778979.1	forkhead box protein K2 isoform X1 | forkhead box protein K2 isoform X1 | forkhead box protein K2 isoform X1	PF00498; PF00250 | PF00498; PF00250 | PF00498; PF00250	FHA domain; Forkhead domain | FHA domain; Forkhead domain | FHA domain; Forkhead domain	XM_017923488.1 | XM_017923489.1 | XM_017923490.1
108561117	ribosomal protein L23A	21368.6027799768	-0.896723247228513	0.106598157262292	82.3379513870675	9.67080809749065e-18	1.1299413333483e-15	XP_065155150.1 large ribosomal subunit protein uL23 [Dalotia coriaria]	277	1.66e-91	XP_017774403.1	60S ribosomal protein L23a	PF03939; PF00276	Ribosomal protein L23, N-terminal domain; Ribosomal protein L23	XM_017918914.1
108563332	PIN2/TERF1-interacting telomerase inhibitor 1-like	226.28481488053	-1.00810043214685	0.140199187091212	82.2765032134601	9.96891180416065e-18	1.1525111404747e-15	XP_019878528.2 neurofilament medium polypeptide [Aethina tumida]	206	3.11e-57	XP_017777466.1	PIN2/TERF1-interacting telomerase inhibitor 1-like	PF01585	G-patch domain	XM_017921977.1
108562448	Adenylate kinase 3	729.767294762296	-0.924543395911477	0.125155870360345	82.1175394994602	1.07834120451591e-17	1.23368973429149e-15	XP_044265215.1 GTP:AMP phosphotransferase AK3, mitochondrial [Tribolium madens]	352	6.9e-122	XP_017776271.1	GTP:AMP phosphotransferase AK3, mitochondrial	PF05191; PF00406	Adenylate kinase, active site lid; Adenylate kinase	XM_017920782.1
108567252	4-coumarate--CoA ligase 1-like	76.8459779587953	-5.79552707289909	0.921885903325628	82.0159396744377	1.13385054822078e-17	1.28382273928957e-15	XP_022902599.1 luciferin 4-monooxygenase-like [Onthophagus taurus]	391	8.03e-129	XP_017783099.1	4-coumarate--CoA ligase 1-like	PF00501; PF13193	AMP-binding enzyme; AMP-binding enzyme C-terminal domain	XM_017927610.1
108557258	putative fatty acyl-CoA reductase CG5065	5079.64196914988	2.26961458743826	0.279987703882093	81.3291810670001	1.59184497590543e-17	1.78400340513972e-15	XP_065173081.1 putative fatty acyl-CoA reductase CG5065 [Dalotia coriaria]	800	7.85e-290	XP_017769188.1	putative fatty acyl-CoA reductase CG5065	PF07993; PF03015	Male sterility protein; Male sterility protein	XM_017913699.1
108569605	putative fatty acyl-CoA reductase CG5065	301.271714862996	-1.61743243108094	0.233391858041461	80.6749987503975	2.19908855065485e-17	2.43965551028709e-15	XP_973790.1 fatty acyl-CoA reductase wat isoform X2 [Tribolium castaneum]	559	2.35e-194	XP_017786708.1 | XP_017786709.1 | XP_017786710.1	putative fatty acyl-CoA reductase CG5065 isoform X1 | putative fatty acyl-CoA reductase CG5065 isoform X1 | putative fatty acyl-CoA reductase CG5065 isoform X1	PF03015; PF07993 | PF03015; PF07993 | PF03015; PF07993	Male sterility protein; Male sterility protein | Male sterility protein; Male sterility protein | Male sterility protein; Male sterility protein	XM_017931219.1 | XM_017931220.1 | XM_017931221.1
108559745	15-hydroxyprostaglandin dehydrogenase [NAD(+)]-like	2025.40018301641	3.66207514607123	0.458085040670447	80.5110704213949	2.38455965518123e-17	2.61896186928554e-15	XP_031348139.1 15-hydroxyprostaglandin dehydrogenase [NAD(+)]-like [Photinus pyralis]	196	1.83e-59	XP_017772581.1	15-hydroxyprostaglandin dehydrogenase [NAD(+)]-like	PF00106	short chain dehydrogenase	XM_017917092.1
108567767	venom carboxylesterase-6-like	2405.73563886338	4.93371396133725	0.510668181444715	79.758272066131	3.45848143491875e-17	3.76084174254581e-15	XP_063931967.1 juvenile hormone esterase-like isoform X2 [Zophobas morio]	472	6.11e-159	XP_017783907.1	venom carboxylesterase-6-like	PF00135	Carboxylesterase family	XM_017928418.1
108565455	uncharacterized LOC108565455	436.491907694744	2.31902617339206	0.31563898253538	79.217311482586	4.51763958066158e-17	4.86443485435354e-15	XP_065158885.1 uncharacterized protein [Dalotia coriaria]	325	3.09e-107	XP_017780420.1 | XP_017780421.1 | XP_017780423.1 | XP_017780424.1	uncharacterized protein LOC108565455 | uncharacterized protein LOC108565455 | uncharacterized protein LOC108565455 | uncharacterized protein LOC108565455	NA | NA | NA | NA	NA | NA | NA | NA	XM_017924931.1 | XM_017924932.1 | XM_017924934.1 | XM_017924935.1
108557087	60S ribosomal protein L18a-like	1186.55117187422	-0.754099990896863	0.0860799165553605	78.3996669078357	6.76492542383353e-17	7.21351222621007e-15	XP_044755305.1 60S ribosomal protein L18a [Coccinella septempunctata]	306	1.13e-105	XP_017768959.1	60S ribosomal protein L18a-like	PF01775	Ribosomal proteins 50S-L18Ae/60S-L20/60S-L18A	XM_017913470.1
108565014	uricase	601.645682492528	3.14124699764301	0.497092232683558	77.980195094975	8.32173580279977e-17	8.78823310789902e-15	XP_031344605.1 uricase [Photinus pyralis]	468	3.4e-164	XP_017779728.1	uricase	PF01014; PF01014	Uricase; Uricase	XM_017924239.1
108569850	poor Imd response upon knock-in	142.121242126392	2.61149460338534	0.314662313778111	77.8786671592065	8.74952601485272e-17	9.15200421153594e-15	NA	NA	NA	XP_017787045.1	uncharacterized protein LOC108569850	NA	NA	XM_017931556.1
108561676	high affinity cAMP-specific and IBMX-insensitive 3',5'-cyclic phosphodiesterase 8A	673.327647004022	-0.537656902703711	0.0813619674686343	77.7791454021717	9.19019242417789e-17	9.52225315044772e-15	XP_065167743.1 high affinity cAMP-specific and IBMX-insensitive 3',5'-cyclic phosphodiesterase 8-like isoform X2 [Dalotia coriaria]	924	0	XP_017775217.1 | XP_017775218.1 | XP_017775219.1 | XP_017775220.1 | XP_017775221.1 | XP_017775222.1	high affinity cAMP-specific and IBMX-insensitive 3',5'-cyclic phosphodiesterase 8A isoform X1 | high affinity cAMP-specific and IBMX-insensitive 3',5'-cyclic phosphodiesterase 8A isoform X1 | high affinity cAMP-specific and IBMX-insensitive 3',5'-cyclic phosphodiesterase 8A isoform X1 | high affinity cAMP-specific and IBMX-insensitive 3',5'-cyclic phosphodiesterase 8A isoform X1 | high affinity c…	PF00233; PF00989 | PF00233; PF00989 | PF00233; PF00989 | PF00233; PF00989 | PF00989; PF00233 | PF00989; PF00233	3'5'-cyclic nucleotide phosphodiesterase; PAS fold | 3'5'-cyclic nucleotide phosphodiesterase; PAS fold | 3'5'-cyclic nucleotide phosphodiesterase; PAS fold | 3'5'-cyclic nucleotide phosphodiesterase; PAS fold | PAS fold; 3'5'-cyclic nucleotide phosphodiesterase | PAS fold; 3'5'-cyclic nucleotide phosphodiesterase	XM_017919728.1 | XM_017919729.1 | XM_017919730.1 | XM_017919731.1 | XM_017919732.1 | XM_017919733.1
108556427	ribosomal protein LP0	24208.8037191386	-1.22048664658302	0.166272574406718	77.6230439225862	9.92650073924143e-17	1.01890427681391e-14	XP_065164977.1 large ribosomal subunit protein uL10 [Dalotia coriaria]	526	6.31e-188	XP_017768040.1	60S acidic ribosomal protein P0	PF17777; PF00428; PF00466	Insertion domain in 60S ribosomal protein L10P; 60s Acidic ribosomal protein; Ribosomal protein L10	XM_017912551.1
108556406	ribosomal protein L10Ab	10208.1734044277	-0.888777537026174	0.114433813804472	77.3092209987532	1.15900191354905e-16	1.17864055708419e-14	XP_050294794.1 60S ribosomal protein L10a [Anthonomus grandis grandis]	413	2.22e-146	XP_017768010.1	60S ribosomal protein L10a	PF00687	Ribosomal protein L1p/L10e family	XM_017912521.1
108563577	lysosomal acid lipase/cholesteryl ester hydrolase-like	842.102360828938	3.81713412576739	0.482673661175988	76.8391737324529	1.46171401613426e-16	1.47284449900941e-14	XP_019756694.2 gastric triacylglycerol lipase isoform X1 [Dendroctonus ponderosae]	122	1.76e-30	XP_017777785.1 | XP_017777794.1	lysosomal acid lipase/cholesteryl ester hydrolase-like | lysosomal acid lipase/cholesteryl ester hydrolase-like	PF04083 | PF04083	Partial alpha/beta-hydrolase lipase region | Partial alpha/beta-hydrolase lipase region	XM_017922296.1 | XM_017922305.1
108563925	alpha-enolase	2664.27701900331	0.344219971310446	0.125732508131366	76.5220949326589	1.70938477663222e-16	1.70674300015925e-14	XP_967559.1 enolase [Tribolium castaneum]	736	7.43e-267	XP_017778246.1	enolase	PF03952; PF00113	Enolase, N-terminal domain; Enolase, C-terminal TIM barrel domain	XM_017922757.1
108560969	protein charybde-like	936.094679307884	1.21442402625851	0.170326102145256	76.3444806465728	1.86602042808157e-16	1.8463515641099e-14	XP_065163544.1 protein charybde-like [Dalotia coriaria]	253	1.86e-84	XP_017774199.1	protein charybde-like	PF07809	RTP801 C-terminal region	XM_017918710.1
108569937	pescadillo homolog	691.951443384775	-0.89096119775799	0.135029401724233	75.3410891011771	3.06196446854279e-16	3.00263890696477e-14	XP_065155708.1 pescadillo homolog [Dalotia coriaria]	734	2.42e-261	XP_017787190.1	pescadillo homolog	PF06732; PF16589	Pescadillo N-terminus; BRCT domain, a BRCA1 C-terminus domain	XM_017931701.1
108562842	ribosomal protein S20	10170.4238169854	-1.1126142595887	0.152445512812467	75.2918518966167	3.13728187221219e-16	3.0492713984519e-14	XP_018328673.1 40S ribosomal protein S20 [Agrilus planipennis]	223	2.21e-74	XP_017776802.1	40S ribosomal protein S20	PF00338	Ribosomal protein S10p/S20e	XM_017921313.1
108557497	cytochrome P450 9e2-like	296.373715067869	-2.5170263665702	0.431437255837394	74.7087329849364	4.18341756981233e-16	4.03039255870604e-14	XP_049818311.1 cytochrome P450 9e2-like isoform X3 [Aethina tumida]	551	4.27e-191	XP_017769514.1	cytochrome P450 9e2-like	PF00067	Cytochrome P450	XM_017914025.1
108567732	NSA2 ribosome biogenesis factor-like IP259	1328.11705315963	-0.660817011305416	0.120421135968362	74.2302214953444	5.29760293127049e-16	5.05944112992555e-14	XP_023022100.1 ribosome biogenesis protein NSA2 homolog [Leptinotarsa decemlineata]	441	4.1e-156	XP_017783836.1 | XP_017783847.1 | XP_017783854.1	ribosome biogenesis protein NSA2 homolog | ribosome biogenesis protein NSA2 homolog | ribosome biogenesis protein NSA2 homolog	PF01201 | PF01201 | PF01201	Ribosomal protein S8e | Ribosomal protein S8e | Ribosomal protein S8e	XM_017928347.1 | XM_017928358.1 | XM_017928365.1
108556873	Ribosomal protein LP1	17619.4661025474	-1.24530098546915	0.169819117042071	74.1807797570499	5.42843460009143e-16	5.09576899254737e-14	XP_018561335.1 60S acidic ribosomal protein P1 [Anoplophora glabripennis]	140	5.15e-42	XP_017768644.1	60S acidic ribosomal protein P1	PF00428	60s Acidic ribosomal protein	XM_017913155.1
108565881	Brix domain-containing protein peter pan	310.729655809288	-0.884145003802518	0.158751737449818	74.1867172611745	5.41255380579668e-16	5.09576899254737e-14	XP_030758340.1 protein Peter pan [Sitophilus oryzae]	413	1.06e-137	XP_017781042.1 | XP_017781043.1	protein Peter pan isoform X1 | protein Peter pan isoform X1	PF04427 | PF04427	Brix domain | Brix domain	XM_017925553.1 | XM_017925554.1
108569254	translation initiation factor IF-2-like	15960.0866742064	2.1891948798411	0.279989810116293	74.1173304484754	5.60107592216662e-16	5.21327261467424e-14	XP_063922619.1 uncharacterized protein LOC135137015 isoform X2 [Zophobas morio]	58.5	7.41e-08	XP_017786225.1	translation initiation factor IF-2-like	NA	NA	XM_017930736.1
108564481	nop5 ribonucleoprotein	3523.84858013926	-1.2275981753097	0.190986729132219	74.0492438465085	5.79244459500926e-16	5.30153491558223e-14	XP_019864771.1 nucleolar protein 58 [Aethina tumida]	719	6.77e-257	XP_017779035.1	nucleolar protein 58	PF01798; PF08156	snoRNA binding domain, fibrillarin; NOP5NT (NUC127) domain	XM_017923546.1
108564742	cytochrome P450 6k1-like	457.052680854323	3.98751899923768	0.481611647543404	74.0593836443638	5.76353612641303e-16	5.30153491558223e-14	XP_970485.1 cytochrome P450 6k1 [Tribolium castaneum]	348	8.42e-113	XP_017779343.1	cytochrome P450 6k1-like	PF00067; PF00067	Cytochrome P450; Cytochrome P450	XM_017923854.1
108564496	uncharacterized protein C16C10.8	120.59095770336	-0.852306306729418	0.163291714800597	73.8804464216281	6.29554178537037e-16	5.71437482882006e-14	XP_044270782.1 cell growth-regulating nucleolar protein [Tribolium madens]	196	1.73e-59	XP_017779055.1	uncharacterized protein C16C10.8	PF08790	LYAR-type C2HC zinc finger	XM_017923566.1
108564914	gamma-butyrobetaine dioxygenase-like	1887.36921701632	6.7007023985243	0.745652161706277	73.494117973721	7.6175359665076e-16	6.85765553443877e-14	XP_071051485.1 gamma-butyrobetaine dioxygenase-like [Onthophagus taurus]	218	1.96e-66	XP_017779601.1	gamma-butyrobetaine dioxygenase-like	PF06155	Gamma-butyrobetaine hydroxylase-like, N-terminal	XM_017924112.1
108567368	fatty acyl-CoA reductase 1-like	6.95530353063666	-7.19951249879927	1.37254593800783	73.1966367116218	8.82173704083129e-16	7.87716568450813e-14	XP_046975722.1 fatty acyl-CoA reductase wat-like [Vanessa cardui]	146	2.1e-38	XP_017783272.1	fatty acyl-CoA reductase 1-like	PF07993	Male sterility protein	XM_017927783.1
108567224	uncharacterized LOC108567224	32123.3222730082	2.73933561222103	0.579594529241813	73.0596411114158	9.43857047785678e-16	8.35998544825008e-14	XP_014469516.1 PREDICTED: uncharacterized protein LOC106741747 isoform X1 [Dinoponera quadriceps]	81.6	4.48e-18	XP_017783049.1	uncharacterized protein LOC108567224	PF01395	PBP/GOBP family	XM_017927560.1
108557145	leucine-rich repeat-containing protein C10orf11 homolog	344.091674254439	-1.78486981370238	0.228454878973399	72.6003648270473	1.18386880280236e-15	1.04019448489426e-13	XP_065171052.1 LOW QUALITY PROTEIN: uncharacterized protein [Dalotia coriaria]	277	4.94e-91	XP_017769041.1	leucine-rich repeat-containing protein C10orf11 homolog	NA	NA	XM_017913552.1
108558340	KRR1 small subunit processome component homolog dbe	818.331660940786	-0.584913196706292	0.100266463632418	72.1984807375571	1.44343828427792e-15	1.25819703779559e-13	XP_018568226.1 KRR1 small subunit processome component homolog [Anoplophora glabripennis]	504	2.4e-178	XP_017770725.1	KRR1 small subunit processome component homolog	PF17903; PF21800	Krr1 KH1 domain; KRR1 small subunit processome component, second KH domain	XM_017915236.1
108559541	short spindle 7	32177.6203849841	2.38497789203752	0.307674327018339	72.0544478891178	1.54971727901811e-15	1.34020038389416e-13	XP_050550040.1 uncharacterized protein LOC118267931 [Spodoptera frugiperda]	56.6	6.33e-09	XP_017772345.1	uncharacterized protein LOC108559541	PF15430	Single domain von Willebrand factor type C	XM_017916856.1
108558879	SR family splicing factor SC35	841.349033270778	-0.35922008692963	0.0603728249382276	71.8184692192707	1.74101010361633e-15	1.49386827875142e-13	XP_031353193.1 serine/arginine-rich splicing factor 2 [Photinus pyralis]	218	1.29e-70	XP_017771413.1 | XP_017771414.1 | XP_017771415.1 | XP_017771416.1 | XP_017771417.1	serine/arginine-rich splicing factor 2 isoform X1 | serine/arginine-rich splicing factor 2 isoform X1 | serine/arginine-rich splicing factor 2 isoform X1 | serine/arginine-rich splicing factor 2 isoform X1 | serine/arginine-rich splicing factor 2 isoform X1	PF00076 | PF00076 | PF00076 | PF00076 | PF00076	RNA recognition motif | RNA recognition motif | RNA recognition motif | RNA recognition motif | RNA recognition motif	XM_017915924.1 | XM_017915925.1 | XM_017915926.1 | XM_017915927.1 | XM_017915928.1
108558768	trifunctional purine biosynthetic protein adenosine-3 Gart	1385.78081493608	-1.78440933880947	0.214417414687279	71.4932142312574	2.04395004685351e-15	1.74020956314668e-13	XP_019880873.2 trifunctional purine biosynthetic protein adenosine-3 [Aethina tumida]	1454	0	XP_017771273.1	trifunctional purine biosynthetic protein adenosine-3	PF02843; PF00551; PF02844; PF00586; PF01071; PF02769	Phosphoribosylglycinamide synthetase, C domain; Formyl transferase; Phosphoribosylglycinamide synthetase, N domain; AIR synthase related protein, N-terminal domain; Phosphoribosylglycinamide synthetase, ATP-grasp (A) domain; AIR synthase related protein, C-terminal domain	XM_017915784.1
108563546	gastric triacylglycerol lipase-like	1684.908893183	4.41843406917165	0.549251533324766	71.0259271096918	2.57368154647592e-15	2.174364955765e-13	XP_068898905.1 lysosomal acid lipase/cholesteryl ester hydrolase-like [Tenebrio molitor]	234	9.82e-70	XP_017777743.1 | XP_017777752.1	gastric triacylglycerol lipase-like isoform X1 | gastric triacylglycerol lipase-like isoform X1	PF12146; PF04083 | PF04083; PF12146	Serine aminopeptidase, S33; Partial alpha/beta-hydrolase lipase region | Partial alpha/beta-hydrolase lipase region; Serine aminopeptidase, S33	XM_017922254.1 | XM_017922263.1
108560783	uncharacterized LOC108560783	2077.76895792047	-1.74386895815141	0.238941904471652	70.6639995106059	3.07657216285105e-15	2.56672251873342e-13	XP_044259192.1 uncharacterized protein LOC123007810 [Tribolium madens]	857	2.35999999999998e-310	XP_017773952.1	uncharacterized protein LOC108560783	NA	NA	XM_017918463.1
108567616	uncharacterized LOC108567616	1151.06397529795	-1.09629016124189	0.220677025297558	70.6585607033688	3.08483449397079e-15	2.56672251873342e-13	XP_028133023.1 uncharacterized protein LOC114328383 [Diabrotica virgifera virgifera]	96.3	1.91e-23	XP_017783683.1	uncharacterized protein LOC108567616	PF01395	PBP/GOBP family	XM_017928194.1
108561445	WD repeat-containing protein 36	241.183901380915	-0.95496284120852	0.158041002273518	70.6287850224538	3.13046272654926e-15	2.58510316734516e-13	XP_063909551.1 WD repeat-containing protein 36 [Zophobas morio]	1114	0	XP_017774873.1	WD repeat-containing protein 36	PF04192; PF00400; PF00400; PF00400	Utp21 specific WD40 associated putative domain; WD domain, G-beta repeat; WD domain, G-beta repeat; WD domain, G-beta repeat	XM_017919384.1
108564292	transmembrane protease serine 9-like	136.4545870274	7.64912438086599	1.01949315068807	70.5145509040999	3.31186196164629e-15	2.71449103916129e-13	XP_065162218.1 transmembrane protease serine 9-like [Dalotia coriaria]	403	1.2e-129	XP_017778779.1	transmembrane protease serine 9-like	PF00089; PF00089	Trypsin; Trypsin	XM_017923290.1
108561824	attractin-like protein 1	653.435097875834	-1.28832333606035	0.230632289665333	70.4221211778765	3.4662990263187e-15	2.82002683007839e-13	XP_065155867.1 attractin-like protein 1 [Dalotia coriaria]	1741	0	XP_017775390.1	LOW QUALITY PROTEIN: attractin-like protein 1	PF13415; PF01437	Galactose oxidase, central domain; Plexin repeat	XM_017919901.1
108563294	farnesol dehydrogenase-like	6664.09111839365	1.39023655757619	0.323897305298177	70.3930269927022	3.51638535739922e-15	2.83973973384674e-13	XP_063911341.1 farnesol dehydrogenase-like [Zophobas morio]	295	1.49e-98	XP_017777413.1	farnesol dehydrogenase-like	PF00106	short chain dehydrogenase	XM_017921924.1
108561422	1-Acylglycerol-3-phosphate O-acyltransferase 2	5285.16936366821	1.67257529478731	0.265151027849527	70.2093583959467	3.84970777144315e-15	3.08622923020147e-13	XP_065170687.1 1-acyl-sn-glycerol-3-phosphate acyltransferase alpha [Dalotia coriaria]	362	4.58e-124	XP_017774837.1 | XP_017774838.1 | XP_017774840.1	1-acyl-sn-glycerol-3-phosphate acyltransferase alpha | 1-acyl-sn-glycerol-3-phosphate acyltransferase alpha | 1-acyl-sn-glycerol-3-phosphate acyltransferase alpha	PF01553 | PF01553 | PF01553	Acyltransferase | Acyltransferase | Acyltransferase	XM_017919348.1 | XM_017919349.1 | XM_017919351.1
108560812	15-hydroxyprostaglandin dehydrogenase [NAD(+)]-like	464.667985055855	1.34315745660384	0.299304795688048	70.0516548488762	4.160999993968e-15	3.31161325606888e-13	XP_068912372.1 15-hydroxyprostaglandin dehydrogenase [NAD(+)]-like [Tenebrio molitor]	201	2.15e-61	XP_017773993.1	15-hydroxyprostaglandin dehydrogenase [NAD(+)]-like	PF00106	short chain dehydrogenase	XM_017918504.1
108559592	G-protein coupled receptor 143-like	191.207616889032	-1.50113977463299	0.203709992183332	70.0273514049285	4.21116110506607e-15	3.32517492190494e-13	XP_023029086.1 G-protein coupled receptor 143-like [Leptinotarsa decemlineata]	509	1.13e-179	XP_017772413.1	G-protein coupled receptor 143-like	PF02101	Ocular albinism type 1 protein	XM_017916924.1
108567213	uncharacterized LOC108567213	63929.8592054196	6.71794753063384	0.759953026243672	70.0141833379479	4.2385913599808e-15	3.32517492190494e-13	XP_059048155.1 B1 protein-like [Achroia grisella]	69.3	3.45e-13	XP_017783038.1	uncharacterized protein LOC108567213	PF01395	PBP/GOBP family	XM_017927549.1
108569988	repressed by TOR	276.250363899644	-0.362982620075813	0.126656051569552	69.6602937586133	5.04658470839072e-15	3.93096736540818e-13	XP_018577152.1 protein CREBRF homolog isoform X2 [Anoplophora glabripennis]	596	3.93e-207	XP_017787279.1	protein CREBRF homolog	NA	NA	XM_017931790.1
108566492	NHP2-like protein 1 hoip	638.769897124478	-0.991060876504658	0.14261206839766	69.6337588115329	5.11303900653725e-15	3.95468362033793e-13	XP_019876876.1 NHP2-like protein 1 [Aethina tumida]	228	2.71e-76	XP_017781884.1	NHP2-like protein 1 homolog	PF01248	Ribosomal protein L7Ae/L30e/S12e/Gadd45 family	XM_017926395.1
108569012	zinc finger protein GLIS2 homolog	84.8917079283996	-2.43727324505699	0.498204272316642	68.5052951622576	8.91810451733901e-15	6.84947845551988e-13	XP_068909086.1 zinc finger protein GLIS2-like [Tenebrio molitor]	215	2.7e-65	XP_017785881.1	zinc finger protein GLIS2 homolog	PF00096; PF00096; PF00096	Zinc finger, C2H2 type; Zinc finger, C2H2 type; Zinc finger, C2H2 type	XM_017930392.1
108561298	WD repeat-containing protein 46	389.972814874701	-0.731772900132681	0.115032832998512	68.3201393098435	9.77028905472889e-15	7.45188088111718e-13	XP_031337832.1 WD repeat-containing protein 46-like [Photinus pyralis]	571	3.15e-197	XP_017774657.1	WD repeat-containing protein 46	PF00400; PF08149	WD domain, G-beta repeat; BING4CT (NUC141) domain	XM_017919168.1
108569045	ctenidin-1-like	2986.29474653354	1.54206526011717	0.209994870938533	68.2284163356782	1.02221269281357e-14	7.74273241735958e-13	NA	NA	NA	XP_017785925.1	ctenidin-1-like	NA	NA	XM_017930436.1
108568300	translationally controlled tumor protein	12915.6742322472	-1.0476409316783	0.151829636489252	68.2096010212684	1.0317364055448e-14	7.76134311102637e-13	XP_056631682.1 translationally-controlled tumor protein homolog [Diorhabda sublineata]	308	2.14e-106	XP_017784783.1	translationally-controlled tumor protein homolog	PF00838	Translationally controlled tumour protein	XM_017929294.1
108559277	ribosomal protein S12	9440.40186115093	-0.942102421267872	0.136737220028429	67.7837529713331	1.27267898929051e-14	9.50873016284193e-13	XP_044265004.1 40S ribosomal protein S12 [Tribolium madens]	259	4.14e-88	XP_017771994.1	40S ribosomal protein S12	PF01248	Ribosomal protein L7Ae/L30e/S12e/Gadd45 family	XM_017916505.1
108565260	putative fatty acyl-CoA reductase CG5065	641.18017350448	1.32745684850255	0.214574494343579	67.5774598863414	1.408872583327e-14	1.04551672855949e-12	XP_018335470.1 putative fatty acyl-CoA reductase CG5065 isoform X2 [Agrilus planipennis]	689	2.72e-245	XP_017780104.1 | XP_017780106.1 | XP_017780107.1 | XP_017780108.1	putative fatty acyl-CoA reductase CG5065 isoform X1 | putative fatty acyl-CoA reductase CG5065 isoform X1 | putative fatty acyl-CoA reductase CG5065 isoform X1 | putative fatty acyl-CoA reductase CG5065 isoform X1	PF07993; PF03015 | PF03015; PF07993 | PF03015; PF07993 | PF03015; PF07993	Male sterility protein; Male sterility protein | Male sterility protein; Male sterility protein | Male sterility protein; Male sterility protein | Male sterility protein; Male sterility protein	XM_017924615.1 | XM_017924617.1 | XM_017924618.1 | XM_017924619.1
108564976	retinoblastoma-like protein 2	745.588139454751	-0.663358336718418	0.0948621988709487	67.0436506740757	1.83279476131561e-14	1.3509788499013e-12	XP_018323439.1 retinoblastoma-like protein 1 isoform X1 [Agrilus planipennis]	784	1.04e-270	XP_017779685.1	retinoblastoma-like protein 2	PF01857; PF11934; PF01858	Retinoblastoma-associated protein B domain; Domain of unknown function (DUF3452); Retinoblastoma-associated protein A domain	XM_017924196.1
108569287	nucleolar protein 16	326.100171236531	-1.27314901911381	0.18750521374077	66.5469370524833	2.34102118722149e-14	1.71409571328357e-12	XP_044270744.1 nucleolar protein 16 [Tribolium madens]	179	7.47e-55	XP_017786278.1	nucleolar protein 16	PF09420	Ribosome biogenesis protein Nop16	XM_017930789.1
108565002	uncharacterized LOC108565002	85.973615176646	-1.67565089988528	0.272703312257451	66.5078844267666	2.38650151815185e-14	1.73582424992462e-12	XP_065166152.1 uncharacterized protein [Dalotia coriaria]	245	6.39e-71	XP_017779712.1	uncharacterized protein LOC108565002	NA	NA	XM_017924223.1
108566226	stress-associated endoplasmic reticulum protein 2	5442.52932938316	-1.49115423113579	0.239107257134908	66.4104582753606	2.50385041641028e-14	1.8091966528575e-12	XP_065160527.1 stress-associated endoplasmic reticulum protein 2 [Dalotia coriaria]	118	1.78e-34	XP_017781509.1	stress-associated endoplasmic reticulum protein 2	PF06624	Ribosome associated membrane protein RAMP4	XM_017926020.1
108560551	translation initiation factor IF-2-like	93.3937470732322	-2.69018130022518	0.506745239761362	66.3100577737541	2.63081928773174e-14	1.88851557105606e-12	XP_065159139.1 uncharacterized protein [Dalotia coriaria]	84.7	1.81e-17	XP_017773639.1 | XP_017773640.1	translation initiation factor IF-2-like isoform X1 | translation initiation factor IF-2-like isoform X1	NA | NA	NA | NA	XM_017918150.1 | XM_017918151.1
108566553	uncharacterized oxidoreductase YjmC	1522.40831971702	0.97111888700856	0.133050586023396	65.907452903936	3.20797826105718e-14	2.28787176890851e-12	XP_068896185.1 uncharacterized oxidoreductase YjmC-like isoform X1 [Tenebrio molitor]	548	2.07e-193	XP_017781987.1 | XP_017781988.1 | XP_017781989.1 | XP_017781990.1 | XP_017781991.1 | XP_017781992.1	uncharacterized oxidoreductase YjmC isoform X1 | uncharacterized oxidoreductase YjmC isoform X1 | uncharacterized oxidoreductase YjmC isoform X1 | uncharacterized oxidoreductase YjmC isoform X1 | uncharacterized oxidoreductase YjmC isoform X1 | uncharacterized oxidoreductase YjmC isoform X1	PF02615 | PF02615 | PF02615 | PF02615 | PF02615 | PF02615	Malate/L-lactate dehydrogenase | Malate/L-lactate dehydrogenase | Malate/L-lactate dehydrogenase | Malate/L-lactate dehydrogenase | Malate/L-lactate dehydrogenase | Malate/L-lactate dehydrogenase	XM_017926498.1 | XM_017926499.1 | XM_017926500.1 | XM_017926501.1 | XM_017926502.1 | XM_017926503.1
108559281	non-canonical poly(A) RNA polymerase PAPD5-like	497.989357076526	-0.885248411175696	0.148515339533897	65.8134011662949	3.3601093360827e-14	2.38090844117395e-12	XP_025835721.1 non-canonical poly(A) RNA polymerase protein Trf4-1-like [Agrilus planipennis]	605	2E-211	XP_017772001.1	non-canonical poly(A) RNA polymerase PAPD5-like	PF22600; PF03828	Poly(A) RNA polymerase, mitochondrial-like, central palm domain; Cid1 family poly A polymerase	XM_017916512.1
108561890	decaprenyl-diphosphate synthase subunit 2-like	887.557163728659	-1.08159085774455	0.143397248332792	65.4087457855074	4.10131402128299e-14	2.8874828138302e-12	XP_044267385.1 all trans-polyprenyl-diphosphate synthase PDSS2 isoform X2 [Tribolium madens]	346	2.6e-114	XP_017775495.1	decaprenyl-diphosphate synthase subunit 2-like	NA	NA	XM_017920006.1
108569472	BTB/POZ domain-containing protein axundead	340.435575605973	-0.825402940566101	0.136845751903736	65.3950652959419	4.12904494814798e-14	2.88849048824899e-12	XP_065162229.1 uncharacterized protein axed isoform X2 [Dalotia coriaria]	243	6.89e-76	XP_017786524.1	uncharacterized protein LOC108569472	PF07707	BTB And C-terminal Kelch	XM_017931035.1
108562502	TNF receptor-associated factor 5	79.3368851864349	-2.05676463084687	0.311993448056595	65.3421523160308	4.23807748973262e-14	2.92747201696436e-12	XP_065159127.1 TNF receptor-associated factor 3 [Dalotia coriaria]	317	3.95e-100	XP_017776354.1	TNF receptor-associated factor 5	PF22486	MATH domain	XM_017920865.1
108567622	putative fatty acyl-CoA reductase CG5065	1285.70319342721	3.0403293808513	0.411255313056404	65.3506889113839	4.22029424355186e-14	2.92747201696436e-12	XP_022907146.1 putative fatty acyl-CoA reductase CG5065 [Onthophagus taurus]	699	1.58e-249	XP_017783692.1 | XP_017783694.1 | XP_017783695.1	putative fatty acyl-CoA reductase CG5065 | putative fatty acyl-CoA reductase CG5065 | putative fatty acyl-CoA reductase CG5065	PF07993; PF03015 | PF07993; PF03015 | PF07993; PF03015	Male sterility protein; Male sterility protein | Male sterility protein; Male sterility protein | Male sterility protein; Male sterility protein	XM_017928203.1 | XM_017928205.1 | XM_017928206.1
108558963	ribosomal protein LP2	21695.3990088947	-1.08173837030775	0.157572755631448	65.1709863411376	4.61088450729011e-14	3.16254031128872e-12	NP_001292414.1 ribosomal protein LP2 [Plutella xylostella]	127	1.06e-36	XP_017771555.1	60S acidic ribosomal protein P2	PF00428	60s Acidic ribosomal protein	XM_017916066.1
108563881	ATP-dependent RNA helicase DDX24	240.994776306681	-0.787574082811724	0.148879952818497	65.1599691525817	4.63597368767626e-14	3.16254031128872e-12	XP_018568314.1 ATP-dependent RNA helicase ddx24 [Anoplophora glabripennis]	676	2.37e-231	XP_017778177.1	ATP-dependent RNA helicase DDX24	PF00270; PF00271; PF00270	DEAD/DEAH box helicase; Helicase conserved C-terminal domain; DEAD/DEAH box helicase	XM_017922688.1
108564247	RRP12-like protein	1036.34990353563	-0.830540998007233	0.138573790369434	65.0919241954444	4.79398336947245e-14	3.25014316956271e-12	XP_068898744.1 RRP12-like protein [Tenebrio molitor]	1529	0	XP_017778728.1	RRP12-like protein	PF08161	Ribosomal RNA-processing protein 12, HEAT repeats	XM_017923239.1
108569651	SEC61 translocon subunit alpha	4644.4762694277	-1.24468134423919	0.179192404182617	64.9928894032665	5.03362373587933e-14	3.39167420191182e-12	XP_050304594.1 protein transport protein Sec61 subunit alpha [Anthonomus grandis grandis]	909	0	XP_017786775.1	protein transport protein Sec61 subunit alpha	PF10559; PF00344	Plug domain of Sec61p; SecY	XM_017931286.1
108565331	eukaryotic translation initiation factor 4E binding protein thor	1983.1532045835	-0.704642772506368	0.130357432334719	64.7697423430744	5.61838766485503e-14	3.76260681238432e-12	XP_030754250.1 eukaryotic translation initiation factor 4E-binding protein 2 [Sitophilus oryzae]	133	1.4e-38	XP_017780276.1	eukaryotic translation initiation factor 4E-binding protein 1	PF05456	Eukaryotic translation initiation factor 4E binding protein (EIF4EBP)	XM_017924787.1
108562761	secretin receptor-like	49.995560535268	-2.4248278392975	0.420441005169325	64.6974412668932	5.82205516582013e-14	3.87537162946681e-12	XP_031341238.1 parathyroid hormone/parathyroid hormone-related peptide receptor-like [Photinus pyralis]	345	3.35e-114	XP_017776673.1	secretin receptor-like	PF00002	7 transmembrane receptor (Secretin family)	XM_017921184.1
108561715	laccase-4-like	151.386848584958	2.05627508458616	0.271146576811018	64.3483533386357	6.91416581085723e-14	4.57459536750873e-12	XP_018575222.1 laccase-2-like [Anoplophora glabripennis]	628	4.51e-219	XP_017775278.1	laccase-4-like	PF07732; PF00394; PF07731	Multicopper oxidase; Multicopper oxidase; Multicopper oxidase	XM_017919789.1
108565351	juvenile hormone acid O-methyltransferase-like	1969.40743696277	3.00796494536173	0.53264387844904	64.2769835802694	7.16149556374428e-14	4.7098626213535e-12	XP_044254916.1 juvenile hormone acid O-methyltransferase-like [Tribolium madens]	260	3.65e-84	XP_017780260.1	juvenile hormone acid O-methyltransferase-like	PF13649	Methyltransferase domain	XM_017924771.1
108564534	probable ATP-dependent RNA helicase pitchoune	512.81341498828	-0.911630738800637	0.145343751006023	63.7494671623962	9.28573850909935e-14	6.0705515503237e-12	XP_031344570.1 probable ATP-dependent RNA helicase pitchoune [Photinus pyralis]	874	1.87000000155793e-315	XP_017779096.1	probable ATP-dependent RNA helicase pitchoune	PF13959; PF00270; PF00271	Domain of unknown function (DUF4217); DEAD/DEAH box helicase; Helicase conserved C-terminal domain	XM_017923607.1
108566087	muscle-specific protein 20-like	10798.2674630567	1.11650798706664	0.272272179376096	63.6397750774709	9.80105994230964e-14	6.36952907375069e-12	XP_065169777.1 muscle-specific protein 20-like [Dalotia coriaria]	340	8.26e-119	XP_017781294.1	muscle-specific protein 20-like	PF00402; PF00307	Calponin family repeat; Calponin homology (CH) domain	XM_017925805.1
108566100	SEC14 domain and spectrin repeat-containing protein 1-B	740.632046376091	-0.72513679636729	0.167882068490419	63.6058216980464	9.96629012179651e-14	6.43880967104065e-12	XP_065160448.1 titin-like isoform X1 [Dalotia coriaria]	1103	0	XP_017781311.1	SEC14 domain and spectrin repeat-containing protein 1-B	NA	NA	XM_017925822.1
108568201	probable dimethyladenosine transferase	144.517456370667	-0.843474154498333	0.170010938915769	63.3451431736266	1.13311562518863e-13	7.27778298915016e-12	XP_065162874.1 probable dimethyladenosine transferase [Dalotia coriaria]	533	8.13e-191	XP_017784635.1	probable dimethyladenosine transferase	PF00398	Ribosomal RNA adenine dimethylase	XM_017929146.1
108567381	protein PBDC1	269.445614222324	-0.770463885870069	0.135072616644955	63.0010384742405	1.34229690069747e-13	8.57119003509318e-12	XP_065170667.1 protein PBDC1 [Dalotia coriaria]	233	2.44e-77	XP_017783289.1	protein PBDC1	PF04669	PBDC1 protein	XM_017927800.1
108566894	eukaryotic translation initiation factor 3 subunit B	5165.22489039957	-0.463184965866621	0.0753952372259863	62.3479100100546	1.85131236443206e-13	1.17531582072585e-11	XP_065169821.1 eukaryotic translation initiation factor 3 subunit B [Dalotia coriaria]	1224	0	XP_017782495.1	eukaryotic translation initiation factor 3 subunit B	PF00076; PF08662	RNA recognition motif; Eukaryotic translation initiation factor eIF2A	XM_017927006.1
108557838	pre-rRNA processing protein FTSJ3	896.171395502904	-0.776178246303176	0.141389689356646	62.3143975481671	1.88210421778872e-13	1.18799716229733e-11	XP_022917461.2 pre-rRNA 2'-O-ribose RNA methyltransferase FTSJ3 [Onthophagus taurus]	916	0	XP_017770014.1	pre-rRNA processing protein FTSJ3	PF01728; PF07780; PF11861	FtsJ-like methyltransferase; Spb1 C-terminal domain; Ribosomal RNA methyltransferase Spb1, DUF3381	XM_017914525.1
108559640	Tsr1 ribosome assembly factor	478.346221473964	-0.869044137961205	0.145679313196417	62.1751686525027	2.01560778187834e-13	1.26499544390685e-11	XP_028130060.2 pre-rRNA-processing protein TSR1 homolog [Diabrotica virgifera virgifera]	1013	0	XP_017772467.1	pre-rRNA-processing protein TSR1 homolog	PF22298; PF08142; PF04950	Tsr1, G-like domain; AARP2CN (NUC121) domain; 40S ribosome biogenesis protein Tsr1 and BMS1 C-terminal	XM_017916978.1
108563287	ribosomal RNA processing protein 1 homolog	303.367768402615	-0.83719566708646	0.139171889685042	61.9586260993221	2.2422981335428e-13	1.39927047731254e-11	XP_025834171.1 ribosomal RNA processing protein 1 homolog [Agrilus planipennis]	400	1.33e-125	XP_017777404.1	ribosomal RNA processing protein 1 homolog	PF05997	Nucleolar protein,Nop52	XM_017921915.1
108556525	Fatty acid transport protein 3	7489.3899891267	1.18205495976362	0.255081931811819	61.885152721386	2.32486738713119e-13	1.44259991598089e-11	XP_967675.1 long-chain fatty acid transport protein 4 [Tribolium castaneum]	785	5.62e-280	XP_017768165.1	long-chain fatty acid transport protein 4	PF13193; PF00501	AMP-binding enzyme C-terminal domain; AMP-binding enzyme	XM_017912676.1
108569000	cytochrome P450 4d2-like	550.753228961049	-2.20247497801669	0.374320552358588	61.7540742938503	2.47979224683907e-13	1.53008754196817e-11	XP_065156417.1 cytochrome P450 4C1-like [Dalotia coriaria]	485	7.41e-166	XP_017785862.1 | XP_017785863.1	cytochrome P450 4d2-like | cytochrome P450 4d2-like	PF00067 | PF00067	Cytochrome P450 | Cytochrome P450	XM_017930373.1 | XM_017930374.1
108563690	CTP synthase-like	584.359942945897	-0.617979836496308	0.111507675259314	61.5062363658878	2.80147296349379e-13	1.71891494737722e-11	XP_065156958.1 CTP synthase isoform X2 [Dalotia coriaria]	980	0	XP_017777925.1 | XP_017777926.1	CTP synthase-like isoform X1 | CTP synthase-like isoform X1	PF00117; PF06418 | PF06418; PF00117	Glutamine amidotransferase class-I; CTP synthase N-terminus | CTP synthase N-terminus; Glutamine amidotransferase class-I	XM_017922436.1 | XM_017922437.1
108559581	40S ribosomal protein S5	14213.003100338	-0.820311285756281	0.116044207690649	61.4129010104916	2.9331510027263e-13	1.7897109701635e-11	XP_022909173.1 small ribosomal subunit protein uS7 [Onthophagus taurus]	387	1.81e-136	XP_017772398.1	40S ribosomal protein S5	PF00177	Ribosomal protein S7p/S5e	XM_017916909.1
108558717	Calcium/calmodulin-dependent protein kinase I	839.629341151688	-0.829439245348859	0.140399008086512	61.2474843347465	3.181901583354e-13	1.9307638171258e-11	XP_063929580.1 calcium/calmodulin-dependent protein kinase type 1 [Zophobas morio]	668	1.79e-242	XP_017771202.1	calcium/calmodulin-dependent protein kinase type 1	PF00069	Protein kinase domain	XM_017915713.1
108562100	uncharacterized LOC108562100	2880.90143978776	4.73502670526674	0.611960081559785	60.9795641928184	3.63030084382844e-13	2.19074693229493e-11	XP_055599028.1 general odorant-binding protein 57e-like [Uranotaenia lowii]	47	0.000107	XP_017775795.1	uncharacterized protein LOC108562100	PF01395	PBP/GOBP family	XM_017920306.1
108565631	scruin like at the midline	1077.15952577311	0.402624493733899	0.0725940745313961	60.7170191368631	4.13091244510936e-13	2.47922466582711e-11	XP_018320085.1 kelch domain-containing protein 10 homolog isoform X2 [Agrilus planipennis]	513	3.79e-179	XP_017780677.1	kelch domain-containing protein 10 homolog	PF01344; PF13854	Kelch motif; Kelch motif	XM_017925188.1
108564129	translation initiation factor IF-2-like	105218.839471736	1.5327974736734	0.221385159632525	60.5430483478598	4.50007540180503e-13	2.68610479011004e-11	NA	NA	NA	XP_017778553.1	translation initiation factor IF-2-like	NA	NA	XM_017923064.1
108567032	myrosinase 1-like	5859.71799716849	8.33183384510772	0.863167882902061	60.4110036059034	4.80212850672243e-13	2.85090688590986e-11	XP_065158981.1 myrosinase 1-like [Dalotia coriaria]	576	4.49e-202	XP_017782709.1	myrosinase 1-like	PF00232	Glycosyl hydrolase family 1	XM_017927220.1
108563732	SPARC related modular calcium binding-like protein magu	1295.46746020204	-0.843268656093793	0.151281229763072	60.3808179784759	4.87397616731869e-13	2.87800431428286e-11	XP_065160459.1 SPARC-related modular calcium-binding protein 1 [Dalotia coriaria]	572	2.63e-199	XP_017777976.1	SPARC-related modular calcium-binding protein 2	PF10591; PF10591; PF07648; PF00086; PF00086	Secreted protein acidic and rich in cysteine Ca binding region; Secreted protein acidic and rich in cysteine Ca binding region; Kazal-type serine protease inhibitor domain; Thyroglobulin type-1 repeat; Thyroglobulin type-1 repeat	XM_017922487.1
108560137	ribosomal protein L13A	18422.3768208895	-0.785174105618062	0.113105127617205	60.3461818014999	4.95774163403044e-13	2.91181157040408e-11	XP_023018309.1 60S ribosomal protein L13a [Leptinotarsa decemlineata]	277	4.81e-93	XP_017773065.1	60S ribosomal protein L13a	PF00572	Ribosomal protein L13	XM_017917576.1
108563116	integrator complex subunit 5 omd	1044.68820167854	-0.480495657658223	0.0873607111703034	60.2496150398788	5.19895830440816e-13	3.03724250304866e-11	XP_065173709.1 integrator complex subunit 5 isoform X1 [Dalotia coriaria]	1061	0	XP_017777187.1	integrator complex subunit 5	PF14837; PF14838	Integrator complex subunit 5 N-terminus; Integrator complex subunit 5 C-terminus	XM_017921698.1
108560726	venom acid phosphatase Acph-1-like	4348.09025161952	-3.26111464794136	0.40026926674875	60.145462814343	5.47228743951164e-13	3.18000703429399e-11	XP_065170314.1 venom acid phosphatase Acph-1-like [Dalotia coriaria]	412	7.72e-141	XP_017773883.1	venom acid phosphatase Acph-1-like	PF00328	Histidine phosphatase superfamily (branch 2)	XM_017918394.1
108559758	RNA terminal phosphate cyclase 1	147.32882305811	-1.07295279302173	0.180761004331768	60.0503435442038	5.73443989451125e-13	3.31480807165353e-11	XP_065171733.1 probable RNA 3'-terminal phosphate cyclase-like protein [Dalotia coriaria]	558	1.26e-198	XP_017772592.1	probable RNA 3'-terminal phosphate cyclase-like protein	PF05189; PF01137	RNA 3'-terminal phosphate cyclase (RTC), insert domain; RNA 3'-terminal phosphate cyclase	XM_017917103.1
108562468	Pyrroline-5-carboxylate reductase-like 2	1970.24404271738	-3.2126666603333	0.382650662146798	59.847158672796	6.33722993737816e-13	3.6440731100641e-11	XP_044269935.1 pyrroline-5-carboxylate reductase [Tribolium madens]	461	2.24e-163	XP_017776312.1	pyrroline-5-carboxylate reductase	PF03807; PF14748	NADP oxidoreductase coenzyme F420-dependent; Pyrroline-5-carboxylate reductase dimerisation	XM_017920823.1
108567047	ribosomal L1 domain-containing protein 1-like	297.177340122919	-0.862062481720311	0.14808704797068	59.7243009267501	6.73202442575632e-13	3.85092834729592e-11	XP_031354741.1 ribosomal L1 domain-containing protein CG13096 [Photinus pyralis]	204	3.12e-55	XP_017782732.1	ribosomal L1 domain-containing protein 1-like	PF00687	Ribosomal protein L1p/L10e family	XM_017927243.1
108558977	RNA polymerase I subunit RpI1	652.223359233156	-0.703850789298695	0.119165161191535	59.6951630415166	6.829207539097e-13	3.88627908818147e-11	XP_072382693.1 DNA-directed RNA polymerase I subunit RPA1 [Diabrotica undecimpunctata]	1299	0	XP_017771574.1	DNA-directed RNA polymerase I subunit RPA1	PF00623; PF04983; PF04998; PF04997; PF05000	RNA polymerase Rpb1, domain 2; RNA polymerase Rpb1, domain 3; RNA polymerase Rpb1, domain 5; RNA polymerase Rpb1, domain 1; RNA polymerase Rpb1, domain 4	XM_017916085.1
108559424	AKT serine/threonine protein kinase	603.560005436472	-0.498845675301682	0.103899407537548	59.5591228040224	7.30182609046055e-13	4.13381216244991e-11	XP_063910748.1 RAC serine/threonine-protein kinase [Zophobas morio]	865	2.70999999771341e-315	XP_017772201.1 | XP_017772202.1	RAC serine/threonine-protein kinase isoform X1 | RAC serine/threonine-protein kinase isoform X1	PF00069; PF00169; PF00433 | PF00169; PF00433; PF00069	Protein kinase domain; PH domain; Protein kinase C terminal domain | PH domain; Protein kinase C terminal domain; Protein kinase domain	XM_017916712.1 | XM_017916713.1
108567739	ribosomal protein S27A	14395.6190852726	-0.831012414693869	0.116903337603444	59.5217803515757	7.43718295140059e-13	4.18885027462732e-11	XP_018569185.1 ubiquitin-40S ribosomal protein S27a [Anoplophora glabripennis]	306	3.7e-106	XP_017783867.1 | XP_017783876.1	ubiquitin-40S ribosomal protein S27a | ubiquitin-40S ribosomal protein S27a	PF01599; PF00240 | PF01599; PF00240	Ribosomal protein S27a; Ubiquitin family | Ribosomal protein S27a; Ubiquitin family	XM_017928378.1 | XM_017928387.1
108563578	peroxiredoxin-6-like	9042.57201601449	-1.52745108934027	0.234128232352089	59.4246215205165	7.8012260193849e-13	4.37147272300532e-11	XP_019865198.2 peroxiredoxin-6-like [Aethina tumida]	403	2.45e-142	XP_017777782.1	peroxiredoxin-6-like	PF00578; PF10417	AhpC/TSA family; C-terminal domain of 1-Cys peroxiredoxin	XM_017922293.1
108566765	lipoyltransferase 1, mitochondrial-like	2508.38049842753	0.5458552855308	0.188409803830756	59.314187423684	8.23668325806419e-13	4.59205544280807e-11	XP_065166373.1 lipoyl amidotransferase LIPT1, mitochondrial-like [Dalotia coriaria]	356	4.16e-119	XP_017782287.1	lipoyltransferase 1, mitochondrial-like	PF21948	Lipoyl protein ligase A/B catalytic domain	XM_017926798.1
108559466	probable aconitate hydratase, mitochondrial	18337.7742205946	-0.98637208580669	0.137641483454814	59.2208239632577	8.62372524678288e-13	4.78355426188971e-11	XP_044252768.1 probable aconitate hydratase, mitochondrial [Tribolium madens]	1409	0	XP_017772259.1	probable aconitate hydratase, mitochondrial	PF00694; PF00330	Aconitase C-terminal domain; Aconitase family (aconitate hydratase)	XM_017916770.1
108563269	putative carbonic anhydrase 3	2714.27352848578	0.33971449852764	0.28551388565004	59.1855506327766	8.77463792861799e-13	4.84280645075434e-11	XP_031333457.1 putative carbonic anhydrase 3 isoform X2 [Photinus pyralis]	234	1.6e-73	XP_017777383.1	putative carbonic anhydrase 3	PF00194	Eukaryotic-type carbonic anhydrase	XM_017921894.1
108565934	carbonyl reductase [NADPH] 3-like	1464.91815618915	-0.438744833454017	0.0622672236126015	59.0102550043317	9.56468852189297e-13	5.25244870179753e-11	XP_068895094.1 carbonyl reductase [NADPH] 3-like [Tenebrio molitor]	393	2.48e-136	XP_017781105.1	carbonyl reductase [NADPH] 3-like	PF00106	short chain dehydrogenase	XM_017925616.1
108568546	alpha-tocopherol transfer protein-like	1145.29859040836	1.78059280094127	0.269679417075748	58.9789385814728	9.71313800624871e-13	5.30743257326515e-11	XP_018320787.1 alpha-tocopherol transfer protein-like [Agrilus planipennis]	194	2.23e-57	XP_017785208.1	alpha-tocopherol transfer protein-like	PF00650	CRAL/TRIO domain	XM_017929719.1
108557424	Branched chain keto acid dehydrogenase E1 subunit beta	1816.72437860537	-1.05201488838019	0.145316726220554	58.9288528062273	9.95536129003563e-13	5.41285807170601e-11	XP_065156965.1 2-oxoisovalerate dehydrogenase subunit beta, mitochondrial [Dalotia coriaria]	636	9.9e-230	XP_017769419.1	2-oxoisovalerate dehydrogenase subunit beta, mitochondrial	PF02779; PF02780	Transketolase, pyrimidine binding domain; Transketolase, C-terminal domain	XM_017913930.1
108562103	general odorant-binding protein 19d-like	265.812446632466	6.75285393506973	1.09459880926926	58.7158407278418	1.10548059489973e-12	5.98103121861266e-11	NA	NA	NA	XP_017775797.1	general odorant-binding protein 19d-like	PF01395	PBP/GOBP family	XM_017920308.1
108558535	insulin receptor substrate 1 chico	582.919110749072	-0.638418658192272	0.13112840483767	58.6493764863984	1.14220929603176e-12	6.14945328348863e-11	XP_031354400.1 insulin receptor substrate 1-like isoform X5 [Photinus pyralis]	427	7.56e-131	XP_017770960.1	serine-rich adhesin for platelets-like	NA	NA	XM_017915471.1
108558744	eukaryotic translation initiation factor 3 subunit A	5223.03672075604	-0.566752869807601	0.0878232201595161	58.6206481282345	1.15845998739898e-12	6.20652002029414e-11	XP_065173446.1 eukaryotic translation initiation factor 3 subunit A [Dalotia coriaria]	1300	0	XP_017771246.1	eukaryotic translation initiation factor 3 subunit A	PF22591; PF01399	eIF3a, PCI domain, TPR-like region; PCI domain	XM_017915757.1
108559817	nuclear transport factor-2	661.280852604923	0.252830212680311	0.0763752538819266	58.5868346378838	1.17788346475051e-12	6.24961067311826e-11	XP_019872021.1 probable nuclear transport factor 2 isoform X2 [Aethina tumida]	251	3.4e-85	XP_017772666.1 | XP_017772667.1	probable nuclear transport factor 2 isoform X1 | probable nuclear transport factor 2 isoform X1	PF02136 | PF02136	Nuclear transport factor 2 (NTF2) domain | Nuclear transport factor 2 (NTF2) domain	XM_017917177.1 | XM_017917178.1
108563562	nucleolar GTP-binding protein 2	444.974488356516	-0.698819146708099	0.126491479601662	58.5960201610035	1.17257505345059e-12	6.24961067311826e-11	XP_019873726.1 nucleolar GTP-binding protein 2 [Aethina tumida]	949	0	XP_017777763.1	nucleolar GTP-binding protein 2	PF08153; PF01926	NGP1NT (NUC091) domain; 50S ribosome-binding GTPase	XM_017922274.1
108557375	proteoglycan 4-like	7297.57992129448	-0.529855467463822	0.0993152985983892	57.9782538932232	1.58876834767213e-12	8.38915517427067e-11	XP_022917737.2 uncharacterized protein [Onthophagus taurus]	343	3.55e-93	XP_017769352.1	proteoglycan 4-like	NA	NA	XM_017913863.1
108563889	neurofilament heavy polypeptide-like	686.398608794544	-0.8263013487648	0.119671016344469	57.7341676476576	1.79133685234878e-12	9.41351801404148e-11	XP_068908140.1 nucleolar protein 58-like [Tenebrio molitor]	142	7.45e-38	XP_017778183.1	neurofilament heavy polypeptide-like	NA	NA	XM_017922694.1
108556464	ribosomal protein L7	16323.7219802054	-0.786521335968729	0.117147217080553	57.6933920130182	1.8276087066168e-12	9.55839353560584e-11	XP_023026582.1 60S ribosomal protein L7 [Leptinotarsa decemlineata]	420	6.98e-148	XP_017768083.1	60S ribosomal protein L7	PF08079; PF00327	Ribosomal L30 N-terminal domain; Ribosomal protein L30p/L7e	XM_017912594.1
108562020	p24 family member logjam	914.564211423796	-0.833308120003147	0.132765053098226	57.3913485690334	2.12016172309138e-12	1.10358939358828e-10	XP_018571057.1 transmembrane emp24 domain-containing protein 5 [Anoplophora glabripennis]	356	2.17e-123	XP_017775684.1	transmembrane emp24 domain-containing protein A	PF01105	emp24/gp25L/p24 family/GOLD	XM_017920195.1
108559876	aminopeptidase N-like	737.156929812953	-1.29390960081138	0.215835902956586	57.283523371938	2.23556926225059e-12	1.15817250977822e-10	XP_031337692.1 aminopeptidase N [Photinus pyralis]	1000	0	XP_017772734.1	aminopeptidase N-like	PF11838; PF01433; PF17900	ERAP1-like C-terminal domain; Peptidase family M1 domain; Peptidase M1 N-terminal domain	XM_017917245.1
108568960	Nucleolar complex protein 1	449.153780026733	-0.727856113207519	0.137154580419347	56.6049169339397	3.12064448427195e-12	1.60910978266473e-10	XP_065161125.1 CCAAT/enhancer-binding protein zeta-like [Dalotia coriaria]	821	1.03e-285	XP_017785802.1	CCAAT/enhancer-binding protein zeta	PF03914	CBF/Mak21 family	XM_017930313.1
108560280	insulin receptor substrate 1-like	112.656127714786	-0.7661448410401	0.165526351485838	56.4818223568904	3.31525630514666e-12	1.69355627904306e-10	XP_031354397.1 insulin receptor substrate 1-like isoform X2 [Photinus pyralis]	160	1.66e-41	XP_017773242.1 | XP_017773243.1 | XP_017773244.1	insulin receptor substrate 2-like isoform X1 | insulin receptor substrate 2-like isoform X1 | insulin receptor substrate 2-like isoform X1	PF02174 | PF02174 | PF02174	PTB domain (IRS-1 type) | PTB domain (IRS-1 type) | PTB domain (IRS-1 type)	XM_017917753.1 | XM_017917754.1 | XM_017917755.1
108568742	gelsolin, cytoplasmic	38173.5287931463	1.57283633514994	0.295313477909843	56.4883584747554	3.30462429205278e-12	1.69355627904306e-10	XP_065166067.1 LOW QUALITY PROTEIN: gelsolin, cytoplasmic [Dalotia coriaria]	998	0	XP_017785495.1 | XP_017785496.1 | XP_017785497.1	gelsolin, cytoplasmic | gelsolin, cytoplasmic | gelsolin, cytoplasmic	PF00626; PF00626; PF00626; PF00626; PF00626; PF00626 | PF00626; PF00626; PF00626; PF00626; PF00626; PF00626 | PF00626; PF00626; PF00626; PF00626; PF00626; PF00626	Gelsolin repeat; Gelsolin repeat; Gelsolin repeat; Gelsolin repeat; Gelsolin repeat; Gelsolin repeat | Gelsolin repeat; Gelsolin repeat; Gelsolin repeat; Gelsolin repeat; Gelsolin repeat; Gelsolin repeat | Gelsolin repeat; Gelsolin repeat; Gelsolin repeat; Gelsolin repeat; Gelsolin repeat; Gelsolin repeat	XM_017930006.1 | XM_017930007.1 | XM_017930008.1
108559807	60S ribosomal protein L18a-like	8198.12167344039	-0.967295765748922	0.13902698304902	56.238394012076	3.73654865718625e-12	1.88346330826628e-10	XP_044755305.1 60S ribosomal protein L18a [Coccinella septempunctata]	305	3.24e-105	XP_017772656.1	60S ribosomal protein L18a-like	PF01775	Ribosomal proteins 50S-L18Ae/60S-L20/60S-L18A	XM_017917167.1
108563666	cytochrome b5	477.292356680624	2.16523667301662	0.32937416347679	56.2417284269313	3.73043109329103e-12	1.88346330826628e-10	XP_068903598.1 uncharacterized protein [Tenebrio molitor]	175	2.98e-55	XP_017777893.1	cytochrome b5	PF00173	Cytochrome b5-like Heme/Steroid binding domain	XM_017922404.1
108568499	alpha-tocopherol transfer protein-like	2044.8493829715	1.83303684101684	0.282013989854119	56.2373536420661	3.73845944825684e-12	1.88346330826628e-10	XP_065172224.1 alpha-tocopherol transfer protein-like [Dalotia coriaria]	550	1.61e-197	XP_017785118.1	alpha-tocopherol transfer protein-like	PF00650	CRAL/TRIO domain	XM_017929629.1
108568066	miles to go	2268.06601457037	-0.806454574821777	0.119865317134924	56.1806933143454	3.84401274575974e-12	1.92779872085293e-10	XP_018325856.1 fibronectin type-III domain-containing protein 3A isoform X1 [Agrilus planipennis]	1326	0	XP_017784448.1 | XP_017784449.1 | XP_017784451.1 | XP_017784452.1 | XP_017784453.1 | XP_017784454.1 | XP_017784455.1 | XP_017784456.1	fibronectin type-III domain-containing protein 3A isoform X1 | fibronectin type-III domain-containing protein 3A isoform X1 | fibronectin type-III domain-containing protein 3A isoform X1 | fibronectin type-III domain-containing protein 3A isoform X1 | fibronectin type-III domain-containing protein 3A isoform X1 | fibronectin type-III domain-containing protein 3A isoform X1 | fibronectin type-III …	PF00041; PF00041; PF00041; PF00041; PF00041; PF00041 | PF00041; PF00041; PF00041; PF00041; PF00041; PF00041 | PF00041; PF00041; PF00041; PF00041; PF00041; PF00041 | PF00041; PF00041; PF00041; PF00041; PF00041; PF00041 | PF00041; PF00041; PF00041; PF00041; PF00041; PF00041 | PF00041; PF00041; PF00041; PF00041; PF00041; PF00041 | PF00041; PF00041; PF00041; PF00041; PF00041; PF00041 | PF00041; PF000…	Fibronectin type III domain; Fibronectin type III domain; Fibronectin type III domain; Fibronectin type III domain; Fibronectin type III domain; Fibronectin type III domain | Fibronectin type III domain; Fibronectin type III domain; Fibronectin type III domain; Fibronectin type III domain; Fibronectin type III domain; Fibronectin type III domain | Fibronectin type III domain; Fibronectin type III…	XM_017928959.1 | XM_017928960.1 | XM_017928962.1 | XM_017928963.1 | XM_017928964.1 | XM_017928965.1 | XM_017928966.1 | XM_017928967.1
108560350	pyruvate kinase PKM-like	666.001832370341	2.41741406568784	0.384760182958188	55.888921135167	4.43659725144883e-12	2.21487034603011e-10	XP_065170331.1 LOW QUALITY PROTEIN: pyruvate kinase-like [Dalotia coriaria]	624	8.98e-219	XP_017773350.1 | XP_017773351.1	pyruvate kinase PKM-like isoform X1 | pyruvate kinase PKM-like isoform X1	PF02887; PF00224 | PF02887; PF00224	Pyruvate kinase, alpha/beta domain; Pyruvate kinase, barrel domain | Pyruvate kinase, alpha/beta domain; Pyruvate kinase, barrel domain	XM_017917861.1 | XM_017917862.1
108569253	probable tyrosine-protein phosphatase F54C8.4	159.90871686379	-1.65680071000709	0.245365786263581	55.7443006831424	4.76332772869061e-12	2.36722300652529e-10	XP_065157820.1 RNA/RNP complex-1-interacting phosphatase isoform X1 [Dalotia coriaria]	195	9.2e-60	XP_017786224.1	probable tyrosine-protein phosphatase F54C8.4	PF00782	Dual specificity phosphatase, catalytic domain	XM_017930735.1
108568743	Collapsin Response Mediator Protein	21210.5204918143	3.24312808920389	0.442341812195845	55.6765500556689	4.92455795985606e-12	2.43632522851798e-10	XP_065165458.1 dihydropyrimidinase isoform X1 [Dalotia coriaria]	984	0	XP_017785498.1 | XP_017785499.1	dihydropyrimidinase isoform X1 | dihydropyrimidinase isoform X1	PF01979 | PF01979	Amidohydrolase family | Amidohydrolase family	XM_017930009.1 | XM_017930010.1
108562650	RNA polymerase II subunit RpII215	1721.05439159248	-0.418807322006475	0.0765214983661646	55.6083724251919	5.09231025161016e-12	2.50801988759795e-10	XP_063905538.1 DNA-directed RNA polymerase II subunit RPB1 [Zophobas morio]	3013	0	XP_017776551.1	DNA-directed RNA polymerase II subunit RPB1	PF04990; PF00623; PF05000; PF04998; PF04983; PF05001; PF05001; PF05001; PF05001; PF05001; PF05001; PF05001; PF05001; PF05001; PF05001; PF05001; PF05001; PF05001; PF05001; PF05001; PF05001; PF05001; PF04992; PF04997	RNA polymerase Rpb1, domain 7; RNA polymerase Rpb1, domain 2; RNA polymerase Rpb1, domain 4; RNA polymerase Rpb1, domain 5; RNA polymerase Rpb1, domain 3; RNA polymerase Rpb1 C-terminal repeat; RNA polymerase Rpb1 C-terminal repeat; RNA polymerase Rpb1 C-terminal repeat; RNA polymerase Rpb1 C-terminal repeat; RNA polymerase Rpb1 C-terminal repeat; RNA polymerase Rpb1 C-terminal repeat; RNA polyme…	XM_017921062.1
108562669	neurochondrin homolog	8742.09488916412	0.94039738785933	0.253590367165615	55.3816348529735	5.69237438075287e-12	2.78166750694822e-10	XP_065168457.1 neurochondrin homolog [Dalotia coriaria]	1223	0	XP_017776575.1	neurochondrin homolog	PF05536	Neurochondrin	XM_017921086.1
108565483	luciferin 4-monooxygenase-like	1826.14753419674	0.136122965334634	0.367984960491486	55.3794165598028	5.69858134447191e-12	2.78166750694822e-10	XP_068896001.1 luciferin 4-monooxygenase-like isoform X2 [Tenebrio molitor]	493	5.84e-168	XP_017780475.1	luciferin 4-monooxygenase-like	PF00501; PF13193	AMP-binding enzyme; AMP-binding enzyme C-terminal domain	XM_017924986.1
108556702	G-protein coupled receptor 126-like	276.073958869603	1.41965663924033	0.292336522047097	55.1063735525016	6.51659771340393e-12	3.16689348169537e-10	XP_065156875.1 LOW QUALITY PROTEIN: adhesion G-protein coupled receptor G2-like [Dalotia coriaria]	400	2.04e-131	XP_017768399.1	G-protein coupled receptor 126-like	PF00002	7 transmembrane receptor (Secretin family)	XM_017912910.1
108563235	cytochrome P450 9e2-like	657.367871247467	2.90204566188807	0.560402730829044	55.0585499229381	6.67150243179964e-12	3.22789036160597e-10	XP_063916556.1 cytochrome P450 9e2-like [Zophobas morio]	453	1.38e-152	XP_017777346.1	cytochrome P450 9e2-like	PF00067	Cytochrome P450	XM_017921857.1
108567882	uncharacterized LOC108567882	703.54697881466	0.782360006081395	0.122525362541622	54.8704083999225	7.31746153387544e-12	3.52489824677868e-10	XP_065168295.1 zinc finger C2HC domain-containing protein 1C isoform X2 [Dalotia coriaria]	434	1.95e-146	XP_017784086.1 | XP_017784087.1 | XP_017784088.1	uncharacterized protein LOC108567882 isoform X1 | uncharacterized protein LOC108567882 isoform X1 | uncharacterized protein LOC108567882 isoform X1	PF13913; PF13913 | PF13913; PF13913 | PF13913; PF13913	zinc-finger of a C2HC-type; zinc-finger of a C2HC-type | zinc-finger of a C2HC-type; zinc-finger of a C2HC-type | zinc-finger of a C2HC-type; zinc-finger of a C2HC-type	XM_017928597.1 | XM_017928598.1 | XM_017928599.1
108567123	uncharacterized LOC108567123	1301.54288773735	-2.10433479726367	0.420365942028859	54.5860354678242	8.41437883312516e-12	4.03559487878662e-10	XP_065163469.1 uncharacterized protein [Dalotia coriaria]	264	3.93e-85	XP_017782885.1	uncharacterized protein LOC108567123	NA	NA	XM_017927396.1
108568775	tRNA methyltransferase 1	400.401809983175	-0.665621976021533	0.131289984056663	54.5308903599965	8.64539462842612e-12	4.12836387843496e-10	XP_018576509.1 probable tRNA (guanine(26)-N(2))-dimethyltransferase [Anoplophora glabripennis]	676	2.86e-240	XP_017785548.1	probable tRNA (guanine(26)-N(2))-dimethyltransferase	PF02005	N2,N2-dimethylguanosine tRNA methyltransferase	XM_017930059.1
108568528	dnaJ homolog subfamily C member 2	690.586265417968	-0.610453816844579	0.0938756038390989	54.4768712144098	8.87783784016762e-12	4.22100835491606e-10	XP_065166889.1 LOW QUALITY PROTEIN: dnaJ homolog subfamily C member 2 [Dalotia coriaria]	748	4.62e-265	XP_017785175.1	dnaJ homolog subfamily C member 2	PF21884; PF00249; PF00226; PF16717	Zuotin-like, zuotin homology domain; Myb-like DNA-binding domain; DnaJ domain; Ribosome-associated complex head domain	XM_017929686.1
108566944	lethal (1) G0469 NlpC/P60 domain-containing protein	432.336401332002	-0.836468837173692	0.216673732013302	54.4113541828135	9.16815291037408e-12	4.34025100925166e-10	XP_065161921.1 uncharacterized protein l(1)G0469 [Dalotia coriaria]	329	1.12e-112	XP_017782579.1	uncharacterized protein LOC108566944	NA	NA	XM_017927090.1
108564980	ejaculatory bulb-specific protein 3-like	108102.19007686	1.23188417077006	0.193248778302417	54.3286464470826	9.54822860937754e-12	4.50078089342461e-10	XP_065168920.1 ejaculatory bulb-specific protein 3 [Dalotia coriaria]	172	9.09e-54	XP_017779693.1	ejaculatory bulb-specific protein 3-like	PF03392	Insect pheromone-binding family, A10/OS-D	XM_017924204.1
108567660	electron transfer flavoprotein-ubiquinone oxidoreductase	3712.18858383802	-1.00237986523555	0.15770444365727	54.2711239519126	9.8218130504297e-12	4.60995609969527e-10	XP_065159479.1 LOW QUALITY PROTEIN: electron transfer flavoprotein-ubiquinone oxidoreductase, mitochondrial [Dalotia coriaria]	1100	0	XP_017783751.1	electron transfer flavoprotein-ubiquinone oxidoreductase, mitochondrial	PF13450; PF05187; PF21162	NAD(P)-binding Rossmann-like domain; Electron transfer flavoprotein-ubiquinone oxidoreductase, 4Fe-4S; ETF-QO, ubiquinone-binding	XM_017928262.1
108562878	uncharacterized LOC108562878	1554.69620094809	-1.25769807597278	0.186865889644824	54.0609900708093	1.08895203778953e-11	5.08934477916699e-10	NA | NA	NA | NA	NA | NA	XP_017776863.1 | XP_017776864.1	uncharacterized protein LOC108562878 isoform X1 | uncharacterized protein LOC108562878 isoform X1	NA | NA	NA | NA	XM_017921374.1 | XM_017921375.1
108569013	nuclear pore complex protein Nup54	651.656818767241	-0.53089962380139	0.0954947287858209	53.9996377960742	1.12225955604238e-11	5.22278673898876e-10	XP_065170296.1 mitogen-activated protein kinase kinase kinase 15-like [Dalotia coriaria]	585	6.47e-188	XP_017785882.1	nuclear pore complex protein Nup54	PF13874; PF13634; PF13634; PF13634; PF18437	Nucleoporin complex subunit 54; Nucleoporin FG repeat region; Nucleoporin FG repeat region; Nucleoporin FG repeat region; Nup54 C-terminal interacting domain	XM_017930393.1
108564895	solute carrier family 26 member 6-like	108.199629443872	2.3180244760186	0.35940992298325	53.8850067038879	1.18724380259946e-11	5.50189817888178e-10	XP_071055442.1 prestin-like [Onthophagus taurus]	724	5.04e-254	XP_017779583.1	solute carrier family 26 member 6-like	PF00916; PF01740	Sulfate permease family; STAS domain	XM_017924094.1
108567249	4-coumarate--CoA ligase 1-like	71.2143276176864	-2.8274913695686	0.580936453356287	53.7266938486581	1.28321881689379e-11	5.92167742266577e-10	XP_032521113.2 uncharacterized protein LOC116772914 [Danaus plexippus]	394	3.49e-129	XP_017783094.1 | XP_017783095.1 | XP_017783096.1	luciferin 4-monooxygenase-like isoform X1 | luciferin 4-monooxygenase-like isoform X1 | luciferin 4-monooxygenase-like isoform X1	PF00501; PF13193 | PF13193; PF00501 | PF00501; PF13193	AMP-binding enzyme; AMP-binding enzyme C-terminal domain | AMP-binding enzyme C-terminal domain; AMP-binding enzyme | AMP-binding enzyme; AMP-binding enzyme C-terminal domain	XM_017927605.1 | XM_017927606.1 | XM_017927607.1
108557814	protein LLP homolog	577.479918599248	-0.835247971427391	0.146373071167993	53.7169670793829	1.28936219476269e-11	5.92513179291991e-10	XP_065160597.1 protein LLP homolog [Dalotia coriaria]	104	3.14e-27	XP_017769970.1	protein LLP homolog	PF10169	LLP homolog	XM_017914481.1
108556723	ubiquinone biosynthesis protein COQ9, mitochondrial	629.326100303788	0.152250018578768	0.17951943769212	53.6572486743516	1.32772951324022e-11	6.07602218496557e-10	XP_065162577.1 ubiquinone biosynthesis protein COQ9, mitochondrial [Dalotia coriaria]	229	3.85e-74	XP_017768421.1	ubiquinone biosynthesis protein COQ9, mitochondrial	PF08511	COQ9	XM_017912932.1
108565555	uncharacterized LOC108565555	90.744132704847	-7.18044233127544	1.14087544393514	53.6054771761207	1.36191323912417e-11	6.2065946495024e-10	XP_018564497.1 alpha-tocopherol transfer protein-like [Anoplophora glabripennis]	205	1.1e-61	XP_017780573.1 | XP_017780575.1	uncharacterized protein LOC108565555 isoform X1 | uncharacterized protein LOC108565555 isoform X1	PF00650 | PF00650	CRAL/TRIO domain | CRAL/TRIO domain	XM_017925084.1 | XM_017925086.1
108562392	chymotrypsin-1-like	77.7022700574015	4.46841790196619	0.716105888238759	53.284350968893	1.59449313578813e-11	7.23649508692604e-10	XP_065162219.1 LOW QUALITY PROTEIN: transmembrane protease serine 9-like [Dalotia coriaria]	216	3.81e-63	XP_017776198.1	chymotrypsin-1-like	PF00089	Trypsin	XM_017920709.1
108560548	ribosomal protein S4	11534.772142618	-0.801159413601648	0.117484092615426	53.2567854448632	1.61621846572002e-11	7.30490839876667e-10	XP_065157643.1 small ribosomal subunit protein eS4 [Dalotia coriaria]	501	1.09e-179	XP_017773634.1	40S ribosomal protein S4	PF00900; PF01479; PF08071; PF16121	Ribosomal family S4e; S4 domain; RS4NT (NUC023) domain; 40S ribosomal protein S4 C-terminus	XM_017918145.1
108568410	kynurenine formamidase-like	291.92086918595	-3.35774246343721	0.510566514557929	53.1815997914183	1.67699038400804e-11	7.54851860145915e-10	XP_063916555.1 kynurenine formamidase-like [Zophobas morio]	253	1.33e-81	XP_017784968.1	kynurenine formamidase-like	PF04199	Putative cyclase	XM_017929479.1
108557150	acyl-CoA-binding domain-containing protein 6-like	723.33578340265	-2.2494512088211	0.326824495728927	53.1235960807387	1.72543022875885e-11	7.73485722549327e-10	NA	NA	NA	XP_017769047.1	acyl-CoA-binding domain-containing protein 6-like	PF12796	Ankyrin repeats (3 copies)	XM_017913558.1
108563082	vitellogenin-like lipoprotein	220443.855064153	0.884598588480925	0.519259803212524	53.0353441208809	1.80182631735233e-11	8.04449530222789e-10	XP_065164764.1 uncharacterized protein [Dalotia coriaria]	950	0	XP_017777145.1	vitellogenin-5	PF01347	Lipoprotein amino terminal region	XM_017921656.1
108557475	trypsin-1-like	91.3993808975083	9.14373222367845	1.65900217826727	52.9102150958312	1.91597468369029e-11	8.51949390727549e-10	XP_065169721.1 trypsin-7-like [Dalotia coriaria]	253	3.25e-82	XP_017769484.1	trypsin-1-like	PF00089	Trypsin	XM_017913995.1
108561395	transcriptional repressor brinker	139.570622996954	1.18930894467677	0.237284451134644	52.488475863586	2.35664393138788e-11	1.04367017332392e-09	XP_044259358.1 uncharacterized protein LOC123007914 [Tribolium madens]	239	3.23e-74	XP_017774797.1	uncharacterized protein LOC108561395	PF09607; PF09607	Brinker DNA-binding domain; Brinker DNA-binding domain	XM_017919308.1
108569597	luciferin 4-monooxygenase-like	298.336828623953	-4.61490160786674	0.595040521937491	52.3479569371647	2.52491165694373e-11	1.11369898506879e-09	XP_064211380.1 polyketide synthase PksN [Tribolium castaneum]	591	5.98e-192	XP_017786699.1	luciferin 4-monooxygenase-like	PF13193; PF13193; PF00501; PF00501	AMP-binding enzyme C-terminal domain; AMP-binding enzyme C-terminal domain; AMP-binding enzyme; AMP-binding enzyme	XM_017931210.1
108569863	signal sequence receptor beta	2105.2446214499	-1.07283136976677	0.169596558728582	52.3074907532318	2.5755587475885e-11	1.13149446899058e-09	XP_031336014.1 translocon-associated protein subunit beta [Photinus pyralis]	277	2.73e-93	XP_017787082.1	translocon-associated protein subunit beta	PF05753	Translocon-associated protein beta (TRAPB)	XM_017931593.1
108563195	uncharacterized LOC108563195	376.966045669641	1.33567376747353	0.316058722045375	52.2984178138647	2.58705296285016e-11	1.13201604346547e-09	XP_065160363.1 LOW QUALITY PROTEIN: uncharacterized protein [Dalotia coriaria]	934	0	XP_017777293.1	uncharacterized protein LOC108563195	PF00067; PF00067	Cytochrome P450; Cytochrome P450	XM_017921804.1
108566612	aldehyde dehydrogenase, dimeric NADP-preferring-like	9526.75396713932	1.2438387239969	0.259436799076384	52.1206645255685	2.8228738304354e-11	1.23030251109809e-09	XP_063242269.1 aldehyde dehydrogenase, dimeric NADP-preferring isoform X4 [Bacillus rossius redtenbacheri]	630	2.77e-222	XP_017782086.1	aldehyde dehydrogenase, dimeric NADP-preferring-like	PF00171	Aldehyde dehydrogenase family	XM_017926597.1
108566273	microsomal triacylglycerol transfer protein	4481.22071314001	-1.13410033053702	0.162846905423567	51.8936009385778	3.15561596359253e-11	1.36988656632951e-09	XP_018566345.1 microsomal triglyceride transfer protein large subunit [Anoplophora glabripennis]	772	5.21e-267	XP_017781565.1 | XP_017781566.1 | XP_017781567.1 | XP_017781568.1 | XP_017781569.1 | XP_017781570.1 | XP_017781571.1	microsomal triglyceride transfer protein large subunit | microsomal triglyceride transfer protein large subunit | microsomal triglyceride transfer protein large subunit | microsomal triglyceride transfer protein large subunit | microsomal triglyceride transfer protein large subunit | microsomal triglyceride transfer protein large subunit | microsomal triglyceride transfer protein large subunit	PF19444; PF01347 | PF19444; PF01347 | PF19444; PF01347 | PF19444; PF01347 | PF19444; PF01347 | PF19444; PF01347 | PF19444; PF01347	MTP large subunit, lipid-binding domain; Lipoprotein amino terminal region | MTP large subunit, lipid-binding domain; Lipoprotein amino terminal region | MTP large subunit, lipid-binding domain; Lipoprotein amino terminal region | MTP large subunit, lipid-binding domain; Lipoprotein amino terminal region | MTP large subunit, lipid-binding domain; Lipoprotein amino terminal region | MTP large subu…	XM_017926076.1 | XM_017926077.1 | XM_017926078.1 | XM_017926079.1 | XM_017926080.1 | XM_017926081.1 | XM_017926082.1
108565258	ribosome biogenesis protein BOP1 homolog	381.970958673964	-0.970774434034106	0.170832732479382	51.7402025641771	3.40231735166707e-11	1.47116738084092e-09	XP_065166595.1 LOW QUALITY PROTEIN: ribosome biogenesis protein BOP1 homolog [Dalotia coriaria]	1056	0	XP_017780105.1	ribosome biogenesis protein BOP1 homolog	PF08145; PF00400; PF00400; PF00400	BOP1NT (NUC169) domain; WD domain, G-beta repeat; WD domain, G-beta repeat; WD domain, G-beta repeat	XM_017924616.1
108569290	small subunit processome component 20 homolog	325.43087590964	-0.98555531887964	0.177735088873361	51.6548194276123	3.54788900098709e-11	1.52809666266044e-09	XP_018572238.1 small subunit processome component 20 homolog [Anoplophora glabripennis]	2534	0	XP_017786283.1	small subunit processome component 20 homolog	PF20416; PF07539	U3 small nucleolar RNA-associated protein 20, C-terminal; U3 small nucleolar RNA-associated protein 20, N-terminal	XM_017930794.1
108557033	fibroblast growth factor branchless	691.941833681982	0.929791929529444	0.159259373583662	51.6116484217531	3.62384476041081e-11	1.55471433607781e-09	XP_063914874.1 uncharacterized protein LOC135131204 [Zophobas morio]	396	2.2e-134	XP_017768896.1	uncharacterized protein LOC108557033	PF00167	Fibroblast growth factor	XM_017913407.1
108568631	peroxisomal biogenesis factor 13	1800.09813704045	0.396411441898203	0.0982909952860162	51.3646329292982	4.09076784698769e-11	1.74820635266404e-09	XP_044263771.1 probable peroxisomal membrane protein PEX13 [Tribolium madens]	347	2.76e-114	XP_017785321.1 | XP_017785322.1	peroxisomal membrane protein PEX13 | peroxisomal membrane protein PEX13	PF04088; PF14604 | PF04088; PF14604	Peroxin 13, N-terminal region; Variant SH3 domain | Peroxin 13, N-terminal region; Variant SH3 domain	XM_017929832.1 | XM_017929833.1
108569873	uncharacterized LOC108569873	757.375605542044	1.03209544473798	0.173632033621409	51.3101809723137	4.20152636387011e-11	1.78858000210796e-09	XP_018570709.1 uncharacterized protein LOC108910553 [Anoplophora glabripennis]	132	2.48e-39	XP_017787098.1 | XP_017787099.1 | XP_017787100.1	uncharacterized protein LOC108569873 | uncharacterized protein LOC108569873 | uncharacterized protein LOC108569873	NA | NA | NA	NA | NA | NA	XM_017931609.1 | XM_017931610.1 | XM_017931611.1
108556997	obg-like ATPase 1	2958.79882106583	-0.726148701851598	0.123872730553718	51.091438746147	4.67749070362027e-11	1.98350889567033e-09	XP_065173288.1 obg-like ATPase 1 [Dalotia coriaria]	709	1.05e-257	XP_017768851.1	obg-like ATPase 1	PF06071; PF01926	Protein of unknown function (DUF933); 50S ribosome-binding GTPase	XM_017913362.1
108569151	polyA-binding protein interacting protein 2	916.526753937975	-0.558903040350118	0.0875984821067077	50.9428672382249	5.03113413362794e-11	2.12526716113983e-09	XP_065166503.1 polyadenylate-binding protein-interacting protein 2B [Dalotia coriaria]	142	1.01e-41	XP_017786080.1 | XP_017786081.1 | XP_017786082.1	polyadenylate-binding protein-interacting protein 2B isoform X1 | polyadenylate-binding protein-interacting protein 2B isoform X1 | polyadenylate-binding protein-interacting protein 2B isoform X1	PF07145 | PF07145 | NA	Ataxin-2 C-terminal region | Ataxin-2 C-terminal region | NA	XM_017930591.1 | XM_017930592.1 | XM_017930593.1
108563168	odorant receptor 4-like	10.5063267846924	-2.94394823215907	0.653518181821834	50.8091219829939	5.37228050247113e-11	2.26068033558009e-09	XP_065159642.1 odorant receptor 13a-like [Dalotia coriaria]	160	6.42e-46	XP_017777263.1	odorant receptor 4-like	PF02949	7tm Odorant receptor	XM_017921774.1
108560584	uncharacterized LOC108560584	3132.11194622691	-0.988654420067115	0.18320571643091	50.7906358620249	5.42121725330104e-11	2.27256599591624e-09	XP_065165665.1 CREB-H transcription factor homolog let-607-like isoform X1 [Dalotia coriaria]	467	4.24e-156	XP_017773697.1	uncharacterized protein LOC108560584	PF00170	bZIP transcription factor	XM_017918208.1
108556705	probable low-specificity L-threonine aldolase 2	8357.46603496704	0.812117588674929	0.262516666019047	50.6806206726602	5.72180419859575e-11	2.38945154042499e-09	XP_065173935.1 uncharacterized protein [Dalotia coriaria]	550	2.87e-195	XP_017768404.1	probable low-specificity L-threonine aldolase 2	PF01212	Beta-eliminating lyase	XM_017912915.1
108569982	glycine cleavage system H protein, mitochondrial	1333.83671924953	-0.283092155798177	0.372201291886235	50.6157950425343	5.90666230990921e-11	2.45730576324745e-09	XP_065162015.1 glycine cleavage system H protein, mitochondrial [Dalotia coriaria]	233	7.33e-77	XP_017787269.1	glycine cleavage system H protein	PF01597	Glycine cleavage H-protein	XM_017931780.1
108558323	bleomycin hydrolase	1653.1010352874	0.494803187887518	0.121870248162938	50.4072384125442	6.54284472966401e-11	2.71170051569433e-09	XP_044260485.1 bleomycin hydrolase [Tribolium madens]	739	1.65e-267	XP_017770694.1	bleomycin hydrolase	PF03051	Peptidase C1-like family	XM_017915205.1
108565552	uncharacterized LOC108565552	39.3832415507916	-4.63290665560184	1.02623447827961	50.2570057364575	7.04312531805148e-11	2.90806937474283e-09	XP_023311854.1 uncharacterized protein LOC108905892 [Anoplophora glabripennis]	182	6.47e-54	XP_017780570.1	uncharacterized protein LOC108565552	NA	NA	XM_017925081.1
108561946	60S ribosome subunit biogenesis protein NIP7 homolog	147.22024616799	-0.723191331611946	0.148967691509975	50.2282957625837	7.1429940937491e-11	2.9382585817096e-09	XP_971558.1 60S ribosome subunit biogenesis protein NIP7 homolog [Tribolium castaneum]	300	8.78e-103	XP_017775590.1	60S ribosome subunit biogenesis protein NIP7 homolog	PF03657; PF17833	UPF0113 PUA domain; UPF0113 Pre-PUA domain	XM_017920101.1
108566353	SLIT-ROBO Rho GTPase-activating protein 1-like	1174.91363574644	-0.261019921220213	0.0649832873122067	50.153038181016	7.41154804306283e-11	3.03735194615519e-09	XP_065165014.1 SLIT-ROBO Rho GTPase-activating protein 1-like isoform X3 [Dalotia coriaria]	1533	0	XP_017781670.1 | XP_017781672.1 | XP_017781673.1 | XP_017781674.1 | XP_017781675.1 | XP_017781676.1	SLIT-ROBO Rho GTPase-activating protein 1-like isoform X1 | SLIT-ROBO Rho GTPase-activating protein 1-like isoform X1 | SLIT-ROBO Rho GTPase-activating protein 1-like isoform X1 | SLIT-ROBO Rho GTPase-activating protein 1-like isoform X1 | SLIT-ROBO Rho GTPase-activating protein 1-like isoform X1 | SLIT-ROBO Rho GTPase-activating protein 1-like isoform X1	PF00620; PF00018; PF00611 | PF00611; PF00018; PF00620 | PF00611; PF00620; PF00018 | PF00018; PF00611; PF00620 | PF00018; PF00611; PF00620 | PF00611; PF00018; PF00620	RhoGAP domain; SH3 domain; Fes/CIP4, and EFC/F-BAR homology domain | Fes/CIP4, and EFC/F-BAR homology domain; SH3 domain; RhoGAP domain | Fes/CIP4, and EFC/F-BAR homology domain; RhoGAP domain; SH3 domain | SH3 domain; Fes/CIP4, and EFC/F-BAR homology domain; RhoGAP domain | SH3 domain; Fes/CIP4, and EFC/F-BAR homology domain; RhoGAP domain | Fes/CIP4, and EFC/F-BAR homology domain; SH3 domain; R…	XM_017926181.1 | XM_017926183.1 | XM_017926184.1 | XM_017926185.1 | XM_017926186.1 | XM_017926187.1
108561674	putative ATP-dependent RNA helicase Dbp73D	115.730309111125	-0.936186569504168	0.174072630327739	50.0685156129113	7.7252103906016e-11	3.15412586319619e-09	XP_025834942.1 probable ATP-dependent RNA helicase Dbp73D [Agrilus planipennis]	382	1.2e-122	XP_017775214.1	ATP-dependent RNA helicase DDX51	PF00271; PF00270	Helicase conserved C-terminal domain; DEAD/DEAH box helicase	XM_017919725.1
108561736	M13 family metallopeptidase neprilysin 3	901.099266761088	-0.809846104350082	0.168685359367436	49.9209322401628	8.30502315300546e-11	3.37829886257255e-09	XP_065172885.1 endothelin-converting enzyme homolog isoform X2 [Dalotia coriaria]	1230	0	XP_017775296.1 | XP_017775297.1 | XP_017775301.1 | XP_017775307.1	endothelin-converting enzyme 1 isoform X1 | endothelin-converting enzyme 1 isoform X1 | endothelin-converting enzyme 1 isoform X1 | endothelin-converting enzyme 1 isoform X1	PF05649; PF01431 | PF01431; PF05649 | PF01431; PF05649 | PF01431; PF05649	Peptidase family M13; Peptidase family M13 | Peptidase family M13; Peptidase family M13 | Peptidase family M13; Peptidase family M13 | Peptidase family M13; Peptidase family M13	XM_017919807.1 | XM_017919808.1 | XM_017919812.1 | XM_017919818.1
108562839	RNA-binding protein pno1	258.01831033706	-0.664197303225364	0.121098998993683	49.6997873416434	9.25623418686664e-11	3.75133653410909e-09	XP_018562843.1 RNA-binding protein pno1 [Anoplophora glabripennis]	328	2.99e-112	XP_017776798.1	RNA-binding protein pno1	PF22891	Eukaryotic type KH-domain (KH-domain type I) (327.11.2)	XM_017921309.1
108568159	guanine nucleotide-binding protein-like 3 homolog	689.953127543424	-0.719596502212558	0.15029278780083	49.5712204013117	9.85850886578182e-11	3.9807353997383e-09	XP_065156161.1 guanine nucleotide-binding protein-like 3 homolog [Dalotia coriaria]	687	2.19e-243	XP_017784584.1	guanine nucleotide-binding protein-like 3 homolog	PF08701; PF01926	GNL3L/Grn1 putative GTPase; 50S ribosome-binding GTPase	XM_017929095.1
108561173	nascent polypeptide associated complex protein alpha subunit	1929.73641757993	-0.735734222654613	0.113411724955123	49.4317361258946	1.055629027403e-10	4.24687677947513e-09	XP_056637890.1 nascent polypeptide-associated complex subunit alpha [Diorhabda sublineata]	324	3.03e-111	XP_017774479.1	nascent polypeptide-associated complex subunit alpha	PF01849; PF19026	NAC domain; HYPK UBA domain	XM_017918990.1
108559524	eukaryotic translation initiation factor 4B	2350.94139633967	-0.405254680884865	0.06333521988031	49.3763741112356	1.08467341931141e-10	4.34779860010848e-09	XP_065157737.1 eukaryotic translation initiation factor 4B [Dalotia coriaria]	336	9.25e-107	XP_017772316.1	eukaryotic translation initiation factor 4B	PF00076	RNA recognition motif	XM_017916827.1
108559794	monocarboxylate transporter 12	276.708382836178	-2.23161410124281	0.325432533884288	49.3513374410659	1.09806922398498e-10	4.38548883164619e-09	XP_031336772.1 monocarboxylate transporter 12-like [Photinus pyralis]	465	1.44e-159	XP_017772636.1	monocarboxylate transporter 12	PF07690	Major Facilitator Superfamily	XM_017917147.1
108569474	serine-rich adhesin for platelets-like	640.3623556133	-1.02891551403085	0.178688131160482	49.3357352238444	1.10650062613504e-10	4.40315086117432e-09	XP_065162099.1 uncharacterized protein Fhos isoform X3 [Dalotia coriaria]	526	3.62e-159	XP_017786528.1	serine-rich adhesin for platelets-like	PF18382	Formin N-terminal GTPase-binding domain	XM_017931039.1
108568043	forkhead box protein O-like	288.502159886689	-1.04439414972389	0.175776756216723	49.259469459364	1.14865469424163e-10	4.55439512882881e-09	XP_063911804.1 forkhead box protein O-like isoform X1 [Zophobas morio]	476	1.79e-164	XP_017784433.1 | XP_017784518.1	forkhead box protein O-like isoform X1 | forkhead box protein O-like isoform X1	PF16676 | PF16676	Transactivation domain of FOXO protein family | Transactivation domain of FOXO protein family	XM_017928944.1 | XM_017929029.1
108563778	cx9C motif-containing protein 4	510.789431475749	-0.0541778774397629	0.110132873726472	48.9717758959913	1.32262977902982e-10	5.22533915938293e-09	XP_028134820.1 cx9C motif-containing protein 4 [Diabrotica virgifera virgifera]	89	9.29e-23	XP_017778047.1	cx9C motif-containing protein 4	PF08991	Mature-T-Cell Proliferation I type	XM_017922558.1
108566622	ribosomal protein S9	12221.687941257	-0.965494262500744	0.157311636567928	48.7781699779587	1.45429436648769e-10	5.72491578033489e-09	XP_044272604.1 40S ribosomal protein S9 [Tribolium madens]	347	3.44e-121	XP_017782099.1	40S ribosomal protein S9	PF00163; PF01479	Ribosomal protein S4/S9 N-terminal domain; S4 domain	XM_017926610.1
108558212	CTP synthase-like	406.315632423322	-0.793139954079663	0.139732477728084	48.5749001732557	1.60664582653629e-10	6.30206825458858e-09	XP_065156957.1 CTP synthase 1 isoform X1 [Dalotia coriaria]	975	0	XP_017770536.1 | XP_017770537.1	CTP synthase 2-like isoform X1 | CTP synthase 2-like isoform X1	PF00117; PF06418 | PF06418; PF00117	Glutamine amidotransferase class-I; CTP synthase N-terminus | CTP synthase N-terminus; Glutamine amidotransferase class-I	XM_017915047.1 | XM_017915048.1
108568103	cAMP-responsive element-binding protein-like 2	4226.09682156313	-0.335730753226323	0.131612227753974	48.4487063732849	1.70914883176226e-10	6.6802781563149e-09	XP_044755467.1 REPTOR-binding partner [Coccinella septempunctata]	175	2.05e-55	XP_017784522.1	cAMP-responsive element-binding protein-like 2	PF07716	Basic region leucine zipper	XM_017929033.1
108556341	Dihydrouridine synthase 2	180.300430717704	-0.821061014643615	0.182627105855075	48.2148312451299	1.91670578009699e-10	7.4649572988671e-09	XP_031345213.1 tRNA-dihydrouridine(20) synthase [NAD(P)+]-like [Photinus pyralis]	671	1.33e-240	XP_017767904.1	tRNA-dihydrouridine(20) synthase [NAD(P)+]-like	PF01207; PF00035	Dihydrouridine synthase (Dus); Double-stranded RNA binding motif	XM_017912415.1
108560929	protein MAK16 homolog	375.948999652793	-0.609277188162733	0.116500940879676	48.1881477894701	1.94193274455764e-10	7.53648315670551e-09	XP_068908861.1 protein MAK16 homolog [Tenebrio molitor]	362	1.1e-123	XP_017774144.1	protein MAK16 homolog	PF04874; PF01778	Mak16 protein C-terminal region; Ribosomal L28e protein family	XM_017918655.1
108566084	atonal bHLH transcription factor 8-like protein net	91.8554405185899	-1.22337922274134	0.258219478358335	48.1344495989469	1.99370989878823e-10	7.71018162619407e-09	XP_967920.3 transcription factor ATOH8 [Tribolium castaneum]	228	2.56e-72	XP_017781289.1	protein atonal homolog 8	PF00010	Helix-loop-helix DNA-binding domain	XM_017925800.1
108563140	matrilysin-like	107.19046319708	-2.66519969121864	0.420044106597067	47.8224058948702	2.32308225586994e-10	8.95242540919984e-09	XP_065663520.1 50 kDa hatching enzyme isoform X1 [Hydra vulgaris]	187	1.66e-53	XP_017777222.1 | XP_017777223.1	matrilysin-like isoform X1 | matrilysin-like isoform X1	PF00413; PF00045 | PF00413; PF00045	Matrixin; Hemopexin | Matrixin; Hemopexin	XM_017921733.1 | XM_017921734.1
108557486	cytochrome P450 9e2-like	283.043627743057	-4.68846658769557	0.772142724289567	47.6602368994124	2.5151890922305e-10	9.65885377621243e-09	XP_063916939.1 cytochrome P450 9e2-like [Zophobas morio]	582	3.64e-203	XP_017769501.1	cytochrome P450 9e2-like	PF00067	Cytochrome P450	XM_017914012.1
108566076	holocarboxylase synthetase-like protein	732.06875494997	-0.905613388654909	0.182813857758473	47.5421983548738	2.66492646989611e-10	1.01982186128463e-08	XP_023018684.1 uncharacterized protein LOC111507580 isoform X2 [Leptinotarsa decemlineata]	1004	0	XP_017781276.1	biotin--protein ligase	PF03099	Biotin/lipoate A/B protein ligase family	XM_017925787.1
108558437	translocon-associated protein subunit gamma	1435.57810188622	-1.23251598077579	0.201542322758457	47.3979508926753	2.86005581671688e-10	1.09069420260422e-08	XP_065157585.1 translocon-associated protein subunit gamma [Dalotia coriaria]	301	4.13e-103	XP_017770840.1	translocon-associated protein subunit gamma	PF07074	Translocon-associated protein, gamma subunit (TRAP-gamma)	XM_017915351.1
108566172	alpha-tocopherol transfer protein-like	94.431498710209	-2.19858437538475	0.564869175382219	47.1962647544464	3.15704667521844e-10	1.19978697695239e-08	XP_065167095.1 alpha-tocopherol transfer protein-like [Dalotia coriaria]	316	1.73e-105	XP_017781429.1	alpha-tocopherol transfer protein-like	PF00650	CRAL/TRIO domain	XM_017925940.1
108567637	ATP-dependent RNA helicase DDX54	755.206715955563	-0.418388198924174	0.0950461207033527	47.1294215534789	3.26212312094386e-10	1.23544476680436e-08	XP_019865758.2 ATP-dependent RNA helicase DDX54 [Aethina tumida]	958	0	XP_017783723.1	ATP-dependent RNA helicase DDX54	PF00270; PF00271; PF08147	DEAD/DEAH box helicase; Helicase conserved C-terminal domain; DBP10CT (NUC160) domain	XM_017928234.1
108562450	kinesin-like protein 31E	1469.98330181631	0.50087606100205	0.0889636113150419	47.1190307044455	3.27876828186557e-10	1.23748151339277e-08	XP_031335617.1 kinesin-like protein KIF21A [Photinus pyralis]	1326	0	XP_017776284.1 | XP_017776285.1 | XP_017776286.1 | XP_017776287.1	kinesin-like protein KIF21A isoform X1 | kinesin-like protein KIF21A isoform X1 | kinesin-like protein KIF21A isoform X1 | kinesin-like protein KIF21A isoform X1	PF00225 | PF00225 | PF00225 | PF00225	Kinesin motor domain | Kinesin motor domain | Kinesin motor domain | Kinesin motor domain	XM_017920795.1 | XM_017920796.1 | XM_017920797.1 | XM_017920798.1
108567054	Protein interacting with APP tail-1	515.888674824614	-1.1233142934583	0.217732454859181	47.0112086332794	3.45657852324712e-10	1.30012335345285e-08	XP_031353581.1 amyloid protein-binding protein 2 isoform X1 [Photinus pyralis]	484	4.52e-163	XP_017782745.1	amyloid protein-binding protein 2	PF13374; PF13424	Tetratricopeptide repeat; Tetratricopeptide repeat	XM_017927256.1
108567788	SAM_USH1G_HARP domain-containing protein Sans	92.5414552353112	1.15655423245125	0.199200411887239	46.9266146196693	3.60280174712893e-10	1.350497323847e-08	XP_018326475.1 Usher syndrome type-1G protein homolog [Agrilus planipennis]	453	1.34e-154	XP_017783952.1	Usher syndrome type-1G protein homolog	PF13637; PF00536	Ankyrin repeats (many copies); SAM domain (Sterile alpha motif)	XM_017928463.1
108566696	MKI67 FHA domain-interacting nucleolar phosphoprotein-like	1000.560568896	-0.750935257225172	0.173864989741394	46.8082045699812	3.81791447729236e-10	1.42626376544565e-08	XP_063912545.1 MKI67 FHA domain-interacting nucleolar phosphoprotein-like [Zophobas morio]	153	6.87e-42	XP_017782197.1	MKI67 FHA domain-interacting nucleolar phosphoprotein-like	PF00076	RNA recognition motif	XM_017926708.1
108557961	uncharacterized LOC108557961	198.151668572918	-0.921830812493298	0.191619466361479	46.7838575086531	3.86371122779768e-10	1.43847933609837e-08	XP_065164914.1 protein RRP5 homolog [Dalotia coriaria]	400	1.39e-114	XP_017770199.1	uncharacterized protein LOC108557961	PF00575	S1 RNA binding domain	XM_017914710.1
108556648	nurim homolog	179.072223115173	0.497109655250258	0.110502525502804	46.6399586134773	4.14581506435488e-10	1.5382934747233e-08	XP_044270761.1 nurim homolog [Tribolium madens]	220	2.41e-69	XP_017768335.1	nurim homolog	NA	NA	XM_017912846.1
108562302	Adrenodoxin-like protein 2, mitochondrial Ferredoxin 2	440.662317473547	0.503244525972563	0.139097858221379	46.5140700771135	4.40943636415425e-10	1.63060065951199e-08	XP_015596330.1 adrenodoxin [Cephus cinctus]	197	5.39e-63	XP_017776088.1	adrenodoxin	PF00111	2Fe-2S iron-sulfur cluster binding domain	XM_017920599.1
108567212	uncharacterized LOC108567212	276.104373169649	-2.022936341698	0.557336975283771	46.494686820404	4.45148848356334e-10	1.64062745016698e-08	NA	NA	NA	XP_017783037.1	uncharacterized protein LOC108567212	PF01395	PBP/GOBP family	XM_017927548.1
108558679	protein G12-like	80.8691802353167	7.90060025167923	1.30895684710872	46.4603202406807	4.52703444046713e-10	1.66289027624249e-08	XP_065161444.1 protein G12 [Dalotia coriaria]	204	2.45e-64	XP_017771155.1	protein G12-like	PF06757	Insect allergen related repeat, nitrile-specifier detoxification	XM_017915666.1
108556929	leucine-rich repeat-containing protein 15-like	670.354503481029	2.09819874297208	0.737614359535593	46.4187445747895	4.62014187162525e-10	1.68023238993577e-08	XP_056638806.1 leucine-rich repeat-containing protein 15-like [Diorhabda sublineata]	77.4	5.39e-13	XP_017768745.1	leucine-rich repeat-containing protein 15-like	PF13855	Leucine rich repeat	XM_017913256.1
108557894	heat shock protein 70 cognate 3	12740.5157848278	0.448086238388583	0.157953949148251	46.4296829202835	4.59546190488004e-10	1.68023238993577e-08	XP_023015281.1 heat shock 70 kDa protein cognate 3 isoform X3 [Leptinotarsa decemlineata]	1550	0	XP_017770094.1	LOW QUALITY PROTEIN: heat shock 70 kDa protein cognate 3	PF00490; PF00012	Delta-aminolevulinic acid dehydratase; Hsp70 protein	XM_017914605.1
108557919	spondin-1	2489.12531586591	-0.9817315083522	0.145119780019691	46.4191822548827	4.61915180425742e-10	1.68023238993577e-08	XP_065158220.1 spondin-1 isoform X1 [Dalotia coriaria]	1220	0	XP_017770525.1 | XP_017771299.1 | XP_017772069.1 | XP_017772815.1	spondin-1 isoform X1 | spondin-1 isoform X1 | spondin-1 isoform X1 | spondin-1 isoform X1	PF06468; PF19028; PF19028; PF00090; PF00090; PF00090; PF00014; PF02014 | PF06468; PF19028; PF19028; PF00090; PF00090; PF00090; PF00014; PF02014 | PF19028; PF19028; PF06468; PF00090; PF00090; PF00090; PF02014 | PF19028; PF19028; PF02014; PF00090; PF00090; PF00090; PF06468	Spondin_N; Spondin-like TSP1 domain; Spondin-like TSP1 domain; Thrombospondin type 1 domain; Thrombospondin type 1 domain; Thrombospondin type 1 domain; Kunitz/Bovine pancreatic trypsin inhibitor domain; Reeler domain | Spondin_N; Spondin-like TSP1 domain; Spondin-like TSP1 domain; Thrombospondin type 1 domain; Thrombospondin type 1 domain; Thrombospondin type 1 domain; Kunitz/Bovine pancreatic t…	XM_017915036.1 | XM_017915810.1 | XM_017916580.1 | XM_017917326.1
108559436	peptidyl-prolyl cis-trans isomerase Fkb14	2972.279032251	-0.87641663323185	0.133163980804244	46.1539798676219	5.25964705346304e-10	1.90649186759685e-08	XP_065162123.1 FK506-binding protein 2 isoform X2 [Dalotia coriaria]	360	7.82e-126	XP_017772221.1	FK506-binding protein 2	PF00254; PF13499	FKBP-type peptidyl-prolyl cis-trans isomerase; EF-hand domain pair	XM_017916732.1
108566673	ultraviolet-B receptor UVR8	2717.22985840687	-0.532131492135826	0.0853631617131074	46.0921756315081	5.42123348637375e-10	1.95859892700141e-08	XP_065164953.1 secretion-regulating guanine nucleotide exchange factor [Dalotia coriaria]	538	6.98e-191	XP_017782153.1	ultraviolet-B receptor UVR8	PF00415; PF00415; PF00415; PF00415; PF00415; PF00415	Regulator of chromosome condensation (RCC1) repeat; Regulator of chromosome condensation (RCC1) repeat; Regulator of chromosome condensation (RCC1) repeat; Regulator of chromosome condensation (RCC1) repeat; Regulator of chromosome condensation (RCC1) repeat; Regulator of chromosome condensation (RCC1) repeat	XM_017926664.1
108559887	sorbitol dehydrogenase-like	1802.99000098016	-1.23832950196263	0.193001890744189	46.0758554928217	5.46472388505485e-10	1.96783811244451e-08	XP_065156687.1 sorbitol dehydrogenase-like [Dalotia coriaria]	510	2.53e-180	XP_017772746.1 | XP_017772747.1	sorbitol dehydrogenase-like | sorbitol dehydrogenase-like	PF08240; PF00107 | PF08240; PF00107	Alcohol dehydrogenase GroES-like domain; Zinc-binding dehydrogenase | Alcohol dehydrogenase GroES-like domain; Zinc-binding dehydrogenase	XM_017917257.1 | XM_017917258.1
108561021	ribosomal protein L19	9751.30648649724	-0.735381301670546	0.115824188194809	46.0251802243582	5.60199892950059e-10	2.01067824322565e-08	XP_065165690.1 large ribosomal subunit protein eL19 [Dalotia coriaria]	337	9.97e-117	XP_017774274.1	60S ribosomal protein L19	PF01280	Ribosomal protein L19e	XM_017918785.1
108558329	zinc finger protein 658B-like	92.5121972301932	2.39499557984824	0.474284281288066	46.0116190998578	5.63931567842174e-10	2.01747896078521e-08	XP_063912078.1 zinc finger protein 600-like [Zophobas morio]	67	2.11e-10	XP_017770700.1	zinc finger protein 658B-like	PF00096; PF00096; PF00096	Zinc finger, C2H2 type; Zinc finger, C2H2 type; Zinc finger, C2H2 type	XM_017915211.1
108568879	uncharacterized LOC108568879	11164.2620863824	-2.22294558137889	0.326881201293737	45.98160275997	5.72279856502077e-10	2.04069794284491e-08	NA	NA	NA	XP_017785715.1	uncharacterized protein LOC108568879	NA	NA	XM_017930226.1
108557413	probable cytochrome P450 304a1	4113.46791376996	5.9400927087468	0.791094812326904	45.5374830116527	7.11257533036167e-10	2.52807167810234e-08	XP_065157241.1 uncharacterized protein [Dalotia coriaria]	598	7.17e-203	XP_017769406.1	probable cytochrome P450 304a1	PF00067	Cytochrome P450	XM_017913917.1
108565273	amino acid transporter ANTL1-like	1664.65504620399	0.670146782545018	0.178808381687985	45.5095332017065	7.21054823393394e-10	2.55462745978376e-08	XP_065161540.1 uncharacterized protein [Dalotia coriaria]	662	6.36e-237	XP_017780131.1 | XP_017780132.1	amino acid transporter ANTL1-like isoform X1 | amino acid transporter ANTL1-like isoform X1	PF01490 | PF01490	Transmembrane amino acid transporter protein | Transmembrane amino acid transporter protein	XM_017924642.1 | XM_017924643.1
108566394	ribosomal protein S3A	26517.4087333543	-0.834350209169843	0.141892558844629	45.4387789133355	7.46463337883159e-10	2.63614367844718e-08	XP_065166809.1 small ribosomal subunit protein eS1 [Dalotia coriaria]	460	2.49e-163	XP_017781743.1	40S ribosomal protein S3a	PF01015	Ribosomal S3Ae family	XM_017926254.1
108568759	hydroxypyruvate isomerase-like protein Gip	527.888394008616	1.3765135574262	0.278359454492278	45.4195650533202	7.53516345284111e-10	2.65252244238955e-08	XP_068893424.1 putative hydroxypyruvate isomerase [Tenebrio molitor]	340	3.39e-116	XP_017785523.1	putative hydroxypyruvate isomerase	PF01261	Xylose isomerase-like TIM barrel	XM_017930034.1
108557618	cyclin G	2416.54555060323	0.781459571411797	0.16501066934175	45.376496481022	7.69568744077902e-10	2.70037492530594e-08	XP_065165267.1 cyclin G-like [Dalotia coriaria]	310	5.18e-103	XP_017769703.1	cyclin G	PF00134	Cyclin, N-terminal domain	XM_017914214.1
108565482	luciferin 4-monooxygenase-like	4683.08310966586	-0.390593139580978	0.451626124473537	45.3581870422794	7.76496062008886e-10	2.71600517485465e-08	XP_064211380.1 polyketide synthase PksN [Tribolium castaneum]	975	0	XP_017780474.1	luciferin 4-monooxygenase-like	PF13193; PF13193; PF00501; PF00501	AMP-binding enzyme C-terminal domain; AMP-binding enzyme C-terminal domain; AMP-binding enzyme; AMP-binding enzyme	XM_017924985.1
108569975	uncharacterized LOC108569975	23402.2501768605	0.805729460451413	0.231030800641135	45.2986706611446	7.99447186195552e-10	2.78740585586849e-08	NA	NA	NA	XP_017787263.1	uncharacterized protein LOC108569975	PF15430	Single domain von Willebrand factor type C	XM_017931774.1
108562918	uncharacterized LOC108562918	9036.35028538127	9.69377272025989	1.07305955767961	45.0657282254117	8.95982647877414e-10	3.11410677899925e-08	NA | NA | NA	NA | NA | NA	NA | NA | NA	XP_017776914.1 | XP_017776915.1 | XP_017776916.1	uncharacterized protein LOC108562918 isoform X1 | uncharacterized protein LOC108562918 isoform X1 | uncharacterized protein LOC108562918 isoform X1	NA | NA | NA	NA | NA | NA	XM_017921425.1 | XM_017921426.1 | XM_017921427.1
108566783	fibrous sheath CABYR-binding protein-like	4654.32293126037	-1.31078517755825	0.250988191152625	45.0457090725874	9.04803437400202e-10	3.13484421229225e-08	XP_065173712.1 cell surface glycoprotein 1-like [Dalotia coriaria]	144	4.4e-33	XP_017782316.1	fibrous sheath CABYR-binding protein-like	NA	NA	XM_017926827.1
108568882	periodic tryptophan protein 2 homolog	520.435023844487	-0.721357315680608	0.148881858146718	44.9674660838167	9.40118800301363e-10	3.24695747915405e-08	XP_025828852.1 periodic tryptophan protein 2 homolog [Agrilus planipennis]	1109	0	XP_017785717.1	periodic tryptophan protein 2 homolog	PF04003; PF00400; PF00400; PF00400	Dip2/Utp12 Family; WD domain, G-beta repeat; WD domain, G-beta repeat; WD domain, G-beta repeat	XM_017930228.1
108562494	succinyl-CoA ligase subunit alpha, mitochondrial-like	10459.6436677671	0.254591785787447	0.0991450102215471	44.9326318785421	9.5628124986987e-10	3.29242538160526e-08	XP_065165646.1 succinate--CoA ligase [ADP/GDP-forming] subunit alpha, mitochondrial [Dalotia coriaria]	581	2.9e-209	XP_017776345.1	succinyl-CoA ligase subunit alpha, mitochondrial-like	PF02629; PF00549	CoA binding domain; CoA-ligase	XM_017920856.1
108558181	extracellular matrix protein f-spondin	3020.84241458093	-1.19913646270109	0.18802099934099	44.8127903370881	1.01403567139469e-09	3.48036055591497e-08	XP_065158640.1 spondin-1 [Dalotia coriaria]	1264	0	XP_017770502.1	spondin-1	PF02014; PF06468; PF00014; PF00090; PF00090; PF00090; PF19028	Reeler domain; Spondin_N; Kunitz/Bovine pancreatic trypsin inhibitor domain; Thrombospondin type 1 domain; Thrombospondin type 1 domain; Thrombospondin type 1 domain; Spondin-like TSP1 domain	XM_017915013.1
108566448	uncharacterized LOC108566448	68.5050791485886	2.64507692520389	0.515101055971892	44.4697512586465	1.19934670036687e-09	4.1035591308814e-08	XP_065174058.1 uncharacterized protein [Dalotia coriaria]	124	2.49e-32	XP_017781813.1	uncharacterized protein LOC108566448	NA	NA	XM_017926324.1
108559452	uncharacterized LOC108559452	1092.65147460943	-2.44400219739894	0.389321177069068	44.4421686243781	1.21564060023294e-09	4.14224606299475e-08	NA	NA	NA	XP_017772236.1	uncharacterized protein LOC108559452	PF01395	PBP/GOBP family	XM_017916747.1
108567013	uncharacterized LOC108567013	137.522764073807	6.27739058340739	0.869073023712443	44.4378750867979	1.21819673891223e-09	4.14224606299475e-08	XP_022904671.2 uncharacterized protein [Onthophagus taurus]	157	2.21e-39	XP_017782681.1 | XP_017782682.1 | XP_017782683.1	uncharacterized protein LOC108567013 isoform X1 | uncharacterized protein LOC108567013 isoform X1 | uncharacterized protein LOC108567013 isoform X1	PF06974 | PF06974 | PF06974	WS/DGAT C-terminal domain | WS/DGAT C-terminal domain | WS/DGAT C-terminal domain	XM_017927192.1 | XM_017927193.1 | XM_017927194.1
108560512	ribosomal protein L12	9397.20454621242	-0.717611037246791	0.118702785188114	44.3741361285456	1.25678114538395e-09	4.26025534560245e-08	XP_019867679.1 60S ribosomal protein L12 [Aethina tumida]	307	2.55e-106	XP_017773572.1	60S ribosomal protein L12	PF00298; PF03946	Ribosomal protein L11, RNA binding domain; Ribosomal protein L11, N-terminal domain	XM_017918083.1
108557828	solute carrier family 30 member 3	611.843906762798	0.513055135154518	0.266909326358721	44.3659117305249	1.26184791353503e-09	4.26426942595546e-08	XP_022914999.1 proton-coupled zinc antiporter SLC30A2-like [Onthophagus taurus]	535	1.2e-188	XP_017769991.1 | XP_017769992.1	zinc transporter 2 | zinc transporter 2	PF01545 | PF01545	Cation efflux family | Cation efflux family	XM_017914502.1 | XM_017914503.1
108561776	TATA-box-binding protein	134.2915248725	-0.837128569325369	0.172345267523331	44.3518961536993	1.27052949192294e-09	4.28043724226678e-08	XP_065159663.1 uncharacterized protein [Dalotia coriaria]	343	8.93e-118	XP_017775325.1	TATA-box-binding protein	PF00352; PF00352	Transcription factor TFIID (or TATA-binding protein, TBP); Transcription factor TFIID (or TATA-binding protein, TBP)	XM_017919836.1
108558636	forkhead box protein O-like	125.639938401388	-1.02634164230263	0.175237991629006	44.2648346737806	1.32581004746579e-09	4.45301888419473e-08	XP_031335971.1 forkhead box protein O-like [Photinus pyralis]	219	9.46e-72	XP_017771108.1	forkhead box protein O-like	PF00250	Forkhead domain	XM_017915619.1
108558177	Cytochrome P450 reductase	6464.95231229359	0.840377544082286	0.134275931668096	44.2316665404506	1.3474969916651e-09	4.51206081081029e-08	XP_065174333.1 NADPH--cytochrome P450 reductase isoform X1 [Dalotia coriaria]	1172	0	XP_017770493.1	NADPH--cytochrome P450 reductase	PF00258; PF00667; PF00175	Flavodoxin; FAD binding domain; Oxidoreductase NAD-binding domain	XM_017915004.1
108564794	Y-box binding protein ypsilon schachtel	57435.2644082068	-0.923202752135841	0.14186816669476	44.2187226241615	1.35605617594408e-09	4.5269194469282e-08	XP_022908133.1 Y-box factor homolog [Onthophagus taurus]	283	6.32e-93	XP_017779417.1 | XP_017779418.1	Y-box factor homolog isoform X1 | Y-box factor homolog isoform X1	PF00313 | PF00313	'Cold-shock' DNA-binding domain | 'Cold-shock' DNA-binding domain	XM_017923928.1 | XM_017923929.1
108568790	transducin beta-like protein 2	1576.63719809824	-1.019682334624	0.219539267833723	44.095974574828	1.43997217724622e-09	4.79248921899856e-08	XP_014246287.1 exonuclease GOR isoform X7 [Cimex lectularius]	261	1.26e-77	XP_017785564.1 | XP_017785565.1 | XP_017785566.1 | XP_017785567.1	uncharacterized protein DDB_G0271670-like isoform X1 | uncharacterized protein DDB_G0271670-like isoform X1 | uncharacterized protein DDB_G0271670-like isoform X1 | uncharacterized protein DDB_G0271670-like isoform X1	PF00400; PF00929 | PF00929; PF00400 | PF00400; PF00929 | PF00400	WD domain, G-beta repeat; Exonuclease | Exonuclease; WD domain, G-beta repeat | WD domain, G-beta repeat; Exonuclease | WD domain, G-beta repeat	XM_017930075.1 | XM_017930076.1 | XM_017930077.1 | XM_017930078.1
108565454	galactoside 3(4)-L-fucosyltransferase-like	1757.62290981043	2.51806298398102	0.446164673959458	43.9681197711033	1.53289974054896e-09	5.08635584605716e-08	XP_068914163.1 alpha-(1,3)-fucosyltransferase 7-like isoform X2 [Tenebrio molitor]	498	4.01e-173	XP_017780417.1 | XP_017780418.1 | XP_017780419.1	galactoside 3(4)-L-fucosyltransferase-like | galactoside 3(4)-L-fucosyltransferase-like | galactoside 3(4)-L-fucosyltransferase-like	PF00852; PF17039 | PF00852; PF17039 | PF00852; PF17039	Glycosyltransferase family 10 (fucosyltransferase) C-term; Fucosyltransferase, N-terminal | Glycosyltransferase family 10 (fucosyltransferase) C-term; Fucosyltransferase, N-terminal | Glycosyltransferase family 10 (fucosyltransferase) C-term; Fucosyltransferase, N-terminal	XM_017924928.1 | XM_017924929.1 | XM_017924930.1
108558734	ribosomal protein L5	31170.6332108675	-0.785056086867649	0.138517542883859	43.8729159096227	1.60596622295306e-09	5.31274910442573e-08	XP_022909491.1 large ribosomal subunit protein uL18 [Onthophagus taurus]	498	3.1e-177	XP_017771235.1	60S ribosomal protein L5	PF14204; PF17144	Ribosomal L18 C-terminal region; Ribosomal large subunit proteins 60S L5, and 50S L18	XM_017915746.1
108560096	ribosomal protein S15	7747.56772625387	-0.809777325297072	0.135273222200843	43.8053071072969	1.65995727556873e-09	5.47486809536678e-08	XP_023021030.1 40S ribosomal protein S15 [Leptinotarsa decemlineata]	272	7.58e-93	XP_017773026.1	40S ribosomal protein S15	PF00203	Ribosomal protein S19	XM_017917537.1
108559826	single-strand DNA endonuclease protein asteroid	237.410107216266	-0.739019465560347	0.150411594882935	43.7969309272516	1.66677134932634e-09	5.48088315259018e-08	XP_065162882.1 protein asteroid [Dalotia coriaria]	560	3.85e-189	XP_017772672.1	protein asteroid	PF00752	XPG N-terminal domain	XM_017917183.1
108561318	arylsulfatase B-like	10569.7916115012	2.14524480445889	0.41130305020839	43.699752229634	1.74789939488171e-09	5.73050121014503e-08	XP_065167700.1 arylsulfatase B-like isoform X1 [Dalotia coriaria]	514	2.11e-175	XP_017774678.1	arylsulfatase B-like	PF00884	Sulfatase	XM_017919189.1
108560234	uncharacterized LOC108560234	96.360779732841	0.984341471616029	0.222443147842977	43.6653584751402	1.77754787274356e-09	5.8103596090305e-08	XP_966773.1 uncharacterized protein LOC656652 isoform X1 [Tribolium castaneum]	181	1.59e-56	XP_017773182.1	uncharacterized protein LOC108560234	NA	NA	XM_017917693.1
108563719	U3 small nucleolar RNA-associated protein 15 homolog	509.852314377028	-0.88804603367524	0.147024057202842	43.620498980882	1.81697439803005e-09	5.92161122064216e-08	XP_019871187.1 U3 small nucleolar RNA-associated protein 15 homolog [Aethina tumida]	629	1.07e-221	XP_017777964.1	U3 small nucleolar RNA-associated protein 15 homolog	PF09384; PF00400; PF00400; PF00400	UTP15 C terminal; WD domain, G-beta repeat; WD domain, G-beta repeat; WD domain, G-beta repeat	XM_017922475.1
108567188	luciferin 4-monooxygenase-like	278.948867113108	-1.42637630493659	0.312358026234231	43.5998290092591	1.83543385241923e-09	5.96407396482852e-08	XP_022902599.1 luciferin 4-monooxygenase-like [Onthophagus taurus]	370	1.61e-120	XP_017783007.1	luciferin 4-monooxygenase-like	PF13193; PF00501	AMP-binding enzyme C-terminal domain; AMP-binding enzyme	XM_017927518.1
108557199	uncharacterized LOC108557199	1210.53361437177	-1.47548276795155	0.226389693401615	43.5742348968125	1.85855066137781e-09	6.02137519584439e-08	XP_065170560.1 uncharacterized protein [Dalotia coriaria]	1215	0	XP_017769127.1	LOW QUALITY PROTEIN: uncharacterized protein LOC108557199	PF01607; PF01607; PF01607; PF00024; PF00057; PF00057; PF00530; PF00530; PF00089	Chitin binding Peritrophin-A domain; Chitin binding Peritrophin-A domain; Chitin binding Peritrophin-A domain; PAN domain; Low-density lipoprotein receptor domain class A; Low-density lipoprotein receptor domain class A; Scavenger receptor cysteine-rich domain; Scavenger receptor cysteine-rich domain; Trypsin	XM_017913638.1
108566904	angiomotin-like	1858.97730212817	-0.637025973556063	0.126831178607562	43.4798747410685	1.94631880297311e-09	6.28718218030991e-08	XP_065156725.1 angiomotin-like protein 2 isoform X1 [Dalotia coriaria]	904	0	XP_017782515.1 | XP_017782516.1	angiomotin-like isoform X1 | angiomotin-like isoform X1	PF12240 | PF12240	Angiomotin C terminal | Angiomotin C terminal	XM_017927026.1 | XM_017927027.1
108562933	sodium-coupled monocarboxylate transporter 2-like	41.5501646682894	-4.87219170717539	0.922295673176828	43.4599577214758	1.96536718774422e-09	6.33009613577558e-08	XP_022915695.2 sodium-coupled monocarboxylate transporter 2-like [Onthophagus taurus]	368	2.18e-119	XP_017776934.1	sodium-coupled monocarboxylate transporter 2-like	PF00474	Sodium:solute symporter family	XM_017921445.1
108568704	facilitated trehalose transporter Tret1-like	378.38450360516	0.579127375653047	0.1560699381111	43.4108755063248	2.01310755216234e-09	6.446052549679e-08	XP_019867221.1 facilitated trehalose transporter Tret1 isoform X2 [Aethina tumida]	585	2E-204	XP_017785422.1	facilitated trehalose transporter Tret1-like	PF00083	Sugar (and other) transporter	XM_017929933.1
108569974	uncharacterized LOC108569974	389.52082493667	-1.74126836657063	0.303809339982791	43.4140837164255	2.00995196603802e-09	6.446052549679e-08	NA	NA	NA	XP_017787262.1	uncharacterized protein LOC108569974	PF15430	Single domain von Willebrand factor type C	XM_017931773.1
108561498	probable cytochrome P450 305a1	573.562556948743	-2.36010787331	0.408252345698765	43.4033168296779	2.02056182484367e-09	6.4511135239122e-08	XP_019871644.2 probable cytochrome P450 305a1 [Aethina tumida]	573	6.16e-201	XP_017774949.1	probable cytochrome P450 305a1	PF00067	Cytochrome P450	XM_017919460.1
108564707	uncharacterized LOC108564707	216.137138246808	-0.986049685676305	0.240903786759609	43.2082307901422	2.22279107746166e-09	7.07620707355403e-08	XP_071050595.1 heterogeneous nuclear ribonucleoprotein C [Onthophagus taurus]	659	3.38e-237	XP_017779293.1 | XP_017779294.1 | XP_017779295.1	uncharacterized protein LOC108564707 isoform X1 | uncharacterized protein LOC108564707 isoform X1 | uncharacterized protein LOC108564707 isoform X1	PF00076 | PF00076 | PF00076	RNA recognition motif | RNA recognition motif | RNA recognition motif	XM_017923804.1 | XM_017923805.1 | XM_017923806.1
108563860	3-hydroxyacyl-CoA dehydratase 1	844.968980894397	0.698479969700447	0.12282303891385	43.1340773322199	2.30485740883737e-09	7.31625691365919e-08	XP_045470287.1 very-long-chain (3R)-3-hydroxyacyl-CoA dehydratase hpo-8 [Harmonia axyridis]	277	2.89e-92	XP_017778144.1	very-long-chain (3R)-3-hydroxyacyl-CoA dehydratase 1	PF04387	Protein tyrosine phosphatase-like protein, PTPLA	XM_017922655.1
108568089	uncharacterized PE-PGRS family protein PE_PGRS46-like	44083.1811940229	1.05933788905073	0.195505056360665	43.0970660470997	2.34694361488961e-09	7.42838089980766e-08	XP_065164579.1 protein argonaute-2-like [Dalotia coriaria]	345	5.23e-112	XP_017784492.1	uncharacterized PE-PGRS family protein PE_PGRS46-like	PF00379	Insect cuticle protein	XM_017929003.1
108557708	Ribosomal protein L35	14436.9776878105	-0.690556347015455	0.117530225343176	43.0174042332991	2.44015111743312e-09	7.67913459105098e-08	XP_019871326.1 60S ribosomal protein L35 [Aethina tumida]	185	3.42e-59	XP_017769835.1	60S ribosomal protein L35	PF00831	Ribosomal L29 protein	XM_017914346.1
108562001	RNA cytidine acetyltransferase l(1)G0020	215.581745785413	-0.731950310176166	0.170797409998362	43.0180449742048	2.43938686641479e-09	7.67913459105098e-08	XP_065158056.1 RNA cytidine acetyltransferase [Dalotia coriaria]	1639	0	XP_017775660.1 | XP_017775661.1	RNA cytidine acetyltransferase isoform X1 | RNA cytidine acetyltransferase isoform X1	PF13725; PF08351; PF05127; PF13718 | PF13718; PF08351; PF05127; PF13725	Possible tRNA binding domain; tRNA(Met) cytidine acetyltransferase TmcA, N-terminal; Helicase; GNAT acetyltransferase 2 | GNAT acetyltransferase 2; tRNA(Met) cytidine acetyltransferase TmcA, N-terminal; Helicase; Possible tRNA binding domain	XM_017920171.1 | XM_017920172.1
108559725	serine protease inhibitor dipetalogastin-like	28768.4094540005	2.44991429227938	0.390200447807591	42.9849860289	2.47913211377497e-09	7.77951657302584e-08	XP_025831004.1 thrombin inhibitor rhodniin-like [Agrilus planipennis]	61.2	2.49e-10	XP_017772559.1	serine protease inhibitor dipetalogastin-like	PF00050; PF00050	Kazal-type serine protease inhibitor domain; Kazal-type serine protease inhibitor domain	XM_017917070.1
108561278	Unconventional myosin ID	1428.27574044099	0.69067612376373	0.155580761307738	42.9761197582946	2.48990120139215e-09	7.791049827604e-08	XP_022906681.1 unconventional myosin ID isoform X2 [Onthophagus taurus]	1552	0	XP_017774628.1	myosin-IA	PF00612; PF00063; PF06017	IQ calmodulin-binding motif; Myosin head (motor domain); Unconventional myosin tail, actin- and lipid-binding	XM_017919139.1
108559853	mitochondrial ornithine transporter 1	391.693028369749	1.28531860124395	0.42624357857155	42.7730694385842	2.74973254189583e-09	8.57963423512555e-08	XP_068908521.1 mitochondrial ornithine transporter 1 [Tenebrio molitor]	418	1.99e-145	XP_017772710.1	mitochondrial ornithine transporter 1	PF00153; PF00153; PF00153	Mitochondrial carrier protein; Mitochondrial carrier protein; Mitochondrial carrier protein	XM_017917221.1
108559954	glutaryl-CoA dehydrogenase, mitochondrial	4370.63551372688	1.13353814147635	0.260502997504768	42.7579541169479	2.77012466244312e-09	8.61877596816227e-08	XP_065166433.1 glutaryl-CoA dehydrogenase, mitochondrial [Dalotia coriaria]	669	8.01e-241	XP_017772839.1	glutaryl-CoA dehydrogenase, mitochondrial	PF02771; PF02770; PF00441	Acyl-CoA dehydrogenase, N-terminal domain; Acyl-CoA dehydrogenase, middle domain; Acyl-CoA dehydrogenase, C-terminal domain	XM_017917350.1
108561580	peptidoglycan-recognition protein SC2-like	230.083926014454	7.24896546559667	1.37796335800022	42.6225002604669	2.95974271843756e-09	9.1750140053435e-08	XP_046831405.1 peptidoglycan recognition protein 3-like [Vespa crabro]	234	2.83e-73	XP_017775070.1	peptidoglycan-recognition protein SC2-like	PF01510	N-acetylmuramoyl-L-alanine amidase	XM_017919581.1
108565580	cytochrome P450 4c3-like	383.806855264419	3.10981010564409	0.547428741771071	42.6184482520131	2.96561046334967e-09	9.1750140053435e-08	XP_063910422.1 cytochrome P450 4c3-like [Zophobas morio]	733	3.3e-248	XP_017780607.1	cytochrome P450 4c3-like	PF00067; PF00067	Cytochrome P450; Cytochrome P450	XM_017925118.1
108561819	peptidoglycan-recognition protein 2-like	937.875880525382	0.610329572742877	0.239346108454584	42.5494120910714	3.06738688076111e-09	9.46323317735933e-08	XP_065156123.1 peptidoglycan-recognition protein 2-like [Dalotia coriaria]	243	7.68e-80	XP_017775382.1	peptidoglycan-recognition protein 2-like	PF01510	N-acetylmuramoyl-L-alanine amidase	XM_017919893.1
108565071	ribosomal protein L10	19511.6230989657	-0.741027799564657	0.127198583879281	42.4601568145775	3.20415992922406e-09	9.85750378225989e-08	XP_039292850.1 60S ribosomal protein L10 [Nilaparvata lugens]	415	3.27e-147	XP_017779834.1	60S ribosomal protein L10	PF00252	Ribosomal protein L16p/L10e	XM_017924345.1
108565349	juvenile hormone acid O-methyltransferase-like	2111.54279449041	1.87544545496581	0.627240964110856	42.3642328198534	3.35795104519753e-09	1.0301781097599e-07	XP_065159002.1 juvenile hormone acid O-methyltransferase-like [Dalotia coriaria]	253	1.87e-81	XP_017780259.1	juvenile hormone acid O-methyltransferase-like	PF13649	Methyltransferase domain	XM_017924770.1
108560389	XK-related protein 7	718.782269612429	0.322508485317749	0.123455309915607	42.2016125217446	3.63570562281915e-09	1.11228286505356e-07	XP_065171333.1 XK-related protein 6-like [Dalotia coriaria]	634	6.62e-228	XP_017773404.1	XK-related protein 7	PF09815	XK-related protein	XM_017917915.1
108560333	WD repeat-containing protein 43	302.790550686276	-0.818070742729468	0.147920253512265	42.1954347597937	3.64669813732479e-09	1.11254682339551e-07	XP_065161731.1 WD repeat-containing protein 43 [Dalotia coriaria]	540	1.12e-184	XP_017773323.1	WD repeat-containing protein 43	PF04003	Dip2/Utp12 Family	XM_017917834.1
108569647	pathogenesis-related protein 5-like	294.267862436728	-1.53713185859254	0.571363481030671	42.1842475029538	3.66668895511987e-09	1.11554694720448e-07	XP_050309813.1 uncharacterized protein LOC126745836 [Anthonomus grandis grandis]	207	2.28e-64	XP_017786768.1	pathogenesis-related protein 5-like	PF00314	Thaumatin family	XM_017931279.1
108567936	uncharacterized LOC108567936	5440.97904952144	0.669394263637142	0.16303585421758	42.1571837519037	3.71550382637378e-09	1.12727564986363e-07	XP_031352763.1 uncharacterized protein LOC116177789 [Photinus pyralis]	100	3.11e-26	XP_017784237.1	uncharacterized protein LOC108567936	PF00612; PF00612	IQ calmodulin-binding motif; IQ calmodulin-binding motif	XM_017928748.1
108568716	bystin	422.608882111539	-0.791266515848483	0.138705631240412	42.1097370432057	3.80265530095821e-09	1.15053893031471e-07	XP_065162984.1 bystin [Dalotia coriaria]	650	4.54e-233	XP_017785444.1	bystin	PF05291	Bystin	XM_017929955.1
108560811	FCF1 rRNA-processing protein Bka	115.42883298832	-1.09910246527008	0.196178644032576	42.1001524528886	3.82050693536194e-09	1.15276449645825e-07	XP_072387285.1 rRNA-processing protein FCF1 homolog [Diabrotica undecimpunctata]	336	2.08e-116	XP_017773996.1	rRNA-processing protein FCF1 homolog	PF04900	Fcf1	XM_017918507.1
108569256	glycine-rich protein DOT1-like	38252.8966728231	1.84016887220487	0.316739721038083	42.0661003624353	3.88460988975128e-09	1.16889507997639e-07	NA | NA	NA | NA	NA | NA	XP_017786227.1 | XP_017786228.1	glycine-rich RNA-binding protein-like isoform X1 | glycine-rich RNA-binding protein-like isoform X1	NA | NA	NA | NA	XM_017930738.1 | XM_017930739.1
108558943	cytochrome P450 4d2-like	2128.01029726253	7.29285898738209	0.989077472603068	42.0554860917181	3.90481002322139e-09	1.17176307336176e-07	NP_001107836.1 cytochrome P450 monooxigenase CYP4H10 [Tribolium castaneum]	335	1.14e-107	XP_017771565.1	cytochrome P450 4d2-like	PF00067	Cytochrome P450	XM_017916076.1
108568479	SUN domain-containing protein 2	290.153552229261	0.778788820013764	0.129805937347057	42.0319027556769	3.9500680788675e-09	1.18211437902457e-07	XP_068900361.1 zinc finger CCCH domain-containing protein 13 [Tenebrio molitor]	593	1.04e-201	XP_017785087.1	SUN domain-containing protein 2	NA	NA	XM_017929598.1
108556523	slow border cells	908.884691669729	0.686887170354723	0.229534233378814	42.0173438414494	3.9782688431988e-09	1.18410099471145e-07	XP_065167906.1 CCAAT/enhancer-binding protein-like isoform X1 [Dalotia coriaria]	409	8.39e-141	XP_017768163.1	CCAAT/enhancer-binding protein	PF07716	Basic region leucine zipper	XM_017912674.1
108569964	4-coumarate--CoA ligase 1-like	507.558448839918	5.11291767680539	0.755975444314276	42.021106861004	3.97096062053403e-09	1.18410099471145e-07	XP_065159114.1 uncharacterized protein [Dalotia coriaria]	621	3.85e-217	XP_017787248.1	4-coumarate--CoA ligase 1-like	PF13193; PF00501	AMP-binding enzyme C-terminal domain; AMP-binding enzyme	XM_017931759.1
108562359	Lipophorin receptor 1	7856.66840568543	-1.08480202355662	0.203733376323909	41.9631532801072	4.08501542105071e-09	1.207094865577e-07	XP_025830641.1 very low-density lipoprotein receptor-like [Agrilus planipennis]	787	1.71e-273	XP_017776146.1 | XP_017776148.1 | XP_017776149.1	very low-density lipoprotein receptor-like isoform X1 | very low-density lipoprotein receptor-like isoform X1 | very low-density lipoprotein receptor-like isoform X1	PF00057; PF00057; PF00057; PF00057; PF00057; PF00057; PF00057; PF00057; PF00058; PF00058; PF00058; PF07645; PF14670 | PF07645; PF14670; PF00058; PF00058; PF00058; PF00057; PF00057; PF00057; PF00057; PF00057; PF00057; PF00057; PF00057 | PF00057; PF00057; PF00057; PF00057; PF00057; PF00057; PF00057; PF07645; PF14670; PF00058; PF00058; PF00058	Low-density lipoprotein receptor domain class A; Low-density lipoprotein receptor domain class A; Low-density lipoprotein receptor domain class A; Low-density lipoprotein receptor domain class A; Low-density lipoprotein receptor domain class A; Low-density lipoprotein receptor domain class A; Low-density lipoprotein receptor domain class A; Low-density lipoprotein receptor domain class A; Low-den…	XM_017920657.1 | XM_017920659.1 | XM_017920660.1
108563330	C1 family peptidase 26-29-p	12203.2943110575	-1.91017900468205	0.281631114251778	41.9614112758721	4.08849394513923e-09	1.207094865577e-07	XP_065168682.1 digestive cysteine proteinase 1 [Dalotia coriaria]	910	0	XP_017777460.1	digestive cysteine proteinase 1	PF00112; PF08246	Papain family cysteine protease; Cathepsin propeptide inhibitor domain (I29)	XM_017921971.1
108567200	4-coumarate--CoA ligase 1-like	939.634723286498	7.26152684489592	0.9742670052053	41.9720922462608	4.06721208476925e-09	1.207094865577e-07	XP_012275911.1 4-coumarate--CoA ligase 1 [Orussus abietinus]	412	3.49e-136	XP_017783019.1 | XP_017783020.1	4-coumarate--CoA ligase 1-like isoform X1 | 4-coumarate--CoA ligase 1-like isoform X1	PF00501; PF13193 | PF00501; PF13193	AMP-binding enzyme; AMP-binding enzyme C-terminal domain | AMP-binding enzyme; AMP-binding enzyme C-terminal domain	XM_017927530.1 | XM_017927531.1
108557461	probable H/ACA ribonucleoprotein complex subunit 1	256.075884981394	-1.10807531461961	0.210385510123875	41.9278571826727	4.15607687727979e-09	1.22078248726403e-07	XP_050312229.1 probable H/ACA ribonucleoprotein complex subunit 1 [Anthonomus grandis grandis]	193	2.64e-59	XP_017769499.1	probable H/ACA ribonucleoprotein complex subunit 1	PF04410	Gar1/Naf1 RNA binding region	XM_017914010.1
108568266	ribosomal protein L35A	12718.6078171246	-0.799022520676095	0.135770633005539	41.9273607775208	4.15708504267275e-09	1.22078248726403e-07	XP_060517535.1 large ribosomal subunit protein eL33 [Cylas formicarius]	193	1.76e-61	XP_017784730.1	60S ribosomal protein L35a	PF01247	Ribosomal protein L35Ae	XM_017929241.1
108568814	probable ATP-dependent RNA helicase DDX47	563.254740398243	-0.569086301386844	0.123003003934196	41.8779110043261	4.25874824766344e-09	1.24730218677567e-07	XP_019865408.2 probable ATP-dependent RNA helicase DDX47 [Aethina tumida]	737	5.27e-266	XP_017785599.1	probable ATP-dependent RNA helicase DDX47	PF00271; PF00270	Helicase conserved C-terminal domain; DEAD/DEAH box helicase	XM_017930110.1
108566457	Zinc-finger protein 72D	2995.64158571208	-0.250178580997478	0.0621532437444894	41.8117460839634	4.39867106353283e-09	1.28485649709524e-07	XP_065169844.1 zinc finger RNA-binding protein isoform X3 [Dalotia coriaria]	1262	0	XP_017781829.1 | XP_017781830.1 | XP_017781831.1 | XP_017781832.1	zinc finger RNA-binding protein isoform X1 | zinc finger RNA-binding protein isoform X1 | zinc finger RNA-binding protein isoform X1 | zinc finger RNA-binding protein isoform X1	PF20965; PF07528; PF12874; PF12874; PF12171 | PF07528; PF12874; PF12874; PF20965; PF12171 | PF20965; PF12171; PF07528; PF12874; PF12874 | PF12171; PF07528; PF12874; PF12874; PF20965	DZF C-terminal domain; DZF N-terminal domain; Zinc-finger of C2H2 type; Zinc-finger of C2H2 type; Zinc-finger double-stranded RNA-binding | DZF N-terminal domain; Zinc-finger of C2H2 type; Zinc-finger of C2H2 type; DZF C-terminal domain; Zinc-finger double-stranded RNA-binding | DZF C-terminal domain; Zinc-finger double-stranded RNA-binding; DZF N-terminal domain; Zinc-finger of C2H2 type; Zinc-f…	XM_017926340.1 | XM_017926341.1 | XM_017926342.1 | XM_017926343.1
108558378	uncharacterized LOC108558378	1143.59499462185	-1.81800596174204	0.289948389014949	41.7720855352092	4.48473525320841e-09	1.30652114816944e-07	XP_065170560.1 uncharacterized protein [Dalotia coriaria]	1217	0	XP_017770764.1 | XP_017770765.1	uncharacterized protein LOC108558378 isoform X1 | uncharacterized protein LOC108558378 isoform X1	PF01607; PF01607; PF01607; PF00024; PF00089; PF00057; PF00057; PF00530; PF00530 | PF01607; PF01607; PF01607; PF00089; PF00057; PF00057; PF00024; PF00530; PF00530	Chitin binding Peritrophin-A domain; Chitin binding Peritrophin-A domain; Chitin binding Peritrophin-A domain; PAN domain; Trypsin; Low-density lipoprotein receptor domain class A; Low-density lipoprotein receptor domain class A; Scavenger receptor cysteine-rich domain; Scavenger receptor cysteine-rich domain | Chitin binding Peritrophin-A domain; Chitin binding Peritrophin-A domain; Chitin bindi…	XM_017915275.1 | XM_017915276.1
108557489	spondin-2	468.027402636381	-0.78686237960937	0.180846979986377	41.7169316792258	4.60722333920486e-09	1.33512226740071e-07	XP_065169993.1 uncharacterized protein mspo [Dalotia coriaria]	698	2.34e-251	XP_017769505.1	spondin-2	PF19028; PF06468	Spondin-like TSP1 domain; Spondin_N	XM_017914016.1
108567384	fatty-acid amide hydrolase 2-A-like	1165.27591938579	-1.49033537495416	0.271120742958481	41.7219119237779	4.59602708774724e-09	1.33512226740071e-07	XP_065157257.1 fatty-acid amide hydrolase 2-like [Dalotia coriaria]	542	1.67e-187	XP_017783292.1	fatty-acid amide hydrolase 2-A-like	PF01425	Amidase	XM_017927803.1
108565219	25S rRNA (cytosine-C(5))-methyltransferase nop2	217.571307499442	-1.07476970190521	0.214840191459297	41.7106321898613	4.62142446289742e-09	1.33571328621059e-07	XP_018576818.1 25S rRNA (cytosine-C(5))-methyltransferase nop2 [Anoplophora glabripennis]	687	4.15e-237	XP_017780048.1	25S rRNA (cytosine-C(5))-methyltransferase nop2	PF01189; PF22458	16S rRNA methyltransferase RsmB/F; Methyltr_RsmF/B-like, ferredoxin-like domain	XM_017924559.1
108566795	uncharacterized LOC108566795	1498.36382869471	1.64642789541192	0.522931416220033	41.6930998899752	4.66117864939443e-09	1.34366732562465e-07	XP_065157227.1 uncharacterized protein [Dalotia coriaria]	92	1.02e-20	XP_017782351.1	uncharacterized protein LOC108566795	NA	NA	XM_017926862.1
108569168	phospholipid scramblase 1	1119.94502470416	0.373854371004886	0.0966423300973134	41.6204528636525	4.82957760551124e-09	1.38856677595105e-07	XP_065166216.1 phospholipid scramblase 2 isoform X1 [Dalotia coriaria]	483	4.24e-170	XP_017786101.1 | XP_017786102.1 | XP_017786103.1 | XP_017786104.1	phospholipid scramblase 2 | phospholipid scramblase 2 | phospholipid scramblase 2 | phospholipid scramblase 2	PF03803 | PF03803 | PF03803 | PF03803	Scramblase | Scramblase | Scramblase | Scramblase	XM_017930612.1 | XM_017930613.1 | XM_017930614.1 | XM_017930615.1
108562032	5-hydroxytryptamine receptor-like	148.477806501444	-1.30661677899669	0.282103696162095	41.6128261663126	4.84760537034379e-09	1.39011096037822e-07	XP_065173807.1 5-hydroxytryptamine receptor-like [Dalotia coriaria]	628	9.63e-221	XP_017775697.1	5-hydroxytryptamine receptor-like	PF00001	7 transmembrane receptor (rhodopsin family)	XM_017920208.1
108561818	paxillin	7587.35392160896	-0.748787785290994	0.273959815153231	41.5997546029454	4.87866002245525e-09	1.39537299548505e-07	XP_065156121.1 transforming growth factor beta-1-induced transcript 1 protein isoform X6 [Dalotia coriaria]	695	5.12e-249	XP_017775377.1 | XP_017775378.1 | XP_017775379.1 | XP_017775380.1	leupaxin isoform X1 | leupaxin isoform X1 | leupaxin isoform X1 | leupaxin isoform X1	PF00412; PF00412; PF00412; PF03535 | PF03535; PF00412; PF00412; PF00412 | PF03535; PF00412; PF00412; PF00412 | PF00412; PF00412; PF00412	LIM domain; LIM domain; LIM domain; Paxillin family | Paxillin family; LIM domain; LIM domain; LIM domain | Paxillin family; LIM domain; LIM domain; LIM domain | LIM domain; LIM domain; LIM domain	XM_017919888.1 | XM_017919889.1 | XM_017919890.1 | XM_017919891.1
108560050	empty spiracles	97.4271716523828	-1.30499757395031	0.240558646074541	41.5409713475381	5.02078841793978e-09	1.42489196884322e-07	XP_028130662.1 homeotic protein empty spiracles-like [Diabrotica virgifera virgifera]	506	1.15e-179	XP_017772964.1	homeobox protein EMX1	PF00046	Homeodomain	XM_017917475.1
108562660	peptidyl-prolyl cis-trans isomerase G	461.095940984158	-0.510261530448344	0.112966075450004	41.5415518958395	5.01936471979143e-09	1.42489196884322e-07	XP_065161212.1 uncharacterized protein DDB_G0287625-like isoform X1 [Dalotia coriaria]	181	1.82e-52	XP_017776563.1	peptidyl-prolyl cis-trans isomerase G	NA	NA	XM_017921074.1
108569586	haspin	1673.98125893317	-0.498750954716198	0.123912897547639	41.5421405635502	5.0179215218984e-09	1.42489196884322e-07	XP_018330958.1 putative serine/threonine-protein kinase haspin homolog [Agrilus planipennis]	438	4.91e-147	XP_017786678.1	putative serine/threonine-protein kinase haspin homolog	PF12330	Haspin like kinase domain	XM_017931189.1
108556879	choline-phosphate cytidylyltransferase B-like	108.849218765548	3.82782993679874	0.571602751512192	41.3779124947435	5.43706037378448e-09	1.53905242487822e-07	XP_018579834.1 choline-phosphate cytidylyltransferase A isoform X3 [Anoplophora glabripennis]	295	3.06e-98	XP_017768654.1	choline-phosphate cytidylyltransferase B-like	PF01467	Cytidylyltransferase-like	XM_017913165.1
108568212	uncharacterized LOC108568212	15.3246456264751	-1.60234095272472	0.405320277138755	41.1561584721362	6.05903381426157e-09	1.71070355737879e-07	XP_065158941.1 uncharacterized protein [Dalotia coriaria]	154	6.74e-45	XP_017784649.1	uncharacterized protein LOC108568212	NA	NA	XM_017929160.1
108557018	retinaldehyde-binding protein 1-like	67.2201989294898	-5.39881390249139	0.782991633507713	41.1382822978651	6.11216516930066e-09	1.72127974498536e-07	XP_018564497.1 alpha-tocopherol transfer protein-like [Anoplophora glabripennis]	182	2.53e-53	XP_017768884.1	retinaldehyde-binding protein 1-like	PF00650	CRAL/TRIO domain	XM_017913395.1
108565001	Phosphatidic Acid Phospholipase A1	2846.78016672847	-0.962645839422767	0.178577237322751	41.1280970876218	6.14264538605248e-09	1.72543923977019e-07	XP_008200242.1 phospholipase DDHD2 [Tribolium castaneum]	1082	0	XP_017779710.1 | XP_017779711.1	phospholipase DDHD2 isoform X1 | phospholipase DDHD2 isoform X1	PF02825; PF02862 | PF02825; PF02862	WWE domain; DDHD domain | WWE domain; DDHD domain	XM_017924221.1 | XM_017924222.1
108564862	phospholipase A2-like	527.365981144983	1.51344077580056	0.34597442812651	41.0104349209978	6.50596355661914e-09	1.82232082980006e-07	XP_065160592.1 uncharacterized protein [Dalotia coriaria]	222	9.56e-70	XP_017779523.1	phospholipase A2-like	PF05826	Phospholipase A2	XM_017924034.1
108566210	ribosomal protein L18	11083.4830495626	-0.724987425025266	0.120704798216083	41.0057917723939	6.52073282446895e-09	1.82232082980006e-07	XP_968042.1 large ribosomal subunit protein eL18 [Tribolium castaneum]	331	5.09e-115	XP_017781486.1	60S ribosomal protein L18	PF17135	Ribosomal protein 60S L18 and 50S L18e	XM_017925997.1
108565832	uncharacterized LOC108565832	329.556378200711	-2.29600450382647	0.423097822896683	40.9883392165457	6.5765473373448e-09	1.83325429964614e-07	XP_017031312.1 protein takeout [Drosophila kikkawai]	90.1	7.49e-19	XP_017780967.1	uncharacterized protein LOC108565832	PF06585	Haemolymph juvenile hormone binding protein (JHBP)	XM_017925478.1
108567438	uncharacterized LOC108567438	60.5224962466672	2.91191864915336	0.548276618102918	40.9375543206484	6.74169044269575e-09	1.87453129448424e-07	XP_044261428.1 fatty acyl-CoA reductase wat-like [Tribolium madens]	77	8.97e-14	XP_017783407.1	uncharacterized protein LOC108567438	PF03015	Male sterility protein	XM_017927918.1
108567424	pantothenate kinase 3 fbl	2552.13139366627	-0.495493595141984	0.118760380979079	40.7883866049193	7.25109666898039e-09	2.01108067463161e-07	XP_065170627.1 pantothenate kinase 3 isoform X3 [Dalotia coriaria]	746	1.05e-271	XP_017783368.1 | XP_017783369.1 | XP_017783370.1 | XP_017783371.1 | XP_017783372.1 | XP_017783374.1	pantothenate kinase 3 isoform X1 | pantothenate kinase 3 isoform X1 | pantothenate kinase 3 isoform X1 | pantothenate kinase 3 isoform X1 | pantothenate kinase 3 isoform X1 | pantothenate kinase 3 isoform X1	PF03630 | PF03630 | PF03630 | PF03630 | PF03630 | PF03630	Fumble | Fumble | Fumble | Fumble | Fumble | Fumble	XM_017927879.1 | XM_017927880.1 | XM_017927881.1 | XM_017927882.1 | XM_017927883.1 | XM_017927885.1
108556925	isocitrate dehydrogenase [NADP] cytoplasmic-like	6230.06834940669	-1.64253968825658	0.262683978488154	40.6921166811518	7.60009162497654e-09	2.10256439085938e-07	XP_068904561.1 isocitrate dehydrogenase [NADP], mitochondrial-like [Tenebrio molitor]	772	8.03e-281	XP_017768739.1	isocitrate dehydrogenase [NADP] cytoplasmic-like	PF00180	Isocitrate/isopropylmalate dehydrogenase	XM_017913250.1
108569135	Lysosomal alpha-mannosidase II	1478.31979563937	-0.148648747470462	0.234553276814491	40.5358279078799	8.2027463173547e-09	2.26358700511323e-07	XP_031357509.1 lysosomal alpha-mannosidase-like [Photinus pyralis]	1326	0	XP_017786052.1 | XP_017786053.1	lysosomal alpha-mannosidase isoform X1 | lysosomal alpha-mannosidase isoform X1	PF01074; PF17677; PF07748; PF09261 | PF17677; PF07748; PF09261; PF01074	Glycosyl hydrolases family 38 N-terminal domain; Glycosyl hydrolases family 38 C-terminal beta sandwich domain; Glycosyl hydrolases family 38 C-terminal domain; Alpha mannosidase middle domain | Glycosyl hydrolases family 38 C-terminal beta sandwich domain; Glycosyl hydrolases family 38 C-terminal domain; Alpha mannosidase middle domain; Glycosyl hydrolases family 38 N-terminal domain	XM_017930563.1 | XM_017930564.1
108566975	transferrin	73756.8387232916	0.21897464063078	0.234141588095633	40.5032981049684	8.3340621557613e-09	2.29406026708587e-07	XP_019872089.2 transferrin [Aethina tumida]	805	2.5e-285	XP_017782625.1	transferrin	PF00405; PF00405	Transferrin; Transferrin	XM_017927136.1
108559093	nucleolar protein viriato	540.464686197519	-0.278279023315218	0.0887675309447711	40.492626731524	8.37759596368363e-09	2.30027841172843e-07	XP_028137277.1 nucleolar protein 12 [Diabrotica virgifera virgifera]	187	1.41e-56	XP_017771724.1	nucleolar protein 12	PF09805	Nucleolar protein 12 (25kDa)	XM_017916235.1
108559976	protein dopey-1 homolog	1275.85184035499	-0.245173783227749	0.0845551517565575	40.4396841592118	8.59695681139081e-09	2.35462285933928e-07	XP_068892795.1 protein dopey-1 homolog isoform X3 [Tenebrio molitor]	2945	0	XP_017772865.1 | XP_017772866.1 | XP_017772867.1	protein dopey-1 homolog isoform X1 | protein dopey-1 homolog isoform X1 | protein dopey-1 homolog isoform X1	PF04118 | PF04118 | PF04118	Dopey, N-terminal | Dopey, N-terminal | Dopey, N-terminal	XM_017917376.1 | XM_017917377.1 | XM_017917378.1
108567702	ribosomal protein L21	10590.2472461432	-0.763964924955161	0.136483235251768	40.4292821239443	8.64072598503073e-09	2.36072371874608e-07	XP_065159249.1 large ribosomal subunit protein eL21 [Dalotia coriaria]	268	5.76e-91	XP_017783802.1	60S ribosomal protein L21	PF01157	Ribosomal protein L21e	XM_017928313.1
108565831	uncharacterized LOC108565831	277.578609599761	-1.62103118520314	0.281504906703845	40.3750868902017	8.87239252402328e-09	2.41800216107563e-07	XP_065163939.1 protein takeout-like [Dalotia coriaria]	401	1.18e-140	XP_017780966.1	uncharacterized protein LOC108565831	PF06585	Haemolymph juvenile hormone binding protein (JHBP)	XM_017925477.1
108557446	cytochrome P450 9e2-like	403.472416040518	4.10162730691469	0.613138495294605	40.3657519065643	8.91291821640403e-09	2.42303417749419e-07	XP_049818311.1 cytochrome P450 9e2-like isoform X3 [Aethina tumida]	520	9.67e-180	XP_017769441.1	cytochrome P450 9e2-like	PF00067	Cytochrome P450	XM_017913952.1
108561850	transmembrane protein C9orf91-like	706.793792149007	0.549347376842889	0.114821491892152	40.3544021602797	8.96243967108286e-09	2.43048086191366e-07	XP_970889.1 uncharacterized protein LOC659493 isoform X2 [Tribolium castaneum]	591	1.97e-211	XP_017775432.1 | XP_017775433.1	transmembrane protein C9orf91-like isoform X1 | transmembrane protein C9orf91-like isoform X1	PF14800 | PF14800	Domain of unknown function (DUF4481) | Domain of unknown function (DUF4481)	XM_017919943.1 | XM_017919944.1
108561401	Caseinolytic protease chaperone subunit	4204.84126452867	-0.539351468860312	0.0940566909656	40.181751144726	9.75054808593422e-09	2.63769137014324e-07	XP_065156652.1 ATP-dependent Clp protease ATP-binding subunit clpX-like, mitochondrial isoform X1 [Dalotia coriaria]	845	5.77e-304	XP_017774803.1 | XP_017774804.1 | XP_017774806.1	ATP-dependent Clp protease ATP-binding subunit clpX-like, mitochondrial isoform X1 | ATP-dependent Clp protease ATP-binding subunit clpX-like, mitochondrial isoform X1 | ATP-dependent Clp protease ATP-binding subunit clpX-like, mitochondrial isoform X1	PF10431; PF07724 | PF10431; PF07724 | PF10431; PF07724	C-terminal, D2-small domain, of ClpB protein; AAA domain (Cdc48 subfamily) | C-terminal, D2-small domain, of ClpB protein; AAA domain (Cdc48 subfamily) | C-terminal, D2-small domain, of ClpB protein; AAA domain (Cdc48 subfamily)	XM_017919314.1 | XM_017919315.1 | XM_017919317.1
108562598	acyl-CoA Delta(11) desaturase	24.1001740228793	-1.61934811626538	0.528266123587405	40.1558523855625	9.87459668591057e-09	2.6646853906967e-07	XP_015589800.1 acyl-CoA Delta(11) desaturase isoform X3 [Cephus cinctus]	434	4.06e-150	XP_017776493.1	acyl-CoA Delta(11) desaturase	PF00487	Fatty acid desaturase	XM_017921004.1
108557522	elongation of very long chain fatty acids protein AAEL008004-like	3300.85067169117	0.849326877567851	0.147695814110164	40.0520515243151	1.03877987226449e-08	2.79630375908845e-07	XP_065173279.1 LOW QUALITY PROTEIN: very long chain fatty acid elongase AAEL008004-like [Dalotia coriaria]	560	7.64e-201	XP_017769545.1	elongation of very long chain fatty acids protein AAEL008004-like	PF01151	GNS1/SUR4 family	XM_017914056.1
108564810	moesin/ezrin/radixin homolog 1-like	834.472484942134	0.638192994710124	0.136615604739706	39.9769370320565	1.07757075566874e-08	2.89363315635935e-07	XP_022904254.1 moesin/ezrin/radixin homolog 1-like [Onthophagus taurus]	375	2.28e-121	XP_017779445.1 | XP_017779446.1	moesin/ezrin/radixin homolog 1-like isoform X1 | moesin/ezrin/radixin homolog 1-like isoform X1	PF20492; PF09380; PF00373; PF09379; PF00769 | PF09379; PF00373; PF20492; PF09380; PF00769	Ezrin/radixin/moesin, alpha-helical domain; FERM C-terminal PH-like domain; FERM central domain; FERM N-terminal domain; Ezrin/radixin/moesin family C terminal | FERM N-terminal domain; FERM central domain; Ezrin/radixin/moesin, alpha-helical domain; FERM C-terminal PH-like domain; Ezrin/radixin/moesin family C terminal	XM_017923956.1 | XM_017923957.1
108567255	cysteine dioxygenase type 1	3989.72594584325	-2.34957837896632	0.378905775907827	39.8675654595047	1.13665432077095e-08	3.04484741586034e-07	XP_065166928.1 cysteine dioxygenase type 1 [Dalotia coriaria]	283	4.13e-95	XP_017783103.1	cysteine dioxygenase type 1	PF05995	Cysteine dioxygenase type I	XM_017927614.1
108560183	uncharacterized LOC108560183	2825.48708940736	-0.548237144003853	0.113049802760176	39.7277074016528	1.21694464919724e-08	3.25199588373074e-07	XP_023025664.1 reticulophagy regulator 1-like [Leptinotarsa decemlineata]	122	1.5e-28	XP_017773125.1	uncharacterized protein LOC108560183	NA	NA	XM_017917636.1
108561820	peptidoglycan-recognition protein 2-like	1483.71488089106	2.2221936409466	0.387475537296578	39.7015750655064	1.23256323782034e-08	3.28573835946136e-07	XP_065156123.1 peptidoglycan-recognition protein 2-like [Dalotia coriaria]	266	2.83e-89	XP_017775383.1	peptidoglycan-recognition protein 2-like	PF01510	N-acetylmuramoyl-L-alanine amidase	XM_017919894.1
108567285	uncharacterized LOC108567285	375.226296487228	3.86784825783582	1.03983529476675	39.6734477998579	1.24959793050928e-08	3.32308331011704e-07	NA	NA	NA	XP_017783142.1	uncharacterized protein LOC108567285	PF03769	Attacin, C-terminal region	XM_017927653.1
108556847	Seryl-tRNA synthetase-like insect mitochondrial protein	930.192531110887	-0.710987765463755	0.137504284831057	39.6151546023772	1.2856543243695e-08	3.41071049385272e-07	XP_065159698.1 serine--tRNA synthetase-like protein Slimp [Dalotia coriaria]	444	2.93e-151	XP_017768621.1	serine--tRNA synthetase-like protein Slimp	PF00587	tRNA synthetase class II core domain (G, H, P, S and T)	XM_017913132.1
108557477	trypsin epsilon-like	4034.16353089658	-5.85464737544422	0.924373465606577	39.5022366574815	1.35848043699332e-08	3.59522666011991e-07	XP_065170125.1 coagulation factor XI-like [Dalotia coriaria]	167	1.34e-46	XP_017769486.1 | XP_017769487.1 | XP_017769488.1	trypsin 3A1-like isoform X1 | trypsin 3A1-like isoform X1 | trypsin 3A1-like isoform X1	PF00089 | PF00089 | PF00089	Trypsin | Trypsin | Trypsin	XM_017913997.1 | XM_017913998.1 | XM_017913999.1
108560818	kelch-like protein 10	94.1209237953867	2.00374030306282	0.425868672467617	39.4527425120064	1.39168679383213e-08	3.67425385977362e-07	XP_022920022.1 kelch-like protein 10 isoform X1 [Onthophagus taurus]	427	1.9e-140	XP_017774002.1 | XP_017774003.1	kelch-like protein 10 isoform X1 | kelch-like protein 10 isoform X1	PF07707; PF01344; PF01344; PF01344; PF01344; PF01344; PF00651 | PF01344; PF01344; PF01344; PF01344; PF01344; PF07707	BTB And C-terminal Kelch; Kelch motif; Kelch motif; Kelch motif; Kelch motif; Kelch motif; BTB/POZ domain | Kelch motif; Kelch motif; Kelch motif; Kelch motif; Kelch motif; BTB And C-terminal Kelch	XM_017918513.1 | XM_017918514.1
108562365	5-aminolevulinate synthase, erythroid-specific, mitochondrial-like	3012.23541509887	1.46006484287136	0.253801444539752	39.4414586476972	1.39937007907195e-08	3.68567903559887e-07	XP_065166470.1 5-aminolevulinate synthase, erythroid-specific, mitochondrial [Dalotia coriaria]	900	0	XP_017776158.1	5-aminolevulinate synthase, erythroid-specific, mitochondrial-like	PF00155	Aminotransferase class I and II	XM_017920669.1
108564892	cytochrome P450 4C1-like	3507.33802569751	1.20295867659526	0.299181114218004	39.2490349607718	1.53711063060985e-08	4.03877656841817e-07	XP_031345538.1 cytochrome P450 4C1-like [Photinus pyralis]	423	9.56e-142	XP_017779580.1	cytochrome P450 4C1-like	PF00067	Cytochrome P450	XM_017924091.1
108564910	5-hydroxytryptamine receptor 7	779.327611500418	0.624718916488842	0.189541497622935	39.0817698208996	1.66779623356071e-08	4.37169595064374e-07	XP_065173695.1 5-hydroxytryptamine receptor 1-like [Dalotia coriaria]	585	9.57e-206	XP_017779596.1	5-hydroxytryptamine receptor 1-like	PF00001	7 transmembrane receptor (rhodopsin family)	XM_017924107.1
108568461	adenosine kinase 1-like	53.3845967980084	-2.25659119884108	0.537369924862511	38.9331238377802	1.79321782699566e-08	4.68926461759365e-07	XP_030757544.1 adenosine kinase-like [Sitophilus oryzae]	211	1.02e-63	XP_017785059.1 | XP_017785060.1	adenosine kinase 1-like | adenosine kinase 1-like	PF00294 | PF00294	pfkB family carbohydrate kinase | pfkB family carbohydrate kinase	XM_017929570.1 | XM_017929571.1
108569701	malonyl-CoA-acyl carrier protein transacylase beg	441.80729699471	-0.482961727100875	0.100130275195601	38.9022929195663	1.82038855234424e-08	4.74900890033177e-07	XP_019867259.1 probable malonyl-CoA-acyl carrier protein transacylase, mitochondrial [Aethina tumida]	589	5.6e-210	XP_017786848.1	probable malonyl-CoA-acyl carrier protein transacylase, mitochondrial	PF00698	Acyl transferase domain	XM_017931359.1
108560587	uncharacterized LOC108560587	214.462836412187	2.11219552596364	0.352607123578468	38.8789225777307	1.84125803418098e-08	4.79207037663738e-07	NA	NA	NA	XP_017773700.1	uncharacterized protein LOC108560587	NA	NA	XM_017918211.1
108561974	uncharacterized LOC108561974	8363.96338201631	1.81187631213857	0.44712795633728	38.8369000367724	1.87938668552526e-08	4.87974089057304e-07	XP_046667299.1 uncharacterized protein LOC124359012 [Homalodisca vitripennis]	45.1	0.000316	XP_017775622.1	uncharacterized protein LOC108561974	PF15430	Single domain von Willebrand factor type C	XM_017920133.1
108560412	cold shock domain-containing Unr	4462.28364922786	-0.32479333893383	0.092776187705314	38.8214123208651	1.89363729083074e-08	4.90514584084764e-07	XP_065162063.1 LOW QUALITY PROTEIN: cold shock domain-containing protein E1-like [Dalotia coriaria]	1422	0	XP_017773430.1	cold shock domain-containing protein E1	PF00313; PF00313; PF00313; PF00313; PF12901	'Cold-shock' DNA-binding domain; 'Cold-shock' DNA-binding domain; 'Cold-shock' DNA-binding domain; 'Cold-shock' DNA-binding domain; SUZ-C motif	XM_017917941.1
108558876	uncharacterized LOC108558876	207.775609408731	-1.44454983816833	0.296016734637184	38.7527446330327	1.9581312689014e-08	5.06027193561038e-07	NA	NA	NA	XP_017771400.1	uncharacterized protein LOC108558876	PF00560	Leucine Rich Repeat	XM_017915911.1
108563165	spermidine synthase	982.813602334914	-1.33547925851223	0.229457532283734	38.7304054634322	1.97958198205608e-08	5.10369692697698e-07	XP_060534098.1 spermidine synthase [Cylas formicarius]	401	1.49e-139	XP_017777255.1	spermidine synthase	PF17284; PF01564	Spermidine synthase tetramerisation domain; Spermine/spermidine synthase domain	XM_017921766.1
108567836	venom carboxylesterase-6-like	170.723516345195	-0.252180998595413	0.40623225708574	38.6908911829243	2.018101033325e-08	5.19082052669989e-07	XP_025836608.1 esterase FE4-like isoform X2 [Agrilus planipennis]	617	1.32e-216	XP_017784018.1	venom carboxylesterase-6-like	PF00135	Carboxylesterase family	XM_017928529.1
108568791	Coiled-coil-helix-coiled-coil-helix domain containing 2	7148.10512504996	0.805248679225303	0.207235615761318	38.6718499287441	2.03692907734178e-08	5.22700748982354e-07	XP_044253005.1 coiled-coil-helix-coiled-coil-helix domain-containing protein 10, mitochondrial-like isoform X2 [Tribolium madens]	113	3.23e-30	XP_017785568.1	coiled-coil-helix-coiled-coil-helix domain-containing protein 2	NA	NA	XM_017930079.1
108567752	venom carboxylesterase-6-like	78.8973435405493	4.4941636530471	0.707290508783135	38.6397495330703	2.06906804641088e-08	5.2971035789582e-07	XP_044266708.1 juvenile hormone esterase-like [Tribolium madens]	446	3.91e-149	XP_017783885.1	venom carboxylesterase-6-like	PF00135	Carboxylesterase family	XM_017928396.1
108560680	alanine--tRNA ligase, cytoplasmic	1534.27279183408	-0.691315239158297	0.132605055449509	38.5932663035242	2.11650687662713e-08	5.40595233162694e-07	XP_065164962.1 alanine--tRNA ligase, cytoplasmic [Dalotia coriaria]	1680	0	XP_017773819.1	alanine--tRNA ligase, cytoplasmic	PF02272; PF01411; PF07973	DHHA1 domain; tRNA synthetases class II (A); Threonyl and Alanyl tRNA synthetase second additional domain	XM_017918330.1
108562324	phosphatidylserine decarboxylase proenzyme, mitochondrial-like	346.937692293594	0.34293235772728	0.189404657408595	38.4993318604126	2.21571371252176e-08	5.64621431661867e-07	XP_018328395.1 phosphatidylserine decarboxylase proenzyme, mitochondrial isoform X3 [Agrilus planipennis]	296	6.9e-99	XP_017776105.1	phosphatidylserine decarboxylase proenzyme, mitochondrial-like	PF02666	Phosphatidylserine decarboxylase	XM_017920616.1
108563062	Interferon-related developmental regulator 1	2589.34037294054	-0.504220800552019	0.12174977654465	38.4158329148111	2.30779131796038e-08	5.86723889934232e-07	XP_065173333.1 LOW QUALITY PROTEIN: interferon-related developmental regulator 2 [Dalotia coriaria]	491	2.25e-170	XP_017777113.1	interferon-related developmental regulator 2	PF04836; PF05004	Interferon-related protein conserved region; Interferon-related developmental regulator (IFRD)	XM_017921624.1
108567794	C-type lectin 37Db-like	601.866642082989	-0.0630366060564791	0.54064542415296	38.4056561490547	2.31927178226432e-08	5.88280877242702e-07	XP_065162507.1 C-type lectin 37Db-like isoform X2 [Dalotia coriaria]	114	6.68e-30	XP_017783958.1	C-type lectin 37Db-like	PF00059	Lectin C-type domain	XM_017928469.1
108567580	ribosomal protein S16	11386.2561817832	-0.713230450585421	0.120643747533511	38.3761415708749	2.35289093424911e-08	5.95433205780138e-07	XP_022900047.1 small ribosomal subunit protein uS9 [Onthophagus taurus]	279	9.61e-96	XP_017783617.1	40S ribosomal protein S16	PF00380	Ribosomal protein S9/S16	XM_017928128.1
108558387	probable RNA-binding protein 19	282.752240477204	-0.738827188419261	0.154345257456515	38.3406293366812	2.39398754969262e-08	6.04440580649978e-07	XP_057662339.1 probable RNA-binding protein 19 [Diorhabda carinulata]	903	0	XP_017770776.1	probable RNA-binding protein 19	PF00076; PF00076; PF00076; PF00076; PF00076	RNA recognition motif; RNA recognition motif; RNA recognition motif; RNA recognition motif; RNA recognition motif	XM_017915287.1
108566768	arrestin domain-containing protein 17	624.761584765107	0.381828018679403	0.108023748471957	38.2858712440746	2.45876578771129e-08	6.1937212491819e-07	XP_065165896.1 arrestin domain-containing protein 17 [Dalotia coriaria]	520	4.96e-183	XP_017782289.1	arrestin domain-containing protein 17	PF02752; PF00339	Arrestin (or S-antigen), C-terminal domain; Arrestin (or S-antigen), N-terminal domain	XM_017926800.1
108565425	alanine--glyoxylate aminotransferase 2, mitochondrial	348.851515737829	-0.535641621464358	0.320501623139344	38.2283751465547	2.5286678523599e-08	6.35523089759011e-07	XP_049819194.1 alanine--glyoxylate aminotransferase 2, mitochondrial [Aethina tumida]	691	2.18e-247	XP_017780357.1	alanine--glyoxylate aminotransferase 2, mitochondrial	PF00202	Aminotransferase class-III	XM_017924868.1
108563851	SET and MYND domain containing, class 5	217.020771689705	-0.666034587358937	0.173543610112429	38.2080679093153	2.55382819509819e-08	6.4038116590784e-07	XP_001814707.1 histone-lysine N-trimethyltransferase SMYD5 [Tribolium castaneum]	491	3.51e-172	XP_017778136.1	SET and MYND domain-containing protein 5	PF01753; PF00856	MYND finger; SET domain	XM_017922647.1
108567536	importin-7 msk	1190.9987486862	-0.530705828302365	0.102717270995602	38.1693900737272	2.60244306227506e-08	6.51085014873964e-07	XP_065160117.1 LOW QUALITY PROTEIN: importin-7 [Dalotia coriaria]	1699	0	XP_017783558.1	importin-7	PF03810	Importin-beta N-terminal domain	XM_017928069.1
108562503	nose resistant to fluoxetine protein 6-like	1274.80148990557	1.29128416649962	0.233324900571925	38.1545948718031	2.62128285178945e-08	6.54307944572808e-07	XP_044253875.1 nose resistant to fluoxetine protein 6-like [Tribolium madens]	472	1.11e-155	XP_017776355.1 | XP_017776356.1	nose resistant to fluoxetine protein 6-like isoform X1 | nose resistant to fluoxetine protein 6-like isoform X1	PF01757; PF20146 | PF01757; PF20146	Acyltransferase family; Nose resistant-to-fluoxetine protein, N-terminal domain | Acyltransferase family; Nose resistant-to-fluoxetine protein, N-terminal domain	XM_017920866.1 | XM_017920867.1
108569634	luciferin 4-monooxygenase-like	281.636698516611	-2.81123539630043	0.625591160332314	38.1330060860315	2.64901804698382e-08	6.59731637415493e-07	XP_068894796.1 luciferin 4-monooxygenase-like [Tenebrio molitor]	392	1.75e-128	XP_017786751.1 | XP_017786753.1	luciferin 4-monooxygenase-like | luciferin 4-monooxygenase-like	PF13193; PF00501 | PF13193; PF00501	AMP-binding enzyme C-terminal domain; AMP-binding enzyme | AMP-binding enzyme C-terminal domain; AMP-binding enzyme	XM_017931262.1 | XM_017931264.1
108556666	ribosomal protein S24	10450.5569542657	-0.739299601775859	0.132750629731984	38.0648480763484	2.73851872751037e-08	6.79839347063604e-07	XP_015833966.1 small ribosomal subunit protein eS24 isoform X1 [Tribolium castaneum]	222	1.98e-73	XP_017768357.1 | XP_017768358.1 | XP_017768359.1 | XP_017768360.1	40S ribosomal protein S24 isoform X1 | 40S ribosomal protein S24 isoform X1 | 40S ribosomal protein S24 isoform X1 | 40S ribosomal protein S24 isoform X1	PF01282 | PF01282 | PF01282 | PF01282	Ribosomal protein S24e | Ribosomal protein S24e | Ribosomal protein S24e | Ribosomal protein S24e	XM_017912868.1 | XM_017912869.1 | XM_017912870.1 | XM_017912871.1
108566806	heat shock protein 90 Gp93	7899.30122859438	0.295986083376759	0.134764765705494	38.0621401518429	2.74213630837819e-08	6.79839347063604e-07	XP_065155912.1 LOW QUALITY PROTEIN: endoplasmin [Dalotia coriaria]	1263	0	XP_017782357.1	endoplasmin	PF13589; PF00183	Histidine kinase-, DNA gyrase B-, and HSP90-like ATPase; Hsp90 protein	XM_017926868.1
108561594	zinc finger CCHC domain-containing protein 4	334.191227883629	-0.759968091351856	0.145261998165977	37.9994787019653	2.82719325098873e-08	6.99348276477685e-07	XP_060521921.1 rRNA N6-adenosine-methyltransferase ZCCHC4 [Cylas formicarius]	408	4.66e-137	XP_017775093.1	zinc finger CCHC domain-containing protein 4	PF10237	Probable N6-adenine methyltransferase	XM_017919604.1
108563945	turripeptide Gsp9.3-like	4788.79544476747	3.29530867152298	0.514499658879946	37.9871090961079	2.84429266042584e-08	7.01996995268696e-07	XP_055296390.1 serine protease inhibitor dipetalogastin-like [Sitodiplosis mosellana]	99	7.53e-24	XP_017778279.1	turripeptide Gsp9.3-like	PF00050; PF00050	Kazal-type serine protease inhibitor domain; Kazal-type serine protease inhibitor domain	XM_017922790.1
108556609	ATP binding cassette subfamily A member 3	1141.51346715437	0.500328876144158	0.097728129430403	37.9182235709776	2.94142474848559e-08	7.24342332121462e-07	XP_065165554.1 phospholipid-transporting ATPase ABCA3-like [Dalotia coriaria]	1925	0	XP_017768274.1	ATP-binding cassette sub-family A member 3	PF12698; PF12698; PF00005; PF00005	ABC-2 family transporter protein; ABC-2 family transporter protein; ABC transporter; ABC transporter	XM_017912785.1
108569104	H/ACA ribonucleoprotein complex subunit 3	240.935262365929	-0.803236234329001	0.160833283932253	37.9068232227984	2.95781630631537e-08	7.2674936224299e-07	XP_026470120.1 H/ACA ribonucleoprotein complex subunit 3-like [Ctenocephalides felis]	118	1.78e-34	XP_017786012.1	H/ACA ribonucleoprotein complex subunit 3	PF04135	Nucleolar RNA-binding protein, Nop10p family	XM_017930523.1
108559754	NADPH:adrenodoxin oxidoreductase, mitochondrial	481.162555620166	1.46721739327023	0.29865904315965	37.883642600453	2.99142754180329e-08	7.32161862609349e-07	XP_072386920.1 NADPH:adrenodoxin oxidoreductase, mitochondrial isoform X1 [Diabrotica undecimpunctata]	567	1.84e-199	XP_017772590.1	NADPH:adrenodoxin oxidoreductase, mitochondrial	PF07992	Pyridine nucleotide-disulphide oxidoreductase	XM_017917101.1
108567293	Ribosomal RNA Processing 5	182.115192846789	-0.563302044912798	0.157187645349043	37.8824428963353	2.99317742248564e-08	7.32161862609349e-07	XP_065164914.1 protein RRP5 homolog [Dalotia coriaria]	376	4.11e-110	XP_017783151.1	rRNA biogenesis protein rrp5	NA	NA	XM_017927662.1
108557029	suppressor of cytokine signaling 2-like	1425.03311896338	0.938418392763894	0.167919198703455	37.7846338188167	3.13933461717255e-08	7.66206935564581e-07	XP_031331251.1 suppressor of cytokine signaling 2-like [Photinus pyralis]	327	3.6e-110	XP_017768891.1 | XP_017768892.1	suppressor of cytokine signaling 2-like | suppressor of cytokine signaling 2-like	PF00017 | PF00017	SH2 domain | SH2 domain	XM_017913402.1 | XM_017913403.1
108567379	H/ACA ribonucleoprotein complex non-core subunit NAF1	325.418226569312	-0.572398693323893	0.128504941628933	37.6017484225008	3.43201341261527e-08	8.35782778508947e-07	XP_022905109.2 H/ACA ribonucleoprotein complex non-core subunit NAF1 isoform X1 [Onthophagus taurus]	271	4.85e-82	XP_017783284.1 | XP_017783285.1	H/ACA ribonucleoprotein complex non-core subunit NAF1 isoform X1 | H/ACA ribonucleoprotein complex non-core subunit NAF1 isoform X1	PF04410 | PF04410	Gar1/Naf1 RNA binding region | Gar1/Naf1 RNA binding region	XM_017927795.1 | XM_017927796.1
108569473	Carbonic anhydrase 9	251.631081253362	-2.56725142682598	0.503569133569773	37.5206641041391	3.57034855854286e-08	8.67547305718501e-07	XP_022910888.2 carbonic anhydrase 2 [Onthophagus taurus]	398	2.72e-137	XP_017786525.1 | XP_017786526.1	carbonic anhydrase 7 | carbonic anhydrase 7	PF00194 | PF00194	Eukaryotic-type carbonic anhydrase | Eukaryotic-type carbonic anhydrase	XM_017931036.1 | XM_017931037.1
108558313	dihydropyrimidine dehydrogenase su(r)	7317.27034503723	-0.575072354703753	0.118680328175789	37.5064746641014	3.59512290969372e-08	8.71638739893291e-07	XP_065161524.1 dihydropyrimidine dehydrogenase [NADP(+)] [Dalotia coriaria]	1814	0	XP_017770681.1	dihydropyrimidine dehydrogenase [NADP(+)]	PF01180; PF07992; PF14697; PF14691	Dihydroorotate dehydrogenase; Pyridine nucleotide-disulphide oxidoreductase; 4Fe-4S dicluster domain; Dihydroprymidine dehydrogenase domain II, 4Fe-4S cluster	XM_017915192.1
108562551	cytochrome P450 9e2-like	847.164031796606	0.825453288373156	0.273033461006955	37.4925766682232	3.61955481985229e-08	8.75629308071315e-07	XP_049818311.1 cytochrome P450 9e2-like isoform X3 [Aethina tumida]	591	8.12e-207	XP_017776423.1	cytochrome P450 9e2-like	PF00067	Cytochrome P450	XM_017920934.1
108568365	WD repeat-containing protein 3	299.626744269098	-0.658691804662768	0.158201568587325	37.348269566881	3.883248415878e-08	9.37356425309627e-07	XP_063919848.1 WD repeat-containing protein 3 [Zophobas morio]	915	0	XP_017784900.1	WD repeat-containing protein 3	PF12894; PF04003; PF00400; PF00400; PF00400; PF00400; PF00400; PF00400; PF00400; PF00400	Anaphase-promoting complex subunit 4 WD40 domain; Dip2/Utp12 Family; WD domain, G-beta repeat; WD domain, G-beta repeat; WD domain, G-beta repeat; WD domain, G-beta repeat; WD domain, G-beta repeat; WD domain, G-beta repeat; WD domain, G-beta repeat; WD domain, G-beta repeat	XM_017929411.1
108566717	Nucleolar complex protein 3	240.159712233896	-0.730370609111401	0.172805628304052	37.3149676618717	3.94677628905408e-08	9.50601841725459e-07	XP_068894937.1 nucleolar complex protein 3 isoform X2 [Tenebrio molitor]	757	8.29e-265	XP_017782223.1	nucleolar complex protein 3 homolog	PF03914; PF07540	CBF/Mak21 family; Nucleolar complex-associated protein	XM_017926734.1
108566526	activated Cdc42 kinase	836.347800501045	-0.648750039212556	0.114649176736325	37.3046076786189	3.96675021861611e-08	9.53322049257346e-07	XP_049823459.1 activated Cdc42 kinase Ack isoform X1 [Aethina tumida]	1007	0	XP_017781943.1 | XP_017781944.1 | XP_017781945.1	activated CDC42 kinase 1 isoform X1 | activated CDC42 kinase 1 isoform X1 | activated CDC42 kinase 1 isoform X1	PF22931; PF00018; PF07714; PF09027 | PF22931; PF00018; PF07714; PF09027 | PF00018; PF09027; PF22931; PF07714	SAM domain-like; SH3 domain; Protein tyrosine and serine/threonine kinase; GTPase binding | SAM domain-like; SH3 domain; Protein tyrosine and serine/threonine kinase; GTPase binding | SH3 domain; GTPase binding; SAM domain-like; Protein tyrosine and serine/threonine kinase	XM_017926454.1 | XM_017926455.1 | XM_017926456.1
108561032	Secretion-associated Ras-related 1	5783.18206378131	0.245213967721911	0.0868213916832726	37.285454640179	4.00394325929943e-08	9.60159581154707e-07	XP_025828914.1 GTP-binding protein SAR1b [Agrilus planipennis]	385	4.78e-136	XP_017774288.1 | XP_017774289.1	GTP-binding protein SAR1b isoform X1 | GTP-binding protein SAR1b isoform X1	PF00025 | PF00025	ADP-ribosylation factor family | ADP-ribosylation factor family	XM_017918799.1 | XM_017918800.1
108563641	uncharacterized LOC108563641	1798.90889238163	0.0983113805938974	0.430611927656562	37.2544111034362	4.064967388945e-08	9.7266964777305e-07	XP_049817714.1 uncharacterized protein LOC109594098 [Aethina tumida]	516	1.54e-181	XP_017777867.1	uncharacterized protein LOC108563641	NA	NA	XM_017922378.1
108563515	aquaporin AQPAn.G-like	725.79399779385	-1.29358023530439	0.264725928038177	37.2291747569344	4.1152597447668e-08	9.82562995147256e-07	XP_065162925.1 LOW QUALITY PROTEIN: aquaporin AQPAe.a-like [Dalotia coriaria]	304	1.48e-99	XP_017777697.1 | XP_017777698.1 | XP_017777699.1 | XP_017777700.1	aquaporin AQPAn.G-like isoform X1 | aquaporin AQPAn.G-like isoform X1 | aquaporin AQPAn.G-like isoform X1 | aquaporin AQPAn.G-like isoform X1	PF00230 | PF00230 | PF00230 | PF00230	Major intrinsic protein | Major intrinsic protein | Major intrinsic protein | Major intrinsic protein	XM_017922208.1 | XM_017922209.1 | XM_017922210.1 | XM_017922211.1
108565223	Nucleolar protein 14 homolog l(3)07882	173.820325377084	-0.663164785179122	0.156990793823662	37.2092001220013	4.15550643804555e-08	9.90020112994671e-07	XP_018579917.1 nucleolar protein 14 homolog [Anoplophora glabripennis]	822	1.01e-286	XP_017780052.1	nucleolar protein 14 homolog	PF04147	Nop14-like family	XM_017924563.1
108567104	S-adenosylmethionine decarboxylase proenzyme	1066.52745312877	0.374770464072258	0.146746748014306	37.1872907231621	4.20010362301571e-08	9.98479179471461e-07	XP_019868755.1 S-adenosylmethionine decarboxylase proenzyme isoform X1 [Aethina tumida]	527	4.79e-187	XP_017782862.1 | XP_017782872.1	S-adenosylmethionine decarboxylase proenzyme isoform X1 | S-adenosylmethionine decarboxylase proenzyme isoform X1	PF01536 | PF01536	Adenosylmethionine decarboxylase | Adenosylmethionine decarboxylase	XM_017927373.1 | XM_017927383.1
108569369	uncharacterized LOC108569369	12348.8689739926	3.12316572138995	0.51714187937806	37.1495703971958	4.27800704836199e-08	1.01480240631015e-06	NA	NA	NA	XP_017786378.1	uncharacterized protein LOC108569369	NA	NA	XM_017930889.1
108568706	delta-1-pyrroline-5-carboxylate synthase	27495.4436619376	-1.57831789674052	0.268183179420949	37.1441243874295	4.28937321890261e-08	1.01530573412085e-06	XP_065157832.1 delta-1-pyrroline-5-carboxylate synthase [Dalotia coriaria]	1383	0	XP_017785428.1	delta-1-pyrroline-5-carboxylate synthase	PF00696; PF00171	Amino acid kinase family; Aldehyde dehydrogenase family	XM_017929939.1
108558985	Dead-box helicase Rs1	421.633010744294	-0.685885228045656	0.131402245179529	37.1309815026833	4.31692762078586e-08	1.01963045288368e-06	XP_057657133.1 probable ATP-dependent RNA helicase DDX27 [Diorhabda carinulata]	867	8.85e-309	XP_017771584.1	probable ATP-dependent RNA helicase DDX27	PF00271; PF00270	Helicase conserved C-terminal domain; DEAD/DEAH box helicase	XM_017916095.1
108561880	protein split ends-like	3449.18081879241	-0.296359675538594	0.0934119369116226	37.1099805846139	4.36132394242572e-08	1.02790602703137e-06	XP_044261034.1 serine/threonine-protein kinase WNK2 isoform X5 [Tribolium madens]	1016	0	XP_017775480.1 | XP_017775482.1 | XP_017775483.1 | XP_017775484.1	uncharacterized protein LOC108561880 isoform X1 | uncharacterized protein LOC108561880 isoform X1 | uncharacterized protein LOC108561880 isoform X1 | uncharacterized protein LOC108561880 isoform X1	PF00069; PF12202 | PF12202; PF00069 | PF12202; PF00069 | PF12202; PF00069	Protein kinase domain; Oxidative-stress-responsive kinase 1 C-terminal domain | Oxidative-stress-responsive kinase 1 C-terminal domain; Protein kinase domain | Oxidative-stress-responsive kinase 1 C-terminal domain; Protein kinase domain | Oxidative-stress-responsive kinase 1 C-terminal domain; Protein kinase domain	XM_017919991.1 | XM_017919993.1 | XM_017919994.1 | XM_017919995.1
108558330	laccase-like	103526.246585305	1.10938193373217	0.211635448934555	37.0751450750241	4.43597451889162e-08	1.04326141629522e-06	XP_031333113.1 laccase-15-like isoform X1 [Photinus pyralis]	502	9.01e-169	XP_017770701.1	laccase-like	PF07732; PF07731; PF00394	Multicopper oxidase; Multicopper oxidase; Multicopper oxidase	XM_017915212.1
108562191	eukaryotic translation initiation factor 3 subunit E-like	1911.31261672069	-0.536159328707101	0.0944620461726989	37.0628951883683	4.46252747542968e-08	1.04726365945821e-06	XP_023312476.1 eukaryotic translation initiation factor 3 subunit E [Anoplophora glabripennis]	788	3.77e-287	XP_017775935.1	eukaryotic translation initiation factor 3 subunit E-like	PF09440; PF01399	eIF3 subunit 6 N terminal domain; PCI domain	XM_017920446.1
108560285	clavesin-1	7857.30009689699	1.40319401529898	0.319447435897224	37.0493367972036	4.49210185289775e-08	1.04971818405055e-06	XP_044266741.1 clavesin-1 [Tribolium madens]	456	6.79e-161	XP_017773248.1 | XP_017773249.1	clavesin-1 isoform X1 | clavesin-1 isoform X1	PF00650 | PF00650	CRAL/TRIO domain | CRAL/TRIO domain	XM_017917759.1 | XM_017917760.1
108567382	ribosomal protein L26	8934.82347825769	-0.735726375781708	0.134319202672241	37.0494923511242	4.49176144192639e-08	1.04971818405055e-06	XP_031334483.1 60S ribosomal protein L26 [Photinus pyralis]	259	1.3e-87	XP_017783290.1	60S ribosomal protein L26	PF00467; PF16906	KOW motif; Ribosomal proteins L26 eukaryotic, L24P archaeal	XM_017927801.1
108563227	cytochrome P450 9e2-like	2882.61477905371	0.684722594846231	0.288671197045596	37.0224726547607	4.55127887205275e-08	1.06128865927294e-06	XP_063917831.1 cytochrome P450 9e2-like [Zophobas morio]	544	4.6e-188	XP_017777334.1	cytochrome P450 9e2-like	PF00067	Cytochrome P450	XM_017921845.1
108569122	DnaJ heat shock protein family member shriveled	1637.08315635998	0.279535805851475	0.150875936013975	36.9343940738243	4.75081567993184e-08	1.10547052145533e-06	XP_065164539.1 dnaJ homolog shv [Dalotia coriaria]	626	6.69e-226	XP_017786035.1	dnaJ homolog subfamily B member 11	PF01556; PF00226	DnaJ C terminal domain; DnaJ domain	XM_017930546.1
108563576	Zinc/iron regulated transporter-related protein 88E	144.759777418926	0.634744252985977	0.230095151132283	36.8011835130432	5.06931573489113e-08	1.17708868322007e-06	XP_065169319.1 zinc transporter ZIP1 [Dalotia coriaria]	320	7.06e-106	XP_017777781.1	zinc transporter ZIP3	PF02535	ZIP Zinc transporter	XM_017922292.1
108563331	protein Malvolio-like	1882.37728077281	0.231927975017345	0.104809126331933	36.7880289051827	5.10190192382659e-08	1.18215588247653e-06	XP_065167488.1 protein Malvolio-like isoform X4 [Dalotia coriaria]	809	3.72e-291	XP_017777462.1 | XP_017777463.1 | XP_017777464.1 | XP_017777465.1	protein Malvolio-like isoform X1 | protein Malvolio-like isoform X1 | protein Malvolio-like isoform X1 | protein Malvolio-like isoform X1	PF01566 | PF01566 | PF01566 | PF01566	Natural resistance-associated macrophage protein-like | Natural resistance-associated macrophage protein-like | Natural resistance-associated macrophage protein-like | Natural resistance-associated macrophage protein-like	XM_017921973.1 | XM_017921974.1 | XM_017921975.1 | XM_017921976.1
108563255	NFE2 like bZIP transcription factor cap-n-collar	2599.46667452322	0.378560737347144	0.107619231182374	36.7418335517774	5.21800159250151e-08	1.20651182085145e-06	XP_068917352.1 segmentation protein cap'n'collar isoform X2 [Tenebrio molitor]	1210	0	XP_017777365.1 | XP_017777366.1 | XP_017777367.1	segmentation protein cap'n'collar-like isoform X1 | segmentation protein cap'n'collar-like isoform X1 | segmentation protein cap'n'collar-like isoform X1	PF03131 | PF03131 | PF03131	bZIP Maf transcription factor | bZIP Maf transcription factor | bZIP Maf transcription factor	XM_017921876.1 | XM_017921877.1 | XM_017921878.1
108564888	uncharacterized LOC108564888	307.390570128752	-0.343553634127847	0.138598973182426	36.7331230277722	5.24018699402138e-08	1.20909608729699e-06	XP_065172270.1 LOW QUALITY PROTEIN: high affinity cGMP-specific 3',5'-cyclic phosphodiesterase 9A [Dalotia coriaria]	1260	0	XP_017779576.1	uncharacterized protein LOC108564888	PF00233	3'5'-cyclic nucleotide phosphodiesterase	XM_017924087.1
108564677	alpha-N-acetylgalactosaminidase	307.537253079666	0.855872301757111	0.301491063588667	36.7175839341703	5.27999868198759e-08	1.21318463439895e-06	XP_063913199.1 alpha-N-acetylgalactosaminidase [Zophobas morio]	841	4.46e-308	XP_017779253.1 | XP_017779254.1	alpha-N-acetylgalactosaminidase | alpha-N-acetylgalactosaminidase	PF16499; PF17450 | PF16499; PF17450	Alpha galactosidase A; Alpha galactosidase A C-terminal beta sandwich domain | Alpha galactosidase A; Alpha galactosidase A C-terminal beta sandwich domain	XM_017923764.1 | XM_017923765.1
108567921	uncharacterized LOC108567921	85.615767713947	1.49859470455391	0.288503427008908	36.7211071398882	5.27094571338653e-08	1.21318463439895e-06	NA | NA | NA | NA | NA	NA | NA | NA | NA | NA	NA | NA | NA | NA | NA	XP_017784209.1 | XP_017784210.1 | XP_017784211.1 | XP_017784212.1 | XP_017784213.1	uncharacterized protein LOC108567921 isoform X1 | uncharacterized protein LOC108567921 isoform X1 | uncharacterized protein LOC108567921 isoform X1 | uncharacterized protein LOC108567921 isoform X1 | uncharacterized protein LOC108567921 isoform X1	NA | NA | NA | NA | NA	NA | NA | NA | NA | NA	XM_017928720.1 | XM_017928721.1 | XM_017928722.1 | XM_017928723.1 | XM_017928724.1
108562431	ribosomal protein S23	17631.880400669	-0.715999309210753	0.134789829738372	36.7021464387728	5.31984914570292e-08	1.21978921017234e-06	XP_044259003.1 40S ribosomal protein S23 [Tribolium madens]	283	2.8e-97	XP_017776251.1	40S ribosomal protein S23	PF00164	Ribosomal protein S12/S23	XM_017920762.1
108562986	uncharacterized LOC108562986	1047.35581199437	0.639414868755993	0.129007997416594	36.6668121389828	5.41219546866366e-08	1.2383779756736e-06	XP_065162871.1 uncharacterized protein [Dalotia coriaria]	572	2.14e-183	XP_017776993.1 | XP_017776994.1	uncharacterized protein LOC108562986 isoform X1 | uncharacterized protein LOC108562986 isoform X1	NA | NA	NA | NA	XM_017921504.1 | XM_017921505.1
108558287	aquaporin AQPAe.a-like	34.3013414337822	1.13928099610906	0.694410798722264	36.6471236718574	5.46434404475818e-08	1.24771082419083e-06	XP_026463710.1 aquaporin AQPAe.a-like [Ctenocephalides felis]	152	1.47e-43	XP_017770645.1	aquaporin AQPAe.a-like	PF00230	Major intrinsic protein	XM_017915156.1
108569395	eukaryotic translation initiation factor 4A	7308.35398864922	-0.376606927762085	0.0633248699752502	36.5904300211444	5.61732725944711e-08	1.2799814375624e-06	XP_065163005.1 eukaryotic initiation factor 4A-I-like [Dalotia coriaria]	753	4.26e-274	XP_017786416.1	eukaryotic initiation factor 4A-I	PF00270; PF00271	DEAD/DEAH box helicase; Helicase conserved C-terminal domain	XM_017930927.1
108563149	canopy family protein seele	443.39141648989	0.469219257974158	0.21895171369414	36.5482819892329	5.73382536236231e-08	1.30382202805021e-06	XP_065168491.1 LOW QUALITY PROTEIN: protein seele [Dalotia coriaria]	210	3.72e-67	XP_017777235.1	protein canopy homolog 2	PF11938	TLR4 regulator and MIR-interacting MSAP	XM_017921746.1
108559658	uncharacterized LOC108559658	856.031764166389	-0.882115184643376	0.435602327306325	36.5211321702701	5.81014250942627e-08	1.31844618142621e-06	NA	NA	NA	XP_017772497.1	uncharacterized protein LOC108559658	NA	NA	XM_017917008.1
108565171	glucose dehydrogenase [FAD, quinone]-like	2521.132096355	1.1187350553298	0.242023131510567	36.4992072584184	5.87251229937319e-08	1.32985159967043e-06	XP_065171492.1 LOW QUALITY PROTEIN: glucose dehydrogenase [FAD, quinone]-like [Dalotia coriaria]	839	8.49e-302	XP_017779978.1 | XP_017779985.1	glucose dehydrogenase [FAD, quinone]-like | glucose dehydrogenase [FAD, quinone]-like	PF05199; PF00732 | PF05199; PF00732	GMC oxidoreductase; GMC oxidoreductase | GMC oxidoreductase; GMC oxidoreductase	XM_017924489.1 | XM_017924496.1
108569115	keratin, type I cytoskeletal 10-like	24336.4000665084	1.60378733379786	0.334382526088769	36.4917334519205	5.89392546822971e-08	1.33195439130796e-06	XP_044270528.1 keratin, type II cytoskeletal 2 epidermal-like isoform X2 [Tribolium madens]	96.7	5.08e-22	XP_017786026.1	keratin, type I cytoskeletal 10-like	NA	NA	XM_017930537.1
108565453	uncharacterized LOC108565453	64.141378352175	5.06068326560746	0.901105341533959	36.4680511637094	5.96229379215019e-08	1.3446380435151e-06	XP_065173442.1 LOW QUALITY PROTEIN: uncharacterized protein [Dalotia coriaria]	165	3.17e-41	XP_017780415.1 | XP_017780416.1	uncharacterized protein LOC108565453 isoform X1 | uncharacterized protein LOC108565453 isoform X1	NA | NA	NA | NA	XM_017924926.1 | XM_017924927.1
108561072	mitochondrial ribosomal protein L47	431.066299822277	0.346058808237475	0.124428847790702	36.4566439868788	5.99550716144546e-08	1.34935768758515e-06	XP_063903323.1 large ribosomal subunit protein uL29m [Zophobas morio]	301	4.92e-101	XP_017774335.1	39S ribosomal protein L47, mitochondrial	PF06984	Mitochondrial 39-S ribosomal protein L47 (MRP-L47)	XM_017918846.1
108566937	tyrosine-protein phosphatase Lar	1342.77013858906	-0.457871776875408	0.120506191522931	36.4202900185637	6.10259373211175e-08	1.37065004007737e-06	XP_065160078.1 tyrosine-protein phosphatase Lar isoform X1 [Dalotia coriaria]	3631	0	XP_017782562.1 | XP_017782563.1 | XP_017782564.1 | XP_017782565.1 | XP_017782566.1 | XP_017782567.1 | XP_017782569.1 | XP_017782570.1 | XP_017782571.1 | XP_017782572.1 | XP_017782573.1 | XP_017782574.1	tyrosine-protein phosphatase Lar isoform X1 | tyrosine-protein phosphatase Lar isoform X1 | tyrosine-protein phosphatase Lar isoform X1 | tyrosine-protein phosphatase Lar isoform X1 | tyrosine-protein phosphatase Lar isoform X1 | tyrosine-protein phosphatase Lar isoform X1 | tyrosine-protein phosphatase Lar isoform X1 | tyrosine-protein phosphatase Lar isoform X1 | tyrosine-protein phosphatase La…	PF00102; PF00102; PF07679; PF07679; PF00041; PF00041; PF00041; PF00041; PF00041; PF00041; PF00041; PF00041; PF00041; PF13927 | PF07679; PF07679; PF00102; PF00102; PF13927; PF00041; PF00041; PF00041; PF00041; PF00041; PF00041; PF00041; PF00041; PF00041 | PF13927; PF00102; PF00102; PF00041; PF00041; PF00041; PF00041; PF00041; PF00041; PF00041; PF00041; PF00041; PF07679; PF07679 | PF00041; PF00041; …	Protein-tyrosine phosphatase; Protein-tyrosine phosphatase; Immunoglobulin I-set domain; Immunoglobulin I-set domain; Fibronectin type III domain; Fibronectin type III domain; Fibronectin type III domain; Fibronectin type III domain; Fibronectin type III domain; Fibronectin type III domain; Fibronectin type III domain; Fibronectin type III domain; Fibronectin type III domain; Immunoglobulin domai…	XM_017927073.1 | XM_017927074.1 | XM_017927075.1 | XM_017927076.1 | XM_017927077.1 | XM_017927078.1 | XM_017927080.1 | XM_017927081.1 | XM_017927082.1 | XM_017927083.1 | XM_017927084.1 | XM_017927085.1
108561108	mesencephalic astrocyte-derived neurotrophic factor	1382.09865870407	0.511727770545391	0.164723659052713	36.3810431126131	6.22034685270646e-08	1.39151705179357e-06	XP_065169896.1 mesencephalic astrocyte-derived neurotrophic factor homolog [Dalotia coriaria]	278	8.64e-95	XP_017774392.1	mesencephalic astrocyte-derived neurotrophic factor homolog	PF10208; PF20145	ARMET, C-terminal; ARMET, N-terminal	XM_017918903.1
108566285	dihydrolipoamide S-acetyltransferase muc	1838.04269220825	0.325716136415333	0.124286747830476	36.3808802666254	6.22084013867472e-08	1.39151705179357e-06	XP_019871441.2 dihydrolipoyllysine-residue acetyltransferase component of pyruvate dehydrogenase complex, mitochondrial [Aethina tumida]	554	3.88e-193	XP_017781582.1	dihydrolipoyllysine-residue acetyltransferase component of pyruvate dehydrogenase complex, mitochondrial	PF00364; PF00198	Biotin-requiring enzyme; 2-oxoacid dehydrogenases acyltransferase (catalytic domain)	XM_017926093.1
108568540	fructose-bisphosphate aldolase	7081.1386248438	-0.80873890559887	0.138125506204186	36.3479066984524	6.32153124598413e-08	1.41116621289926e-06	XP_065173204.1 fructose-bisphosphate aldolase-like isoform X2 [Dalotia coriaria]	631	6.97e-228	XP_017785202.1	fructose-bisphosphate aldolase	PF00274	Fructose-bisphosphate aldolase class-I	XM_017929713.1
108557414	15-hydroxyprostaglandin dehydrogenase [NAD(+)]-like	4057.08163485566	3.0165441246262	0.49664706887413	36.2896801648432	6.5033276970035e-08	1.44880422101804e-06	XP_068896102.1 15-hydroxyprostaglandin dehydrogenase [NAD(+)]-like [Tenebrio molitor]	234	1.41e-74	XP_017769410.1	15-hydroxyprostaglandin dehydrogenase [NAD(+)]-like	PF00106	short chain dehydrogenase	XM_017913921.1
108565670	nucleolar protein 9	527.282988221271	-0.634255412190665	0.151890296237621	36.2678587943808	6.57279584140693e-08	1.46131612806017e-06	XP_065168589.1 nucleolar protein 9 [Dalotia coriaria]	563	4.24e-194	XP_017780730.1	nucleolar protein 9	PF00806; PF22493	Pumilio-family RNA binding repeat; NOP9-like PUF repeat domain	XM_017925241.1
108567876	receptor-type tyrosine-protein phosphatase epsilon-like	1205.0285204256	1.15684879542366	0.244308208745071	36.2582049219994	6.60376481105873e-08	1.4652353317143e-06	XP_049826654.1 receptor-type tyrosine-protein phosphatase epsilon-like isoform X1 [Aethina tumida]	298	6.66e-83	XP_017784078.1	receptor-type tyrosine-protein phosphatase epsilon-like	PF00102; PF00102	Protein-tyrosine phosphatase; Protein-tyrosine phosphatase	XM_017928589.1
108558260	La related protein	1372.29755474655	-0.582057729401151	0.125171922136728	36.2340334075416	6.68194602473092e-08	1.47959300785524e-06	XP_065166455.1 la-related protein 1B isoform X1 [Dalotia coriaria]	868	1.67e-298	XP_017770595.1 | XP_017770596.1	la-related protein 1B isoform X1 | la-related protein 1B isoform X1	PF05383; PF21071 | PF05383; PF21071	La domain; LARP1 HEAT repeat region | La domain; LARP1 HEAT repeat region	XM_017915106.1 | XM_017915107.1
108560218	uncharacterized LOC108560218	1085.32122699059	0.795581443407839	0.17881275662336	36.2015270116005	6.78854505843032e-08	1.50017284460242e-06	XP_065171705.1 LOW QUALITY PROTEIN: protein javelin-like [Dalotia coriaria]	986	0	XP_017773162.1	uncharacterized protein LOC108560218	NA	NA	XM_017917673.1
108568768	gamma-glutamyltranspeptidase 1-like	60.2436709459586	-1.90304876462738	0.47233607666433	36.1598996471761	6.92753803901004e-08	1.52781426269975e-06	XP_065159662.1 glutathione hydrolase 1 proenzyme-like [Dalotia coriaria]	590	1.6e-204	XP_017785539.1	gamma-glutamyltranspeptidase 1-like	PF01019	Gamma-glutamyltranspeptidase	XM_017930050.1
108561620	Catalase	12492.7223258694	0.423004420022258	0.189379071010003	36.151647197835	6.95542849460291e-08	1.53089120553555e-06	XP_022911787.1 catalase isoform X1 [Onthophagus taurus]	873	0	XP_017775132.1	catalase	PF06628; PF00199	Catalase-related immune-responsive; Catalase	XM_017919643.1
108565737	uncharacterized LOC108565737	88.8632011706714	-3.09255541827216	0.574278466534174	36.0389276053814	7.34779949895327e-08	1.61401763794008e-06	XP_031357076.1 uncharacterized protein LOC116181005 [Photinus pyralis]	199	1.28e-53	XP_017780818.1 | XP_017780819.1 | XP_017780820.1 | XP_017780821.1	uncharacterized protein LOC108565737 isoform X1 | uncharacterized protein LOC108565737 isoform X1 | uncharacterized protein LOC108565737 isoform X1 | uncharacterized protein LOC108565737 isoform X1	NA | NA | NA | NA	NA | NA | NA | NA	XM_017925329.1 | XM_017925330.1 | XM_017925331.1 | XM_017925332.1
108563074	solute carrier family 41 member 1-like	867.891844837908	0.884737540943685	0.203497354054887	36.018780624495	7.42022320294271e-08	1.62667288299241e-06	XP_065165527.1 solute carrier family 41 member 1-like [Dalotia coriaria]	702	4.98e-251	XP_017777133.1 | XP_017777134.1 | XP_017777135.1 | XP_017777136.1	solute carrier family 41 member 1-like | solute carrier family 41 member 1-like | solute carrier family 41 member 1-like | solute carrier family 41 member 1-like	PF01769; PF01769 | PF01769; PF01769 | PF01769; PF01769 | PF01769; PF01769	Divalent cation transporter; Divalent cation transporter | Divalent cation transporter; Divalent cation transporter | Divalent cation transporter; Divalent cation transporter | Divalent cation transporter; Divalent cation transporter	XM_017921644.1 | XM_017921645.1 | XM_017921646.1 | XM_017921647.1
108562242	protein phosphatase 1 regulatory subunit 14B	466.866029686877	-0.520367295509732	0.131217526336342	36.011850684279	7.44529912696169e-08	1.62891873130319e-06	XP_065155911.1 protein phosphatase 1 regulatory subunit 14B isoform X3 [Dalotia coriaria]	231	7.07e-77	XP_017776005.1 | XP_017776007.1 | XP_017776008.1	protein phosphatase 1 regulatory subunit 14B | protein phosphatase 1 regulatory subunit 14B | protein phosphatase 1 regulatory subunit 14B	PF05361 | PF05361 | PF05361	PKC-activated protein phosphatase-1 inhibitor | PKC-activated protein phosphatase-1 inhibitor | PKC-activated protein phosphatase-1 inhibitor	XM_017920516.1 | XM_017920518.1 | XM_017920519.1
108565986	ribosomal protein L36A	9202.86132078229	-0.782239069989109	0.149094188387059	35.9440279101727	7.69522610653154e-08	1.68025185542815e-06	XP_063906196.1 large ribosomal subunit protein eL42 [Zophobas morio]	207	1.74e-68	XP_017781170.1 | XP_017781171.1	60S ribosomal protein L44 isoform X1 | 60S ribosomal protein L44 isoform X1	PF00935 | PF00935	Ribosomal protein L44 | Ribosomal protein L44	XM_017925681.1 | XM_017925682.1
108559124	protein BCCIP homolog	304.031218298513	-0.489732735164498	0.121099242617434	35.8318753883083	8.1270209451481e-08	1.76750635723884e-06	XP_022917593.1 protein BCCIP homolog [Onthophagus taurus]	320	1.05e-107	XP_017771758.1	protein BCCIP homolog	PF13862	BCCIP	XM_017916269.1
108566363	lipoprotein lipase-like	19562.4785236713	4.03992431415617	0.691500788807353	35.8334378515377	8.12084224862403e-08	1.76750635723884e-06	XP_022905351.2 pancreatic triacylglycerol lipase-like [Onthophagus taurus]	220	7.95e-68	XP_017781701.1	lipoprotein lipase-like	PF00151	Lipase	XM_017926212.1
108565204	ribosomal protein S21	9399.74063551745	-0.791567458619121	0.149759115460917	35.7961504337413	8.26958157308806e-08	1.79495680666455e-06	XP_060529578.1 small ribosomal subunit protein eS21 [Cylas formicarius]	162	1.34e-51	XP_017780013.1	40S ribosomal protein S21	PF01249	Ribosomal protein S21e	XM_017924524.1
108568290	chitinase-like protein Idgf4	40144.6003493321	-0.170470713349764	0.165519061055434	35.7531196090233	8.44461538551002e-08	1.829333545938e-06	XP_065164236.1 chitinase-like protein Idgf4 isoform X1 [Dalotia coriaria]	707	4.87e-255	XP_017784766.1 | XP_017784767.1	chitinase-like protein Idgf4 isoform X1 | chitinase-like protein Idgf4 isoform X1	PF00704 | PF00704	Glycosyl hydrolases family 18 | Glycosyl hydrolases family 18	XM_017929277.1 | XM_017929278.1
108562314	Protein disulfide-isomerase A6 homolog CaBP1	4382.85765382564	0.407887865482034	0.170129946455516	35.6940370208825	8.69098405703439e-08	1.87899759642537e-06	XP_046620745.1 protein disulfide-isomerase A6 homolog isoform X2 [Neodiprion virginianus]	668	2.95e-240	XP_017776096.1	protein disulfide-isomerase A6	PF00085; PF00085	Thioredoxin; Thioredoxin	XM_017920607.1
108564856	glycogen [starch] synthase	1031.31466108504	-1.09274577799442	0.19368884374928	35.6876221535191	8.71816165511635e-08	1.88117032334269e-06	XP_065168750.1 glycogen [starch] synthase [Dalotia coriaria]	1231	0	XP_017779519.1	glycogen [starch] synthase	PF05693	Glycogen synthase	XM_017924030.1
108560945	monocarboxylate transporter 10-like protein kar	708.806694922248	-0.798773898656373	0.21577722729336	35.6591113875076	8.83998241375659e-08	1.90371621275076e-06	XP_065170427.1 monocarboxylate transporter 10 isoform X1 [Dalotia coriaria]	612	8.18e-216	XP_017774167.1 | XP_017774176.1	monocarboxylate transporter 10 isoform X1 | monocarboxylate transporter 10 isoform X1	PF07690 | PF07690	Major Facilitator Superfamily | Major Facilitator Superfamily	XM_017918678.1 | XM_017918687.1
108566073	ribosome biogenesis protein BMS1 homolog	211.524312285163	-0.798430439319584	0.180783607411505	35.6350130296953	8.94427433245152e-08	1.92240635994746e-06	XP_065168694.1 LOW QUALITY PROTEIN: ribosome biogenesis protein BMS1 homolog [Dalotia coriaria]	1562	0	XP_017781271.1	ribosome biogenesis protein BMS1 homolog	PF08142; PF04950	AARP2CN (NUC121) domain; 40S ribosome biogenesis protein Tsr1 and BMS1 C-terminal	XM_017925782.1
108564748	cytochrome P450 6k1-like	51.6928004785205	2.73108876824159	0.929629310415213	35.5458024955973	9.34116216836358e-08	2.00378875185815e-06	XP_063903162.1 cytochrome P450 6k1-like isoform X2 [Zophobas morio]	374	2.2e-122	XP_017779348.1	cytochrome P450 6k1-like	PF00067	Cytochrome P450	XM_017923859.1
108561537	nicotinate phosphoribosyltransferase-like	2059.12530817331	0.778223844775726	0.263373628643892	35.4642888085229	9.71916171563719e-08	2.08081000239461e-06	XP_065165371.1 nicotinate phosphoribosyltransferase isoform X1 [Dalotia coriaria]	997	0	XP_017775008.1 | XP_017775010.1	nicotinate phosphoribosyltransferase-like isoform X1 | nicotinate phosphoribosyltransferase-like isoform X1	PF17956; PF04095; PF17767 | PF17956; PF17767; PF04095	Nicotinate phosphoribosyltransferase C-terminal domain; Nicotinate phosphoribosyltransferase (NAPRTase) family; Nicotinate phosphoribosyltransferase (NAPRTase) N-terminal domain | Nicotinate phosphoribosyltransferase C-terminal domain; Nicotinate phosphoribosyltransferase (NAPRTase) N-terminal domain; Nicotinate phosphoribosyltransferase (NAPRTase) family	XM_017919519.1 | XM_017919521.1
108568321	UDP-glucuronosyltransferase 2B10-like	545.945307245558	1.01094404053654	0.188096570188932	35.4513203742848	9.78069212594711e-08	2.08990937002485e-06	XP_018319519.1 UDP-glucuronosyltransferase 2B17 [Agrilus planipennis]	354	1.5e-114	XP_017784816.1	UDP-glucuronosyltransferase 2B10-like	PF00201	UDP-glucoronosyl and UDP-glucosyl transferase	XM_017929327.1
108563464	calcium-independent phospholipase A2-gamma-like	1062.39661978841	0.420608004340444	0.111120965032587	35.4211520369319	9.9253387145426e-08	2.11669893401595e-06	XP_022902322.1 calcium-independent phospholipase A2-gamma-like [Onthophagus taurus]	716	3.3e-254	XP_017777634.1 | XP_017777635.1	calcium-independent phospholipase A2-gamma-like isoform X1 | calcium-independent phospholipase A2-gamma-like isoform X1	PF01734 | PF01734	Patatin-like phospholipase | Patatin-like phospholipase	XM_017922145.1 | XM_017922146.1
108566479	lysozyme	54.8183188313143	0.645083824843099	0.234301610870973	35.4154008875928	9.9531548985511e-08	2.11851744672067e-06	XP_065162160.1 uncharacterized protein [Dalotia coriaria]	228	7.72e-72	XP_017781869.1 | XP_017781870.1	lysozyme C-like | lysozyme C-like	PF00062 | PF00062	C-type lysozyme/alpha-lactalbumin family | C-type lysozyme/alpha-lactalbumin family	XM_017926380.1 | XM_017926381.1
108558339	uncharacterized LOC108558339	473.489373426609	0.865438394744675	0.190522644774609	35.3105520751288	1.04741361469561e-07	2.22509549907193e-06	XP_022918119.1 uncharacterized protein [Onthophagus taurus] | XP_022918119.1 uncharacterized protein [Onthophagus taurus]	46.2 | 46.2	0.000591 | 0.000566	XP_017770720.1 | XP_017770721.1	uncharacterized protein LOC108558339 isoform X1 | uncharacterized protein LOC108558339 isoform X1	NA | NA	NA | NA	XM_017915231.1 | XM_017915232.1
108569970	ribosomal protein L27A	18480.4829264513	-0.655662705750654	0.129293917299633	35.2876959022578	1.05912721463267e-07	2.24563594561981e-06	XP_019889353.1 60S ribosomal protein L27a [Ooceraea biroi]	267	7.04e-91	XP_017787258.1	60S ribosomal protein L27a	PF00828	Ribosomal proteins 50S-L15, 50S-L18e, 60S-L27A	XM_017931769.1
108557523	elongation of very long chain fatty acids protein AAEL008004-like	2020.35831094986	0.737099257780691	0.156949082925593	35.2516285388285	1.0778780585185e-07	2.27660283013628e-06	XP_018564279.1 elongation of very long chain fatty acids protein AAEL008004-like [Anoplophora glabripennis]	520	4.25e-185	XP_017769546.1	elongation of very long chain fatty acids protein AAEL008004-like	PF01151	GNS1/SUR4 family	XM_017914057.1
108566849	ribosomal protein S26	9764.64499354887	-0.587693774940923	0.10164683913435	35.2554455118811	1.07587809408988e-07	2.27660283013628e-06	XP_023021681.1 40S ribosomal protein S26 [Leptinotarsa decemlineata]	210	2.42e-69	XP_017782420.1	40S ribosomal protein S26	PF01283	Ribosomal protein S26e	XM_017926931.1
108567684	Ribosomal protein S10b	9399.61070153241	-0.727663235109127	0.140878389831314	35.2349239880339	1.08667443869944e-07	2.29077646069787e-06	XP_022920574.1 small ribosomal subunit protein eS10-like [Onthophagus taurus]	274	2.67e-93	XP_017783776.1	40S ribosomal protein S10	PF03501	Plectin/S10 domain	XM_017928287.1
108568935	RAS oncogene family member Rab14	1345.72618363553	0.372197547965637	0.0821711865753078	35.1922760200763	1.1094587177934e-07	2.33432664703543e-06	XP_031344712.1 ras-related protein Rab-14 [Photinus pyralis]	416	1.63e-147	XP_017785778.1	ras-related protein Rab-14	PF00071	Ras family	XM_017930289.1
108564395	SNF-related serine/threonine-protein kinase-like	1387.20952827625	-0.207024683206414	0.0747645641092954	35.1694039924148	1.12187374638977e-07	2.35593486741851e-06	XP_022909255.1 SNF-related serine/threonine-protein kinase [Onthophagus taurus]	1011	0	XP_017778914.1 | XP_017778915.1	SNF-related serine/threonine-protein kinase-like isoform X1 | SNF-related serine/threonine-protein kinase-like isoform X1	PF00069 | PF00069	Protein kinase domain | Protein kinase domain	XM_017923425.1 | XM_017923426.1
108564890	cytochrome P450 4C1-like	1678.78108606519	1.88144988791785	0.384606755144762	35.1494229501058	1.13283300282725e-07	2.37440932634573e-06	XP_031345538.1 cytochrome P450 4C1-like [Photinus pyralis]	397	9.89e-132	XP_017779578.1	cytochrome P450 4C1-like	PF00067	Cytochrome P450	XM_017924089.1
108564951	solute carrier family 25 member 45	286.273902853915	1.26173296772713	0.334371541004402	35.1202312499636	1.1490365923121e-07	2.40378455111691e-06	XP_065168743.1 solute carrier family 25 member 45-like [Dalotia coriaria]	301	1.23e-99	XP_017779642.1 | XP_017779643.1 | XP_017779645.1	solute carrier family 25 member 45 isoform X1 | solute carrier family 25 member 45 isoform X1 | solute carrier family 25 member 45 isoform X1	PF00153; PF00153; PF00153 | PF00153; PF00153 | PF00153; PF00153; PF00153	Mitochondrial carrier protein; Mitochondrial carrier protein; Mitochondrial carrier protein | Mitochondrial carrier protein; Mitochondrial carrier protein | Mitochondrial carrier protein; Mitochondrial carrier protein; Mitochondrial carrier protein	XM_017924153.1 | XM_017924154.1 | XM_017924156.1
108559612	ribosomal protein L6	16986.3128849982	-0.716610495190889	0.132949825694024	35.1002471814523	1.16026248787135e-07	2.42265454454202e-06	XP_018323613.1 60S ribosomal protein L6 [Agrilus planipennis]	254	3.09e-82	XP_017772434.1 | XP_017772435.1	60S ribosomal protein L6 | 60S ribosomal protein L6	PF03868; PF01159 | PF03868; PF01159	Ribosomal protein L6, N-terminal domain; Ribosomal protein L6e | Ribosomal protein L6, N-terminal domain; Ribosomal protein L6e	XM_017916945.1 | XM_017916946.1
108561799	40S ribosomal protein S14	19736.8713325342	-0.604337075410276	0.115429577981294	35.0885897488774	1.16686146221606e-07	2.43181014032619e-06	XP_066151922.1 small ribosomal subunit protein uS11A [Euwallacea fornicatus]	289	1.3e-99	XP_017775397.1 | XP_017775481.1	40S ribosomal protein S14 | 40S ribosomal protein S14	PF00411 | PF00411	Ribosomal protein S11 | Ribosomal protein S11	XM_017919908.1 | XM_017919992.1
108556281	proton-coupled amino acid transporter-like protein CG1139	4126.58996298997	0.4460668890663	0.244172618987456	35.0763921786226	1.17380631622579e-07	2.44165052483103e-06	XP_065161836.1 proton-coupled amino acid transporter-like protein CG1139 isoform X2 [Dalotia coriaria]	762	2.01e-276	XP_017767789.1 | XP_017767790.1	proton-coupled amino acid transporter-like protein CG1139 | proton-coupled amino acid transporter-like protein CG1139	PF01490 | PF01490	Transmembrane amino acid transporter protein | Transmembrane amino acid transporter protein	XM_017912300.1 | XM_017912301.1
108563231	ribosome biogenesis protein BRX1 homolog	267.855554922849	-0.747688525201464	0.160361971085151	34.9839338204934	1.22780839886742e-07	2.54915305193968e-06	XP_068897269.1 ribosome biogenesis protein BRX1 homolog [Tenebrio molitor]	424	2.28e-146	XP_017777335.1	ribosome biogenesis protein BRX1 homolog	PF04427	Brix domain	XM_017921846.1
108565937	uncharacterized LOC108565937	1573.91416679045	-0.541730468427296	0.115437760636755	34.9698506657312	1.2362488532058e-07	2.56183418014327e-06	XP_065162191.1 uncharacterized protein [Dalotia coriaria]	867	7.51e-303	XP_017781107.1 | XP_017781108.1	uncharacterized protein LOC108565937 | uncharacterized protein LOC108565937	NA | NA	NA | NA	XM_017925618.1 | XM_017925619.1
108567177	lethal (2) 34Fd	250.265160807014	-0.526591024907747	0.158494151512164	34.7705526348471	1.36209544083912e-07	2.81730588074124e-06	XP_068905383.1 nucleolar protein 10 [Tenebrio molitor]	984	0	XP_017782995.1	nucleolar protein 10	PF08159	NUC153 domain	XM_017927506.1
108556376	venom carboxylesterase-6-like	71.7313499171977	-2.18824878598254	0.461599673584254	34.7330234402575	1.38718650011859e-07	2.86381002458694e-06	XP_065169588.1 LOW QUALITY PROTEIN: venom carboxylesterase-6-like [Dalotia coriaria]	883	0	XP_017767946.1	venom carboxylesterase-6-like	PF00135	Carboxylesterase family	XM_017912457.1
108561408	heterogeneous nuclear ribonucleoprotein D0	283.655701679222	-0.47633224785359	0.0935979891697696	34.7110264916293	1.40210706166137e-07	2.88918233737839e-06	XP_045469663.1 RNA-binding protein 7 [Harmonia axyridis]	102	1.07e-24	XP_017774813.1	heterogeneous nuclear ribonucleoprotein D0	PF00076	RNA recognition motif	XM_017919324.1
108560697	protein tyrosine phosphatase non-receptor type corkscrew	2024.57965886779	-0.671147337866271	0.179832126630717	34.6772063964257	1.425360437779e-07	2.9315980689376e-06	XP_072389238.1 tyrosine-protein phosphatase non-receptor type 11-like isoform X1 [Diabrotica undecimpunctata]	983	0	XP_017773845.1 | XP_017773846.1 | XP_017773847.1	tyrosine-protein phosphatase non-receptor type 11 isoform X1 | tyrosine-protein phosphatase non-receptor type 11 isoform X1 | tyrosine-protein phosphatase non-receptor type 11 isoform X1	PF00102; PF00017; PF00017 | PF00102; PF00017 | PF00102; PF00017	Protein-tyrosine phosphatase; SH2 domain; SH2 domain | Protein-tyrosine phosphatase; SH2 domain | Protein-tyrosine phosphatase; SH2 domain	XM_017918356.1 | XM_017918357.1 | XM_017918358.1
108558109	sulfotransferase 1A1	692.281070396413	2.90891312200757	0.52072059387894	34.6263631071674	1.46104481039987e-07	2.99937479488257e-06	XP_050301971.1 sulfotransferase 1B1-like [Anthonomus grandis grandis]	453	1.02e-157	XP_017770406.1	sulfotransferase 1A1	PF00685	Sulfotransferase domain	XM_017914917.1
108556394	antichymotrypsin-2-like	13121.5201565103	0.594535916493104	0.238315512317244	34.5057359392736	1.54931615619018e-07	3.17465286258149e-06	NA | NA | NA | NA | NA | NA | NA | NA | NA | NA | NA | NA | NA | NA | NA | NA | NA | NA | NA | NA | NA | NA | NA | NA | NA | NA	NA | NA | NA | NA | NA | NA | NA | NA | NA | NA | NA | NA | NA | NA | NA | NA | NA | NA | NA | NA | NA | NA | NA | NA | NA | NA	NA | NA | NA | NA | NA | NA | NA | NA | NA | NA | NA | NA | NA | NA | NA | NA | NA | NA | NA | NA | NA | NA | NA | NA | NA | NA	XP_017767970.1 | XP_017767971.1 | XP_017767972.1 | XP_017767973.1 | XP_017767974.1 | XP_017767976.1 | XP_017767977.1 | XP_017767978.1 | XP_017767979.1 | XP_017767980.1 | XP_017767982.1 | XP_017767983.1 | XP_017767984.1 | XP_017767985.1 | XP_017767986.1 | XP_017767987.1 | XP_017767988.1 | XP_017767989.1 | XP_017767990.1 | XP_017767991.1 | XP_017767992.1 | XP_017767993.1 | XP_017767994.1 | XP_01776…	antichymotrypsin-2-like isoform X1 | antichymotrypsin-2-like isoform X1 | antichymotrypsin-2-like isoform X1 | antichymotrypsin-2-like isoform X1 | antichymotrypsin-2-like isoform X1 | antichymotrypsin-2-like isoform X1 | antichymotrypsin-2-like isoform X1 | antichymotrypsin-2-like isoform X1 | antichymotrypsin-2-like isoform X1 | antichymotrypsin-2-like isoform X1 | antichymotrypsin-2-like isofo…	PF00079 | PF00079 | PF00079 | PF00079 | PF00079 | PF00079 | PF00079 | PF00079 | PF00079 | PF00079 | PF00079 | PF00079 | PF00079 | PF00079 | PF00079 | PF00079 | PF00079 | PF00079 | PF00079 | PF00079 | PF00079 | PF00079 | PF00079 | PF00079 | PF00079 | PF00079	Serpin (serine protease inhibitor) | Serpin (serine protease inhibitor) | Serpin (serine protease inhibitor) | Serpin (serine protease inhibitor) | Serpin (serine protease inhibitor) | Serpin (serine protease inhibitor) | Serpin (serine protease inhibitor) | Serpin (serine protease inhibitor) | Serpin (serine protease inhibitor) | Serpin (serine protease inhibitor) | Serpin (serine protease inhib…	XM_017912481.1 | XM_017912482.1 | XM_017912483.1 | XM_017912484.1 | XM_017912485.1 | XM_017912487.1 | XM_017912488.1 | XM_017912489.1 | XM_017912490.1 | XM_017912491.1 | XM_017912493.1 | XM_017912494.1 | XM_017912495.1 | XM_017912496.1 | XM_017912497.1 | XM_017912498.1 | XM_017912499.1 | XM_017912500.1 | XM_017912501.1 | XM_017912502.1 | XM_017912503.1 | XM_017912504.1 | XM_017912505.1 | XM_01791…
108567583	uncharacterized LOC108567583	3069.7902987452	1.03090029685118	0.179290700779883	34.4786449932871	1.56986151615668e-07	3.21076145846347e-06	XP_031327525.1 uncharacterized protein LOC116158819 [Photinus pyralis]	63.9	3.32e-08	XP_017783620.1 | XP_017783621.1	uncharacterized protein LOC108567583 | uncharacterized protein LOC108567583	PF07716 | PF07716	Basic region leucine zipper | Basic region leucine zipper	XM_017928131.1 | XM_017928132.1
108558218	lipase 3-like	72.4859947950605	-3.96658220926261	0.958513057942805	34.438731971075	1.60062756344802e-07	3.26760084188653e-06	XP_044254643.1 lipase 3-like [Tribolium madens]	343	6.66e-113	XP_017770542.1	lipase 3-like	PF04083	Partial alpha/beta-hydrolase lipase region	XM_017915053.1
108558497	RNA polymerase I subunit Rpl135	546.878250263877	-0.578665538509984	0.143354566756325	34.4310341688162	1.60663012364371e-07	3.27376969350258e-06	XP_019881700.1 DNA-directed RNA polymerase I subunit RPA2 [Aethina tumida]	1326	0	XP_017770907.1	DNA-directed RNA polymerase I subunit RPA2	PF04560; PF04563; PF06883; PF04561; PF00562; PF04565	RNA polymerase Rpb2, domain 7; RNA polymerase beta subunit; RNA polymerase I, Rpa2 specific domain; RNA polymerase Rpb2, domain 2; RNA polymerase Rpb2, domain 6; RNA polymerase Rpb2, domain 3	XM_017915418.1
108561775	uncharacterized LOC108561775	1859.58820762345	-1.68169490854428	0.277928632371993	34.3872190124367	1.64122665242656e-07	3.33807265251869e-06	XP_065159434.1 uncharacterized protein [Dalotia coriaria]	160	1.2e-44	XP_017775323.1 | XP_017775324.1	uncharacterized protein LOC108561775 isoform X1 | uncharacterized protein LOC108561775 isoform X1	PF15886 | PF15886	Carbohydrate binding domain (family 32) | Carbohydrate binding domain (family 32)	XM_017919834.1 | XM_017919835.1
108562025	uncharacterized LOC108562025	26.1873176748494	-4.94027235523277	0.924399751164567	34.3271260396359	1.68988895037418e-07	3.43069322402212e-06	XP_065158674.1 zonadhesin-like [Dalotia coriaria]	56.2	1.51e-05	XP_017775690.1	uncharacterized protein LOC108562025	NA	NA	XM_017920201.1
108565923	pyruvate kinase-like	5367.65532817587	-0.52317475202542	0.093551699101333	34.1960797666691	1.80106189862281e-07	3.64964258903586e-06	XP_060525799.1 pyruvate kinase-like isoform X1 [Cylas formicarius]	846	4.2e-307	XP_017781086.1 | XP_017781087.1 | XP_017781088.1	pyruvate kinase-like isoform X1 | pyruvate kinase-like isoform X1 | pyruvate kinase-like isoform X1	PF00224; PF02887 | PF02887; PF00224 | PF00224; PF02887	Pyruvate kinase, barrel domain; Pyruvate kinase, alpha/beta domain | Pyruvate kinase, alpha/beta domain; Pyruvate kinase, barrel domain | Pyruvate kinase, barrel domain; Pyruvate kinase, alpha/beta domain	XM_017925597.1 | XM_017925598.1 | XM_017925599.1
108569783	ribosomal protein S2	32359.0035345016	-0.95344795467069	0.178249883212887	34.1898003853079	1.80656861511999e-07	3.65405950273718e-06	XP_044254274.1 40S ribosomal protein S2 [Tribolium madens]	452	9.79e-160	XP_017786955.1	40S ribosomal protein S2	PF03719; PF00333	Ribosomal protein S5, C-terminal domain; Ribosomal protein S5, N-terminal domain	XM_017931466.1
108561962	E3 ubiquitin-protein ligase MARCH2-like	1350.13503639755	-0.992894633441668	0.207336669735791	34.1690336700855	1.82490002756825e-07	3.68435239021729e-06	XP_022917614.1 E3 ubiquitin-protein ligase MARCHF2-like [Onthophagus taurus]	347	1.9e-118	XP_017775607.1	E3 ubiquitin-protein ligase MARCH2-like	PF12906	RING-variant domain	XM_017920118.1
108565517	ornithine aminotransferase, mitochondrial-like	23.9477998977539	-2.6620489172172	0.723135825744327	34.1181782756285	1.87057969753148e-07	3.76964712256666e-06	XP_065170514.1 ornithine aminotransferase, mitochondrial-like [Dalotia coriaria]	640	2.72e-229	XP_017780513.1	ornithine aminotransferase, mitochondrial-like	PF00202	Aminotransferase class-III	XM_017925024.1
108564302	putative ATP-dependent RNA helicase DDX56	239.746039868512	-0.692605107742529	0.150356083501536	34.1140702022959	1.87431913192666e-07	3.77026502306785e-06	XP_008201501.1 probable ATP-dependent RNA helicase DDX56 [Tribolium castaneum]	585	2.69e-203	XP_017778789.1	probable ATP-dependent RNA helicase DDX56	PF00271; PF00271; PF00270	Helicase conserved C-terminal domain; Helicase conserved C-terminal domain; DEAD/DEAH box helicase	XM_017923300.1
108562330	thioredoxin domain-containing protein 9	579.278116176205	0.232233741557414	0.0945651437316409	34.0771873546919	1.90822836222815e-07	3.83145742273342e-06	XP_065163112.1 thioredoxin domain-containing protein 9 [Dalotia coriaria]	326	2.38e-111	XP_017776111.1	thioredoxin domain-containing protein 9	PF00085	Thioredoxin	XM_017920622.1
108559529	ribosomal protein L15	16237.5579884745	-0.742479165158132	0.139705173490431	34.0397485616165	1.94327513838875e-07	3.8947063585627e-06	XP_023017418.1 60S ribosomal protein L15 [Leptinotarsa decemlineata]	379	3.05e-133	XP_017772322.1 | XP_017772323.1 | XP_017772324.1	60S ribosomal protein L15 | 60S ribosomal protein L15 | 60S ribosomal protein L15	PF00827 | PF00827 | PF00827	Ribosomal L15 | Ribosomal L15 | Ribosomal L15	XM_017916833.1 | XM_017916834.1 | XM_017916835.1
108561538	phosphatidylserine decarboxylase proenzyme 1, mitochondrial-like	244.565467221396	0.108938640023462	0.198303995476692	34.0194101503237	1.96258271975024e-07	3.92623788907411e-06	XP_068908626.1 phosphatidylserine decarboxylase proenzyme, mitochondrial isoform X1 [Tenebrio molitor]	228	1.48e-70	XP_017775011.1	phosphatidylserine decarboxylase proenzyme 1, mitochondrial-like	PF02666	Phosphatidylserine decarboxylase	XM_017919522.1
108563028	probable methyltransferase-like protein 15 homolog	521.094320038872	0.629665213776177	0.133600354869428	34.0120001732306	1.96966462935761e-07	3.9332412044063e-06	XP_044263986.1 probable methyltransferase-like protein 15 homolog [Tribolium madens]	490	9.49e-173	XP_017777060.1	probable methyltransferase-like protein 15 homolog	PF01795	MraW methylase family	XM_017921571.1
108556685	glyceraldehyde-3-phosphate dehydrogenase 2	12137.8529263059	0.160176552239074	0.163232981795409	33.8877371846414	2.09230014807236e-07	4.17055036774569e-06	XP_065166077.1 glyceraldehyde-3-phosphate dehydrogenase 1 [Dalotia coriaria]	600	9.52e-217	XP_017768381.1	glyceraldehyde-3-phosphate dehydrogenase 2	PF02800; PF00044	Glyceraldehyde 3-phosphate dehydrogenase, C-terminal domain; Glyceraldehyde 3-phosphate dehydrogenase, NAD binding domain	XM_017912892.1
108567263	uncharacterized LOC108567263	5870.77054486253	1.62457183825363	0.297840681907106	33.8778597861497	2.10236915142745e-07	4.18302905618256e-06	XP_071052579.1 uncharacterized protein [Onthophagus taurus]	343	1.42e-110	XP_017783109.1	uncharacterized protein LOC108567263	NA	NA	XM_017927620.1
108564229	guanine nucleotide exchange factor DBS	1921.90101895541	-0.287607539806773	0.0914185433805282	33.8509267791346	2.13007108456368e-07	4.22284670067923e-06	XP_065166035.1 guanine nucleotide exchange factor DBS-like isoform X1 [Dalotia coriaria]	1529	0	XP_017778681.1 | XP_017778682.1 | XP_017778683.1 | XP_017778684.1 | XP_017778685.1 | XP_017778686.1 | XP_017778687.1	guanine nucleotide exchange factor DBS isoform X1 | guanine nucleotide exchange factor DBS isoform X1 | guanine nucleotide exchange factor DBS isoform X1 | guanine nucleotide exchange factor DBS isoform X1 | guanine nucleotide exchange factor DBS isoform X1 | guanine nucleotide exchange factor DBS isoform X1 | guanine nucleotide exchange factor DBS isoform X1	PF00621; PF22697; PF00018; PF13716 | PF22697; PF13716; PF00621; PF00018 | PF22697; PF00621; PF13716; PF00018 | PF13716; PF00621; PF22697; PF00018 | PF13716; PF00621; PF00018; PF22697 | PF13716; PF00621; PF00018; PF22697 | PF13716; PF00621; PF00018; PF22697	RhoGEF domain; SOS1/NGEF-like PH domain; SH3 domain; Divergent CRAL/TRIO domain | SOS1/NGEF-like PH domain; Divergent CRAL/TRIO domain; RhoGEF domain; SH3 domain | SOS1/NGEF-like PH domain; RhoGEF domain; Divergent CRAL/TRIO domain; SH3 domain | Divergent CRAL/TRIO domain; RhoGEF domain; SOS1/NGEF-like PH domain; SH3 domain | Divergent CRAL/TRIO domain; RhoGEF domain; SH3 domain; SOS1/NGEF-like P…	XM_017923192.1 | XM_017923193.1 | XM_017923194.1 | XM_017923195.1 | XM_017923196.1 | XM_017923197.1 | XM_017923198.1
108565287	peptidyl-prolyl cis-trans isomerase B-like	9464.36194691314	0.0193458274368591	0.121564286574532	33.8527428279787	2.12819178426591e-07	4.22284670067923e-06	XP_971028.1 peptidyl-prolyl cis-trans isomerase B [Tribolium castaneum]	354	2.09e-123	XP_017780156.1	peptidyl-prolyl cis-trans isomerase B-like	PF00160	Cyclophilin type peptidyl-prolyl cis-trans isomerase/CLD	XM_017924667.1
108567454	protein tramtrack	121.063440308963	-0.356140081376062	0.174858619778923	33.8364523442726	2.14510899910305e-07	4.24257780105116e-06	XP_068911076.1 protein tramtrack, beta isoform-like [Tenebrio molitor]	634	1.29e-224	XP_017783430.1	protein tramtrack, alpha isoform	PF00651	BTB/POZ domain	XM_017927941.1
108567735	xaa-Pro dipeptidase	1853.6697239416	-0.49636909671032	0.0973242561125693	33.833921259839	2.14774948318715e-07	4.24257780105116e-06	XP_065166338.1 xaa-Pro dipeptidase [Dalotia coriaria]	745	6.42e-269	XP_017783851.1 | XP_017783852.1 | XP_017783853.1 | XP_017783855.1 | XP_017783856.1	xaa-Pro dipeptidase | xaa-Pro dipeptidase | xaa-Pro dipeptidase | xaa-Pro dipeptidase | xaa-Pro dipeptidase	PF00557; PF05195 | PF00557; PF05195 | PF00557; PF05195 | PF00557; PF05195 | PF00557; PF05195	Metallopeptidase family M24; Aminopeptidase P, N-terminal domain | Metallopeptidase family M24; Aminopeptidase P, N-terminal domain | Metallopeptidase family M24; Aminopeptidase P, N-terminal domain | Metallopeptidase family M24; Aminopeptidase P, N-terminal domain | Metallopeptidase family M24; Aminopeptidase P, N-terminal domain	XM_017928362.1 | XM_017928363.1 | XM_017928364.1 | XM_017928366.1 | XM_017928367.1
108569162	E3 ubiquitin-protein ligase Mdm2-like	3538.10605355522	-0.291794566671323	0.0815260365461355	33.7210760851814	2.26882889522067e-07	4.47370695802667e-06	XP_057667917.1 E3 ubiquitin-protein ligase Mdm2-like [Diorhabda carinulata]	202	4.28e-58	XP_017786094.1	E3 ubiquitin-protein ligase Mdm2-like	PF13920	Zinc finger, C3HC4 type (RING finger)	XM_017930605.1
108558997	nucleoplasmin-like protein	808.127846045136	-0.495997599476748	0.116305310425425	33.7027214811792	2.28915725396857e-07	4.5057014552575e-06	XP_028138913.1 nucleoplasmin-like protein isoform X2 [Diabrotica virgifera virgifera]	254	6.74e-85	XP_017771595.1 | XP_017771596.1	nucleoplasmin-like protein isoform X1 | nucleoplasmin-like protein isoform X1	PF03066 | PF03066	Nucleoplasmin/nucleophosmin domain | Nucleoplasmin/nucleophosmin domain	XM_017916106.1 | XM_017916107.1
108562592	ribosomal protein S17	8513.68111385471	-0.642454113641567	0.120461051066805	33.6509658509254	2.34746296008695e-07	4.61219779796691e-06	XP_028134230.1 40S ribosomal protein S17 [Diabrotica virgifera virgifera]	244	1.43e-82	XP_017776480.1	40S ribosomal protein S17	PF00833	Ribosomal S17	XM_017920991.1
108561832	Cytochrome P450 18a1	245.605485381853	2.30676760469499	0.506974280241023	33.6149175038643	2.38894717563583e-07	4.68532264821576e-06	XP_018329453.1 cytochrome P450 18a1 [Agrilus planipennis]	823	2.1e-298	XP_017775403.1	cytochrome P450 18a1	PF00067	Cytochrome P450	XM_017919914.1
108563708	WD repeat-containing protein l(2)05287	169.752021987758	-0.766628344813165	0.172971981655452	33.5875208002171	2.42096391158735e-07	4.73965180765845e-06	XP_065161019.1 LOW QUALITY PROTEIN: WD repeat-containing protein 75-like [Dalotia coriaria]	551	1.89e-183	XP_017777951.1	WD repeat-containing protein 75	NA	NA	XM_017922462.1
108561334	UDP-glucuronosyltransferase 2C1-like	89.7685715046458	2.91046406500604	0.642505446902788	33.5445505814072	2.47204539079836e-07	4.81526695571892e-06	XP_065157276.1 UDP-glycosyltransferase UGT5-like [Dalotia coriaria]	468	1.17e-158	XP_017774703.1	UDP-glucuronosyltransferase 2C1-like	PF00201	UDP-glucoronosyl and UDP-glucosyl transferase	XM_017919214.1
108563777	Phosphatidylinositol glycan anchor biosynthesis class M	954.20084917017	0.385173606797454	0.116633689789606	33.5403265471698	2.47712449238021e-07	4.81526695571892e-06	XP_065162194.1 GPI mannosyltransferase 1 [Dalotia coriaria]	590	6.34e-207	XP_017778045.1	GPI mannosyltransferase 1	PF05007; PF05007	Mannosyltransferase (PIG-M); Mannosyltransferase (PIG-M)	XM_017922556.1
108566157	Cytochrome c oxidase assembly factor 7	388.222771920229	0.410673400719575	0.124552304546885	33.5475811350301	2.46840777163213e-07	4.81526695571892e-06	XP_065168862.1 cytochrome c oxidase assembly factor 7 homolog [Dalotia coriaria]	338	8.08e-116	XP_017781401.1	cytochrome c oxidase assembly factor 7 homolog	PF08238; PF08238; PF08238; PF08238	Sel1 repeat; Sel1 repeat; Sel1 repeat; Sel1 repeat	XM_017925912.1
108567822	uncharacterized LOC108567822	612.687053155236	0.912195575880012	0.400711350647389	33.543585513024	2.47320489999094e-07	4.81526695571892e-06	NA	NA	NA	XP_017784006.1	uncharacterized protein LOC108567822	NA	NA	XM_017928517.1
108558366	fructose-1,6-bisphosphatase 1	5004.28540899829	0.0974852716132235	0.231545575374595	33.508708009855	2.51547586616287e-07	4.8811786993051e-06	XP_065169966.1 fructose-1,6-bisphosphatase 1 [Dalotia coriaria]	578	9.26e-208	XP_017770750.1	fructose-1,6-bisphosphatase 1	PF18913; PF00316	Fructose-1-6-bisphosphatase, C-terminal domain; Fructose-1-6-bisphosphatase, N-terminal domain	XM_017915261.1
108569274	CDK5 and ABL1 enzyme substrate 1	1633.44639727606	0.339467421404879	0.0636844686030894	33.48769693471	2.54128828633307e-07	4.92256953241553e-06	XP_065164448.1 CDK5 and ABL1 enzyme substrate 2 isoform X1 [Dalotia coriaria]	674	1.48e-239	XP_017786264.1 | XP_017786272.1 | XP_017786280.1	CDK5 and ABL1 enzyme substrate 2 isoform X1 | CDK5 and ABL1 enzyme substrate 2 isoform X1 | CDK5 and ABL1 enzyme substrate 2 isoform X1	PF00134 | PF00134 | PF00134	Cyclin, N-terminal domain | Cyclin, N-terminal domain | Cyclin, N-terminal domain	XM_017930775.1 | XM_017930783.1 | XM_017930791.1
108566078	protein takeout-like	46.0760502395006	-2.96743750677013	0.865717256845348	33.4631882092951	2.57173192188234e-07	4.97276966514678e-06	XP_065170729.1 protein takeout-like [Dalotia coriaria]	152	1.05e-43	XP_017781279.1	protein takeout-like	PF06585	Haemolymph juvenile hormone binding protein (JHBP)	XM_017925790.1
108564893	uncharacterized LOC108564893	2360.73735095421	1.23880009491182	0.255282089082183	33.3950464500477	2.65830143936394e-07	5.13112912276522e-06	XP_065169521.1 uncharacterized protein [Dalotia coriaria]	413	1.5e-143	XP_017779581.1	uncharacterized protein LOC108564893	PF06585	Haemolymph juvenile hormone binding protein (JHBP)	XM_017924092.1
108562629	pyridoxal kinase	772.026273395707	0.44097832014628	0.126627152211797	33.3758021597363	2.68327262789077e-07	5.17024267932005e-06	XP_065163741.1 pyridoxal kinase [Dalotia coriaria]	397	1.17e-136	XP_017776523.1	pyridoxal kinase	PF08543	Phosphomethylpyrimidine kinase	XM_017921034.1
108562500	protein FAM151B	406.753511982591	0.761814817160137	0.191632923915181	33.3477378214994	2.72010896622167e-07	5.23204146690238e-06	XP_001604366.1 protein FAM151A isoform X1 [Nasonia vitripennis]	134	3.84e-34	XP_017776352.1	protein FAM151B	PF10223	Menorin	XM_017920863.1
108567573	zinc-RING finger and ankyrin repeat domain-containing protein rolling pebbles	1313.19098018748	-0.684275478908954	0.164810565971183	33.2723514665634	2.82157723961052e-07	5.41772426969271e-06	XP_063906348.1 protein TANC2 isoform X2 [Zophobas morio]	1828	0	XP_017783608.1 | XP_017783609.1 | XP_017783610.1	protein TANC2 isoform X1 | protein TANC2 isoform X1 | protein TANC2 isoform X1	PF12796; PF12796; PF12796 | PF12796; PF12796; PF12796 | PF12796; PF12796; PF12796	Ankyrin repeats (3 copies); Ankyrin repeats (3 copies); Ankyrin repeats (3 copies) | Ankyrin repeats (3 copies); Ankyrin repeats (3 copies); Ankyrin repeats (3 copies) | Ankyrin repeats (3 copies); Ankyrin repeats (3 copies); Ankyrin repeats (3 copies)	XM_017928119.1 | XM_017928120.1 | XM_017928121.1
108562589	UBX domain-containing protein 4-like	1811.30767465508	0.149707547353529	0.0723560360761335	33.2270902621215	2.88430412560282e-07	5.52850125855075e-06	XP_065167760.1 UBX domain-containing protein 4-like isoform X1 [Dalotia coriaria]	296	3.98e-93	XP_017776476.1	UBX domain-containing protein 4-like	PF00789	UBX domain	XM_017920987.1
108569267	5-hydroxytryptamine receptor 2B	228.235449610208	1.0367477245376	0.293977111333186	33.2087565343373	2.91010700044272e-07	5.5682413215788e-06	XP_065171135.1 5-hydroxytryptamine receptor 7-like [Dalotia coriaria]	343	1.46e-108	XP_017786252.1	5-hydroxytryptamine receptor 2B	PF00001	7 transmembrane receptor (rhodopsin family)	XM_017930763.1
108559967	proteasome beta6 subunit	1584.25550007419	0.488282415343674	0.117999305801873	33.1565520204144	2.98484878005236e-07	5.70132072196784e-06	XP_022920259.1 proteasome subunit beta type-1 [Onthophagus taurus]	392	1.48e-137	XP_017772851.1	proteasome subunit beta type-1	PF00227	Proteasome subunit	XM_017917362.1
108568994	ATP-binding cassette sub-family G member 1-like	152.364173290705	-1.30527218761	0.228583340351939	33.1035418331545	3.06270513736842e-07	5.83987682703427e-06	XP_002432831.1 ABC transporter, putative [Pediculus humanus corporis]	377	2.37e-123	XP_017785848.1 | XP_017785850.1	ATP-binding cassette sub-family G member 1-like isoform X1 | ATP-binding cassette sub-family G member 1-like isoform X1	PF01061; PF00005 | PF00005	ABC-2 type transporter; ABC transporter | ABC transporter	XM_017930359.1 | XM_017930361.1
108563377	phenylalanine--tRNA ligase alpha subunit	907.962351104252	-0.62038250898605	0.119914105693684	33.0153662064628	3.19672533190934e-07	6.08485863437786e-06	XP_018318494.1 phenylalanine--tRNA ligase alpha subunit [Agrilus planipennis]	788	1.06e-285	XP_017777524.1	phenylalanine--tRNA ligase alpha subunit	PF01409; PF18552; PF18553; PF18554	tRNA synthetases class II core domain (F); PheRS DNA binding domain 1; PheRS DNA binding domain 3; PheRS DNA binding domain 2	XM_017922035.1
108556839	trypsin-1-like	133.769471670152	7.1466397937649	1.35143390597793	32.9923187500603	3.23271055844336e-07	6.14270935352655e-06	XP_065155684.1 trypsin-1-like [Dalotia coriaria]	336	1.78e-114	XP_017768611.1	trypsin-1-like	PF00089	Trypsin	XM_017913122.1
108566356	uncharacterized LOC108566356	69.8194406705139	2.11707277025506	0.616992705128047	32.8961205480898	3.38732836738579e-07	6.425393343523e-06	XP_068916689.1 uncharacterized protein [Tenebrio molitor]	137	2.01e-37	XP_017781684.1	uncharacterized protein LOC108566356	NA	NA	XM_017926195.1
108569648	pathogenesis-related protein 5-like	109.988295085042	5.50169349363542	1.07640601622592	32.8725277015762	3.42636271960875e-07	6.48823133611429e-06	XP_065163141.1 LOW QUALITY PROTEIN: uncharacterized protein [Dalotia coriaria]	282	4.64e-94	XP_017786769.1	pathogenesis-related protein 5-like	PF00314	Thaumatin family	XM_017931280.1
108556605	glucose-6-phosphate 1-dehydrogenase Zw	691.245051084816	0.385873061021786	0.169972581657751	32.6920879561629	3.74013349856348e-07	7.05805605063965e-06	XP_065165362.1 glucose-6-phosphate 1-dehydrogenase isoform X1 [Dalotia coriaria]	914	0	XP_017768267.1 | XP_017768268.1	glucose-6-phosphate 1-dehydrogenase isoform X1 | glucose-6-phosphate 1-dehydrogenase isoform X1	PF00479; PF02781 | PF02781; PF00479	Glucose-6-phosphate dehydrogenase, NAD binding domain; Glucose-6-phosphate dehydrogenase, C-terminal domain | Glucose-6-phosphate dehydrogenase, C-terminal domain; Glucose-6-phosphate dehydrogenase, NAD binding domain	XM_017912778.1 | XM_017912779.1
108568120	innexin inx7-like	49.9088898729942	1.53459723730494	0.346085851587285	32.6922427251209	3.7398524364786e-07	7.05805605063965e-06	XP_031331018.1 innexin inx7-like [Photinus pyralis]	431	1.63e-147	XP_017784537.1	innexin inx7-like	PF00876	Innexin	XM_017929048.1
108560706	ceramide-1-phosphate transfer protein	526.506987402379	0.513211278355387	0.113891069930912	32.653624454412	3.81064145616139e-07	7.17877789245635e-06	XP_068903490.1 ceramide-1-phosphate transfer protein [Tenebrio molitor]	258	1.26e-84	XP_017773861.1	ceramide-1-phosphate transfer protein	PF08718	Glycolipid transfer protein (GLTP)	XM_017918372.1
108556504	ribosomal protein L24	17625.4027245766	-0.665159807105817	0.120310758802973	32.6281920560555	3.85798906760684e-07	7.25552978245307e-06	XP_044258078.1 60S ribosomal protein L24 [Tribolium madens]	237	6.66e-79	XP_017768128.1	60S ribosomal protein L24	PF01246	Ribosomal protein L24e	XM_017912639.1
108569697	bloated tubules	2363.01735427202	0.500671339834752	0.204539539242268	32.6202260307346	3.8729398882379e-07	7.2711963747892e-06	XP_063910923.1 sodium-dependent nutrient amino acid transporter 1 isoform X1 [Zophobas morio]	779	5.48e-271	XP_017786839.1 | XP_017786840.1 | XP_017786842.1 | XP_017786843.1 | XP_017786844.1	sodium-dependent nutrient amino acid transporter 1 isoform X1 | sodium-dependent nutrient amino acid transporter 1 isoform X1 | sodium-dependent nutrient amino acid transporter 1 isoform X1 | sodium-dependent nutrient amino acid transporter 1 isoform X1 | sodium-dependent nutrient amino acid transporter 1 isoform X1	PF00209 | PF00209 | PF00209 | PF00209 | PF00209	Sodium:neurotransmitter symporter family | Sodium:neurotransmitter symporter family | Sodium:neurotransmitter symporter family | Sodium:neurotransmitter symporter family | Sodium:neurotransmitter symporter family	XM_017931350.1 | XM_017931351.1 | XM_017931353.1 | XM_017931354.1 | XM_017931355.1
108556927	actin-binding Rho-activating protein-like	14158.4338020489	0.812114897192642	0.222115337400651	32.6148238240417	3.88311177093201e-07	7.27785265872803e-06	XP_065168798.1 actin-binding Rho-activating protein-like [Dalotia coriaria]	311	1.45e-106	XP_017768741.1	actin-binding Rho-activating protein-like	PF14705	Costars	XM_017913252.1
108568004	uncoupling protein Bmcp mitochondrial	412.502223543372	0.330991308337646	0.0896475906635253	32.5946130081223	3.92140405094515e-07	7.33710062888085e-06	XP_031328274.1 mitochondrial uncoupling protein Bmcp [Photinus pyralis]	488	1.6e-173	XP_017784331.1	kidney mitochondrial carrier protein 1	PF00153; PF00153; PF00153	Mitochondrial carrier protein; Mitochondrial carrier protein; Mitochondrial carrier protein	XM_017928842.1
108565866	pyroglutamylated RFamide peptide receptor-like	10.6788510668166	-1.34102743218829	0.508832631017496	32.5791158439727	3.95102076711353e-07	7.37994236142991e-06	XP_018322690.1 QRFP-like peptide receptor [Agrilus planipennis]	504	1.29e-176	XP_017781016.1	pyroglutamylated RFamide peptide receptor-like	PF00001	7 transmembrane receptor (rhodopsin family)	XM_017925527.1
108569514	AMP deaminase 2	3850.91833219119	-0.41865517200371	0.0970981374803516	32.5257829916159	4.05466238912755e-07	7.56067181999795e-06	XP_065167724.1 AMP deaminase 2 isoform X3 [Dalotia coriaria]	1255	0	XP_017786579.1 | XP_017786580.1 | XP_017786581.1 | XP_017786582.1 | XP_017786583.1 | XP_017786584.1 | XP_017786585.1	AMP deaminase 2 isoform X1 | AMP deaminase 2 isoform X1 | AMP deaminase 2 isoform X1 | AMP deaminase 2 isoform X1 | AMP deaminase 2 isoform X1 | AMP deaminase 2 isoform X1 | AMP deaminase 2 isoform X1	PF19326 | PF19326 | PF19326 | PF19326 | PF19326 | PF19326 | PF19326	AMP deaminase | AMP deaminase | AMP deaminase | AMP deaminase | AMP deaminase | AMP deaminase | AMP deaminase	XM_017931090.1 | XM_017931091.1 | XM_017931092.1 | XM_017931093.1 | XM_017931094.1 | XM_017931095.1 | XM_017931096.1
108557365	glutamate receptor ionotropic, kainate 2-like	3450.08994273368	-1.16915791882346	0.237987936964142	32.4549080777136	4.19660480375535e-07	7.81208653553306e-06	XP_065170177.1 glutamate receptor ionotropic, kainate 2-like [Dalotia coriaria]	1419	0	XP_017769340.1	glutamate receptor ionotropic, kainate 2-like	PF00060; PF01094; PF10613	Ligand-gated ion channel; Receptor family ligand binding region; Ligated ion channel L-glutamate- and glycine-binding site	XM_017913851.1
108559333	putative ATPase N2B	766.487118743337	0.521328656814295	0.153111392656183	32.4166504585777	4.27527430628786e-07	7.94506560168521e-06	XP_065169932.1 putative ATPase N2B [Dalotia coriaria]	637	2.46e-227	XP_017772064.1	putative ATPase N2B	PF03969	AFG1-like ATPase	XM_017916575.1
108567299	uncharacterized LOC108567299	336.825730391629	0.709469117826388	1.07666885089004	32.385072860754	4.34131535320996e-07	8.05416664261909e-06	NA	NA	NA	XP_017783160.1	uncharacterized protein LOC108567299	NA	NA	XM_017927671.1
108567516	WD repeat-containing protein 1 l(2)09851	269.341766542625	-0.65216834174432	0.147471901644078	32.3521830408356	4.41118363136318e-07	8.16998816581144e-06	XP_065161251.1 glutamate-rich WD repeat-containing protein 1 [Dalotia coriaria]	486	4.5e-168	XP_017783516.1	glutamate-rich WD repeat-containing protein 1	PF00400; PF00400; PF00400; PF12265	WD domain, G-beta repeat; WD domain, G-beta repeat; WD domain, G-beta repeat; Histone-binding protein RBBP4 or subunit C of CAF1 complex	XM_017928027.1
108562912	DDB1- and CUL4-associated factor 13	258.282840732383	-0.751813660335957	0.152747661947106	32.3345833936436	4.44903064664728e-07	8.22621272594732e-06	XP_015840465.1 DDB1- and CUL4-associated factor 13 isoform X1 [Tribolium castaneum]	664	4.64e-238	XP_017776905.1	DDB1- and CUL4-associated factor 13	PF04158; PF00400; PF00400; PF00400; PF00400	Sof1-like domain; WD domain, G-beta repeat; WD domain, G-beta repeat; WD domain, G-beta repeat; WD domain, G-beta repeat	XM_017921416.1
108557786	epidermal retinol dehydrogenase 2	2082.01799269806	0.783276650576407	0.20670464294886	32.3269995664799	4.46543899006851e-07	8.24267502990294e-06	XP_065160626.1 uncharacterized protein [Dalotia coriaria]	466	1.04e-158	XP_017769935.1	epidermal retinol dehydrogenase 2	PF00106	short chain dehydrogenase	XM_017914446.1
108559252	lysozyme c-1-like	89.1930936694479	6.60653131940185	1.3172291849067	32.3048337871068	4.51374389699434e-07	8.30242594657826e-06	XP_031356443.1 lysozyme C-1-like [Photinus pyralis]	151	2.27e-44	XP_017771952.1	lysozyme c-1-like	PF00062	C-type lysozyme/alpha-lactalbumin family	XM_017916463.1
108564500	ubiquitin specific peptidase 36	581.601674424733	-0.421182777694538	0.0875665567273931	32.3017584781961	4.52048685792024e-07	8.30242594657826e-06	XP_018574853.1 ubiquitin carboxyl-terminal hydrolase 36 isoform X1 [Anoplophora glabripennis]	829	8.79e-293	XP_017779061.1	ubiquitin carboxyl-terminal hydrolase 36	PF00443	Ubiquitin carboxyl-terminal hydrolase	XM_017923572.1
108568204	L-dopachrome tautomerase yellow	60.6237505289755	-2.01646892468725	0.492327198138313	32.3083752479643	4.50599128252921e-07	8.30242594657826e-06	XP_065157168.1 protein yellow-like [Dalotia coriaria]	631	5.16e-226	XP_017784644.1	protein yellow	PF03022	Major royal jelly protein	XM_017929155.1
108562680	15-hydroxyprostaglandin dehydrogenase [NAD(+)]-like	11141.8758768728	1.25240582326109	0.955346066766413	32.1815971180845	4.79197667420311e-07	8.78635723084687e-06	XP_068896102.1 15-hydroxyprostaglandin dehydrogenase [NAD(+)]-like [Tenebrio molitor]	273	6.78e-90	XP_017776587.1	15-hydroxyprostaglandin dehydrogenase [NAD(+)]-like	PF00106	short chain dehydrogenase	XM_017921098.1
108562101	ribosomal protein L30	10465.7737527378	-0.654748945291248	0.134450246901079	32.1521522073596	4.86094986740535e-07	8.89796873228549e-06	XP_022913743.1 large ribosomal subunit protein eL30 [Onthophagus taurus]	216	1.41e-71	XP_017775832.1	60S ribosomal protein L30	PF01248	Ribosomal protein L7Ae/L30e/S12e/Gadd45 family	XM_017920343.1
108569706	glycine dehydrogenase (decarboxylating), mitochondrial	751.16902918571	-0.351224712774375	0.685956074512715	32.134450592004	4.90289101598347e-07	8.95980898977478e-06	XP_065163253.1 glycine dehydrogenase (decarboxylating), mitochondrial-like [Dalotia coriaria]	1730	0	XP_017786858.1	glycine dehydrogenase (decarboxylating), mitochondrial	PF02347; PF21478	Glycine cleavage system P-protein; Glycine dehydrogenase, C-terminal domain	XM_017931369.1
108563320	inositol oxygenase	723.479555996215	-2.67145690330981	0.449418716048634	32.099173514224	4.98755467458916e-07	9.09938754003534e-06	XP_063923890.1 inositol oxygenase [Zophobas morio]	503	1.75e-179	XP_017777449.1	inositol oxygenase	PF05153	Myo-inositol oxygenase	XM_017921960.1
108564790	stromal cell-derived factor 2	646.546531215694	0.517358320166294	0.153184506069827	32.0886781040083	5.01302379412825e-07	9.13068662204155e-06	XP_967123.1 stromal cell-derived factor 2 [Tribolium castaneum]	353	1.21e-122	XP_017779409.1	stromal cell-derived factor 2	PF02815	MIR domain	XM_017923920.1
108563877	glycosylphosphatidylinositol-anchored protein quiver	331.353716762083	-0.448678451536647	0.151552507852021	31.9970616411482	5.24093415480632e-07	9.5299966593109e-06	XP_065168096.1 UPAR/Ly6 domain-containing protein qvr-like isoform X2 [Dalotia coriaria]	232	1.14e-76	XP_017778169.1 | XP_017778170.1 | XP_017778171.1 | XP_017778172.1	protein quiver isoform X1 | protein quiver isoform X1 | protein quiver isoform X1 | protein quiver isoform X1	PF17064 | PF17064 | PF17064 | PF17064	Quiver family u-PAR/Ly-6-like domain | Quiver family u-PAR/Ly-6-like domain | Quiver family u-PAR/Ly-6-like domain | Quiver family u-PAR/Ly-6-like domain	XM_017922680.1 | XM_017922681.1 | XM_017922682.1 | XM_017922683.1
108564623	pyrimidodiazepine synthase-like	645.303353869614	0.604973340586688	0.128559309458023	31.9341499648776	5.4033978976323e-07	9.80917671234638e-06	XP_019871898.1 pyrimidodiazepine synthase isoform X1 [Aethina tumida]	308	1.24e-103	XP_017779207.1 | XP_017779208.1	pyrimidodiazepine synthase-like isoform X1 | pyrimidodiazepine synthase-like isoform X1	PF13417; PF13410 | PF13417; PF13410	Glutathione S-transferase, N-terminal domain; Glutathione S-transferase, C-terminal domain | Glutathione S-transferase, N-terminal domain; Glutathione S-transferase, C-terminal domain	XM_017923718.1 | XM_017923719.1
108556560	uncharacterized LOC108556560	4353.95634575208	0.704575482886065	0.147968078544019	31.889716069419	5.52116423430036e-07	1.00064268622642e-05	XP_018563876.1 uncharacterized protein LOC108905487 [Anoplophora glabripennis]	101	5.09e-26	XP_017768219.1	uncharacterized protein LOC108556560	NA	NA	XM_017912730.1
108558289	E3 ubiquitin-protein ligase mind bomb 2	644.417073900415	-0.338190646490608	0.0822531637072627	31.8462701036681	5.63878881811921e-07	1.02027706078094e-05	XP_031343679.1 E3 ubiquitin-protein ligase MIB2 [Photinus pyralis]	1157	0	XP_017770647.1 | XP_017770648.1	E3 ubiquitin-protein ligase MIB2 | E3 ubiquitin-protein ligase MIB2	PF06701; PF06701; PF00569; PF18346; PF18346; PF13920; PF13920; PF13637; PF12796; PF12796 | PF06701; PF06701; PF00569; PF18346; PF18346; PF13920; PF13920; PF13637; PF12796; PF12796	Mib_herc2; Mib_herc2; Zinc finger, ZZ type; Mind bomb SH3 repeat domain; Mind bomb SH3 repeat domain; Zinc finger, C3HC4 type (RING finger); Zinc finger, C3HC4 type (RING finger); Ankyrin repeats (many copies); Ankyrin repeats (3 copies); Ankyrin repeats (3 copies) | Mib_herc2; Mib_herc2; Zinc finger, ZZ type; Mind bomb SH3 repeat domain; Mind bomb SH3 repeat domain; Zinc finger, C3HC4 type (RING…	XM_017915158.1 | XM_017915159.1
108561372	lysine--tRNA ligase	1650.39044442173	-0.412512547735242	0.0866566663510455	31.8385226631615	5.66002531714985e-07	1.02243516543186e-05	XP_065163911.1 lysine--tRNA ligase isoform X2 [Dalotia coriaria]	952	0	XP_017774760.1	lysine--tRNA ligase	PF00152; PF01336	tRNA synthetases class II (D, K and N); OB-fold nucleic acid binding domain	XM_017919271.1
108565944	tyrosine kinase receptor Cad96Ca	970.69762311633	0.617782897196313	0.152853632287003	31.8350824530374	5.66948084920701e-07	1.02246154625354e-05	XP_065156593.1 tyrosine kinase receptor Cad96Ca [Dalotia coriaria]	840	5.71e-301	XP_017781118.1	tyrosine kinase receptor Cad96Ca	PF07714	Protein tyrosine and serine/threonine kinase	XM_017925629.1
108565076	disintegrin and metalloproteinase domain-containing protein meltrin	1355.35644139721	-0.528980575692816	0.14420304551567	31.776179509563	5.83384562454601e-07	1.05037912285883e-05	XP_018573243.1 disintegrin and metalloproteinase domain-containing protein 12 [Anoplophora glabripennis]	1485	0	XP_017779842.1 | XP_017779843.1	disintegrin and metalloproteinase domain-containing protein 9 isoform X1 | disintegrin and metalloproteinase domain-containing protein 9 isoform X1	PF08516; PF00200; PF01562; PF01421 | PF01562; PF08516; PF00200; PF01421	ADAM cysteine-rich; Disintegrin; Reprolysin family propeptide; Reprolysin (M12B) family zinc metalloprotease | Reprolysin family propeptide; ADAM cysteine-rich; Disintegrin; Reprolysin (M12B) family zinc metalloprotease	XM_017924353.1 | XM_017924354.1
108567852	uncharacterized LOC108567852	1837.88736930494	0.133241419426669	0.142311699419817	31.6551964613095	6.18650829238783e-07	1.11205270990664e-05	XP_065163320.1 uncharacterized protein [Dalotia coriaria]	203	5.22e-65	XP_017784045.1	uncharacterized protein LOC108567852	PF15860	Domain of unknown function (DUF4728)	XM_017928556.1
108560948	leucine-rich repeat domain-containing glycoprotein 150	7373.16159772319	0.376354958355356	0.100265754608607	31.6493739355826	6.2040074748673e-07	1.1133760473279e-05	XP_065166447.1 toll-like receptor 3 [Dalotia coriaria]	191	3.11e-49	XP_017774168.1	leucine-rich repeat-containing protein 15	PF13855; PF13855; PF13516; PF13306	Leucine rich repeat; Leucine rich repeat; Leucine Rich repeat; BspA type Leucine rich repeat region (6 copies)	XM_017918679.1
108561469	proteoglycan 4-like	1246.67035022586	0.398028437956474	0.255021115382353	31.5923390055132	6.37805579066566e-07	1.14274366637652e-05	NA | NA | NA | NA	NA | NA | NA | NA	NA | NA | NA | NA	XP_017774901.1 | XP_017774902.1 | XP_017774903.1 | XP_017774904.1	proteoglycan 4-like isoform X1 | proteoglycan 4-like isoform X1 | proteoglycan 4-like isoform X1 | proteoglycan 4-like isoform X1	NA | NA | NA | NA	NA | NA | NA | NA	XM_017919412.1 | XM_017919413.1 | XM_017919414.1 | XM_017919415.1
108556673	arylsulfatase B-like	103.695986571061	1.77388872742456	0.779834477600452	31.5377758537865	6.54912044186961e-07	1.17148191877938e-05	XP_065167700.1 arylsulfatase B-like isoform X1 [Dalotia coriaria]	446	5.25e-150	XP_017768374.1	arylsulfatase B-like	PF00884	Sulfatase	XM_017912885.1
108558201	signal recognition particle 68	2092.3936475273	-0.570114276554896	0.124835707184002	31.5222525788906	6.59861995451649e-07	1.17841695870658e-05	XP_065172176.1 signal recognition particle subunit SRP68 [Dalotia coriaria]	816	1.94e-294	XP_017770526.1	signal recognition particle subunit SRP68	PF16969	RNA-binding signal recognition particle 68	XM_017915037.1
108559551	chymotrypsin-1	51.9929119921883	7.31208353553206	1.57176713781562	31.507034244022	6.64750955795543e-07	1.18522073823092e-05	XP_065162219.1 LOW QUALITY PROTEIN: transmembrane protease serine 9-like [Dalotia coriaria]	306	3.79e-97	XP_017772357.1	chymotrypsin-1	PF00089	Trypsin	XM_017916868.1
108560051	cuticle protein 2-like	7.23497649327266	-2.7401464806705	0.753962171271596	31.4676082637705	6.77585547765891e-07	1.2041945098888e-05	XP_065076345.1 cuticle protein 18.7-like [Ochlerotatus camptorhynchus]	91.7	3.6e-21	XP_017772965.1	cuticle protein 2-like	NA	NA	XM_017917476.1
108568695	folliculin-interacting protein 2	2026.01098056728	0.567093989780849	0.107530950059047	31.4699434663441	6.76818510050395e-07	1.2041945098888e-05	XP_022903971.2 folliculin-interacting protein 2 isoform X2 [Onthophagus taurus]	806	9.26e-275	XP_017785411.1	folliculin-interacting protein 2	PF14637; PF14638; PF14636	Folliculin-interacting protein middle domain; Folliculin-interacting protein C-terminus; Folliculin-interacting protein N-terminus	XM_017929922.1
108563208	cytochrome P450 9e2-like	155.499838909058	-1.26184050337161	0.234973069046882	31.4334413481381	6.88907988114598e-07	1.22233868068863e-05	XP_065160363.1 LOW QUALITY PROTEIN: uncharacterized protein [Dalotia coriaria]	533	6.16e-177	XP_017777319.1 | XP_017777324.1	cytochrome P450 9e2-like isoform X1 | cytochrome P450 9e2-like isoform X1	PF00067 | PF00067	Cytochrome P450 | Cytochrome P450	XM_017921830.1 | XM_017921835.1
108557113	cleft lip and palate transmembrane protein 1	1289.53814538626	0.225053457229836	0.0735311404841785	31.423136581647	6.92359765684954e-07	1.22648182363191e-05	XP_065158917.1 putative lipid scramblase CLPTM1 [Dalotia coriaria]	845	1.24e-304	XP_017769003.1	cleft lip and palate transmembrane protein 1	PF05602	Cleft lip and palate transmembrane protein 1 (CLPTM1)	XM_017913514.1
108556633	uncharacterized LOC108556633	40.3472232695584	1.64058330669604	0.530096927817362	31.414050797678	6.9541753880267e-07	1.2299147872254e-05	XP_008197748.1 uncharacterized protein LOC103314202 [Tribolium castaneum]	340	6.83e-102	XP_017768306.1 | XP_017768307.1	uncharacterized protein LOC108556633 isoform X1 | uncharacterized protein LOC108556633 isoform X1	PF20266 | PF20266	Mab-21 protein HhH/H2TH-like domain | Mab-21 protein HhH/H2TH-like domain	XM_017912817.1 | XM_017912818.1
108568516	uncharacterized LOC108568516	855.507079651727	1.99828569512377	0.383702771951097	31.3588828228584	7.14275577747926e-07	1.26123612064397e-05	XP_022186467.1 alpha-tocopherol transfer protein-like [Nilaparvata lugens]	155	1.11e-42	XP_017785155.1	uncharacterized protein LOC108568516	PF00650	CRAL/TRIO domain	XM_017929666.1
108561707	myc proto-oncogene protein-like	102.025060843861	-1.41042390608173	0.367992163671383	31.3510710591961	7.16986805052808e-07	1.26399134508748e-05	XP_065160077.1 myc proto-oncogene protein [Dalotia coriaria]	311	2.03e-98	XP_017775268.1	myc proto-oncogene protein-like	PF00010	Helix-loop-helix DNA-binding domain	XM_017919779.1
108569926	60S ribosomal protein L22-like	11359.2817257892	-0.731633106653083	0.151228459669437	31.323511761	7.2663410524304e-07	1.27894589389172e-05	XP_022902722.1 large ribosomal subunit protein eL22-like [Onthophagus taurus]	224	2.54e-74	XP_017787184.1	60S ribosomal protein L22-like	PF01776	Ribosomal L22e protein family	XM_017931695.1
108562864	6-phosphogluconate dehydrogenase, decarboxylating	1179.50825352364	0.140775319349443	0.135821333422965	31.3153645313406	7.29510825986095e-07	1.28195478428885e-05	XP_068904469.1 6-phosphogluconate dehydrogenase, decarboxylating [Tenebrio molitor]	820	1.5e-298	XP_017776847.1	6-phosphogluconate dehydrogenase, decarboxylating	PF03446; PF00393	NAD binding domain of 6-phosphogluconate dehydrogenase; 6-phosphogluconate dehydrogenase, C-terminal domain	XM_017921358.1
108566634	sulfotransferase family cytosolic 1B member 1-like	1748.37788841565	0.593145868224891	0.369550417064491	31.3007866859786	7.34686539781845e-07	1.28898758249585e-05	XP_065173884.1 luciferin sulfotransferase-like [Dalotia coriaria]	353	1.12e-119	XP_017782112.1	sulfotransferase family cytosolic 1B member 1-like	PF00685	Sulfotransferase domain	XM_017926623.1
108564390	U3 small nucleolar ribonucleoprotein protein MPP10	400.063263607229	-0.38807246462762	0.107489081964089	31.2499850657341	7.53011208497403e-07	1.31903063842536e-05	XP_065168519.1 U3 small nucleolar ribonucleoprotein protein MPP10 [Dalotia coriaria]	508	2.74e-171	XP_017778909.1	U3 small nucleolar ribonucleoprotein protein MPP10	PF04006	Mpp10 protein	XM_017923420.1
108556857	zinc finger protein 593 homolog	201.865141724373	-0.909797933613186	0.184334133761314	31.2275577717896	7.61245438936632e-07	1.33133099615303e-05	XP_015834563.1 zinc finger protein 593 homolog [Tribolium castaneum]	206	4.16e-67	XP_017768631.1	zinc finger protein 593 homolog	PF12171	Zinc-finger double-stranded RNA-binding	XM_017913142.1
108567300	uncharacterized LOC108567300	319.409252107972	1.01591272844049	1.26312715086675	31.2124214983051	7.66853487506995e-07	1.33900665394107e-05	XP_065163139.1 uncharacterized protein [Dalotia coriaria]	68.6	2.39e-12	XP_017783161.1	uncharacterized protein LOC108567300	NA	NA	XM_017927672.1
108559710	probable pyruvate dehydrogenase E1 component subunit alpha, mitochondrial	2962.2594311942	0.338350078987008	0.111411828646753	31.2018740347737	7.70785723480774e-07	1.34373644460148e-05	XP_022916171.1 pyruvate dehydrogenase E1 component subunit alpha type II, mitochondrial-like isoform X1 [Onthophagus taurus]	625	3.38e-224	XP_017772537.1 | XP_017772538.1	probable pyruvate dehydrogenase E1 component subunit alpha, mitochondrial isoform X1 | probable pyruvate dehydrogenase E1 component subunit alpha, mitochondrial isoform X1	PF00676 | PF00676	Dehydrogenase E1 component | Dehydrogenase E1 component	XM_017917048.1 | XM_017917049.1
108567775	40S ribosomal protein S19-like	6401.10690010398	-0.682985429177101	0.12973372524075	31.1942425849323	7.73643372348035e-07	1.34658084920736e-05	XP_022905752.1 small ribosomal subunit protein eS19-like [Onthophagus taurus]	280	1.02e-95	XP_017783923.1	40S ribosomal protein S19-like	PF01090	Ribosomal protein S19e	XM_017928434.1
108565158	triose phosphate isomerase	2577.83199789448	0.190674816109324	0.0777490989109073	31.1893330598178	7.7548736472666e-07	1.34765470360647e-05	XP_031341144.1 triosephosphate isomerase [Photinus pyralis]	403	1.4e-141	XP_017779943.1	triosephosphate isomerase	PF00121	Triosephosphate isomerase	XM_017924454.1
108557581	acyl-CoA:lysophosphatidylglycerol acyltransferase 1-like	773.716217674682	0.955065098727069	0.192331564661563	31.1256522681578	7.99806792517214e-07	1.38772164332015e-05	XP_065158197.1 acyl-CoA:lysophosphatidylglycerol acyltransferase 1-like isoform X2 [Dalotia coriaria]	600	4.12e-215	XP_017769656.1	acyl-CoA:lysophosphatidylglycerol acyltransferase 1-like	PF16076; PF01553	Acyltransferase C-terminus; Acyltransferase	XM_017914167.1
108560659	ribosomal protein L28	7856.89773934589	-0.694045245388958	0.141307862645854	31.0924309032939	8.12794514104542e-07	1.40803188460728e-05	XP_018563505.1 60S ribosomal protein L28 [Anoplophora glabripennis]	193	4.52e-62	XP_017773789.1 | XP_017773790.1	60S ribosomal protein L28 | 60S ribosomal protein L28	PF01778 | PF01778	Ribosomal L28e protein family | Ribosomal L28e protein family	XM_017918300.1 | XM_017918301.1
108561293	protein msta-like	286.828590001404	0.778100498065915	0.302805817858488	31.0233978176724	8.40459676932858e-07	1.45366435145726e-05	XP_065173642.1 SET domain-containing protein SmydA-8-like [Dalotia coriaria]	654	1.36e-232	XP_017774648.1	protein msta-like	NA	NA	XM_017919159.1
108570006	organic cation transporter 1-like	19.0160831865677	-2.27031246374332	0.567446117852124	30.9951735229954	8.52039490968287e-07	1.47137574360137e-05	XP_065157525.1 organic cation transporter 1-like [Dalotia coriaria]	426	6.5e-143	XP_017787299.1	organic cation transporter 1-like	PF00083	Sugar (and other) transporter	XM_017931810.1
108557333	ribosomal protein L37a	10619.970222628	-0.785257298473326	0.159624249447392	30.9799618027179	8.58346425123711e-07	1.47704073659073e-05	XP_065174090.1 large ribosomal subunit protein eL37 [Dalotia coriaria]	164	8.46e-52	XP_017769304.1	probable 60S ribosomal protein L37-A	PF01907	Ribosomal protein L37e	XM_017913815.1
108566927	acyl-coenzyme A diphosphatase Fitm	472.455422600349	0.466483569672373	0.124247969878541	30.9808279203393	8.57986076265619e-07	1.47704073659073e-05	XP_030749998.1 fat storage-inducing transmembrane protein [Sitophilus oryzae]	207	1.06e-63	XP_017782551.1	FIT family protein CG10671	PF10261	Fat storage-inducing transmembrane protein	XM_017927062.1
108568091	transcription factor Dp	1255.41506734883	-0.540023636391483	0.11456245748794	30.9775408038756	8.59354484823339e-07	1.47704073659073e-05	XP_018576138.1 transcription factor Dp-1 [Anoplophora glabripennis]	434	5.47e-147	XP_017784494.1	transcription factor Dp-1	PF02319; PF08781	E2F/DP family winged-helix DNA-binding domain; Transcription factor DP	XM_017929005.1
108562230	SOSS complex subunit B homolog	374.567821666972	0.474595169568991	0.120369577566016	30.9130152189414	8.86661552586867e-07	1.52159434875962e-05	XP_023027290.1 SOSS complex subunit B homolog [Leptinotarsa decemlineata]	296	1.61e-100	XP_017775994.1	SOSS complex subunit B homolog	NA	NA	XM_017920505.1
108560331	ATP-binding cassette sub-family E member 1 pix	1436.39194919735	-0.398432821356363	0.0859963306305825	30.8236813593996	9.25902539467724e-07	1.58645672246085e-05	XP_065162608.1 protein Pixie [Dalotia coriaria]	1119	0	XP_017773318.1	ATP-binding cassette sub-family E member 1	PF04068; PF00037; PF00005; PF00005	Possible Fer4-like domain in RNase L inhibitor, RLI; 4Fe-4S binding domain; ABC transporter; ABC transporter	XM_017917829.1
108569890	ethanolamine kinase 1	651.581059477241	-1.25756788703225	0.291321361723032	30.7200917601206	9.73580574965494e-07	1.66555069390125e-05	XP_025830733.1 ethanolamine kinase-like isoform X1 [Agrilus planipennis]	430	7.97e-149	XP_017787130.1	ethanolamine kinase	PF01633	Choline/ethanolamine kinase	XM_017931641.1
108565417	zinc finger CCCH domain-containing protein 15 homolog	853.863330665841	-0.484058572639522	0.0912411003924306	30.7115794043991	9.77605727593266e-07	1.66724281151504e-05	XP_018576422.1 zinc finger CCCH domain-containing protein 15 homolog [Anoplophora glabripennis]	580	1.22e-206	XP_017780346.1	zinc finger CCCH domain-containing protein 15 homolog	PF00642; PF16543	Zinc finger C-x8-C-x5-C-x3-H type (and similar); DRG Family Regulatory Proteins, Tma46	XM_017924857.1
108569403	profilin chickadee	8819.19427595738	-0.0160263991082234	0.137677733268894	30.7119657443971	9.77422683591479e-07	1.66724281151504e-05	XP_015601823.1 profilin [Cephus cinctus]	241	2.33e-81	XP_017786431.1	profilin	PF00235	Profilin	XM_017930942.1
108558589	NADP-dependent malic enzyme	11389.2893594371	0.841786315388424	0.162273427583759	30.649487667366	1.00747319557023e-06	1.71551598557331e-05	XP_025832198.1 NADP-dependent malic enzyme isoform X1 [Agrilus planipennis]	909	0	XP_017771041.1 | XP_017771042.1	NADP-dependent malic enzyme-like isoform X1 | NADP-dependent malic enzyme-like isoform X1	PF03949; PF00390 | PF03949; PF00390	Malic enzyme, NAD binding domain; Malic enzyme, N-terminal domain | Malic enzyme, NAD binding domain; Malic enzyme, N-terminal domain	XM_017915552.1 | XM_017915553.1
108557509	neuroguidin-B	281.095863483991	-0.426841343943409	0.147904800957515	30.6026143020806	1.03062199694565e-06	1.75221693381642e-05	XP_068905906.1 neuroguidin [Tenebrio molitor]	369	2.46e-126	XP_017769528.1	neuroguidin-B	PF04000	Sas10/Utp3/C1D family	XM_017914039.1
108567266	FK506-binding protein 59kD	1585.55698520575	0.550149267865005	0.153570497758224	30.5982952737977	1.03278150985264e-06	1.75317454755975e-05	XP_065159671.1 FK506-binding protein 59-like [Dalotia coriaria]	664	5.79e-238	XP_017783113.1	FK506-binding protein 59	PF00254; PF00254	FKBP-type peptidyl-prolyl cis-trans isomerase; FKBP-type peptidyl-prolyl cis-trans isomerase	XM_017927624.1
108560810	15-hydroxyprostaglandin dehydrogenase [NAD(+)]-like	2600.77457960033	-0.273601955355874	0.725614058208008	30.554681349376	1.05484310921384e-06	1.7878613994592e-05	XP_018330564.1 15-hydroxyprostaglandin dehydrogenase [NAD(+)]-like [Agrilus planipennis]	219	3.62e-68	XP_017773992.1	15-hydroxyprostaglandin dehydrogenase [NAD(+)]-like	PF00106	short chain dehydrogenase	XM_017918503.1
108561373	Linear Ubiquitin E3 ligase	4971.76872592234	-0.943859641120095	0.200807789541362	30.538977072531	1.06290157628008e-06	1.79874391560619e-05	XP_049822398.1 E3 ubiquitin-protein ligase lubel [Aethina tumida]	1312	0	XP_017774761.1 | XP_017774762.1 | XP_017774763.1	uncharacterized protein LOC108561373 isoform X1 | uncharacterized protein LOC108561373 isoform X1 | uncharacterized protein LOC108561373 isoform X1	PF16678; PF22191; PF18091; PF01485 | PF16678; PF22191; PF01485; PF18091 | PF22191; PF18091; PF01485; PF16678	HOIP UBA domain pair; IBR domain; E3 Ubiquitin Ligase RBR C-terminal domain; IBR domain, a half RING-finger domain | HOIP UBA domain pair; IBR domain; IBR domain, a half RING-finger domain; E3 Ubiquitin Ligase RBR C-terminal domain | IBR domain; E3 Ubiquitin Ligase RBR C-terminal domain; IBR domain, a half RING-finger domain; HOIP UBA domain pair	XM_017919272.1 | XM_017919273.1 | XM_017919274.1
108568857	metal transporter uex	916.091128392084	-0.430649817393565	0.119577323247044	30.5138514406886	1.07592247582142e-06	1.81797793106871e-05	XP_065157569.1 unextended protein isoform X1 [Dalotia coriaria]	1133	0	XP_017785690.1 | XP_017785691.1	metal transporter CNNM4 isoform X1 | metal transporter CNNM4 isoform X1	PF01595 | PF01595	Cyclin M transmembrane N-terminal domain | Cyclin M transmembrane N-terminal domain	XM_017930201.1 | XM_017930202.1
108557817	uncharacterized LOC108557817	226.69251638748	3.85485660581276	0.922164306388941	30.4786057825143	1.094456601383e-06	1.84645420168809e-05	NA	NA	NA	XP_017769981.1	uncharacterized protein LOC108557817	NA	NA	XM_017914492.1
108568508	peptidoglycan-recognition protein LB-like	346.480208256034	0.72845551789469	0.160816019914542	30.4393164324259	1.11549291343113e-06	1.87905807794695e-05	XP_969556.1 peptidoglycan-recognition protein LB [Tribolium castaneum]	256	5.13e-84	XP_017785141.1 | XP_017785142.1	peptidoglycan-recognition protein LB-like isoform X1 | peptidoglycan-recognition protein LB-like isoform X1	PF01510 | PF01510	N-acetylmuramoyl-L-alanine amidase | N-acetylmuramoyl-L-alanine amidase	XM_017929652.1 | XM_017929653.1
108558166	ribosomal protein L40	17093.1065432868	-0.455074649209168	0.0892425967238461	30.4306382982434	1.12019349802631e-06	1.88408655265282e-05	XP_023166121.1 ubiquitin-60S ribosomal protein L40 [Drosophila hydei]	254	1.24e-86	XP_017770479.1	ubiquitin-60S ribosomal protein L40	PF01020; PF00240	Ribosomal L40e family; Ubiquitin family	XM_017914990.1
108558833	Heat shock protein 83	15030.9065421395	0.13304837619659	0.12752982217589	30.4205957417247	1.12565781247431e-06	1.89038222544424e-05	XP_065172101.1 heat shock protein 83 [Dalotia coriaria]	1197	0	XP_017771352.1	heat shock protein 83	PF13589; PF00183	Histidine kinase-, DNA gyrase B-, and HSP90-like ATPase; Hsp90 protein	XM_017915863.1
108558980	ribosomal protein S27	11031.0057083063	-0.728374947372297	0.145178560999393	30.4173179172841	1.12744708053835e-06	1.8904963794737e-05	XP_050308687.1 40S ribosomal protein S27-like [Anthonomus grandis grandis]	175	1.88e-56	XP_017771578.1	40S ribosomal protein S27	PF01667	Ribosomal protein S27	XM_017916089.1
108563296	putative ATP-dependent RNA helicase kurz	287.136444322287	-0.623932175773437	0.163815806123696	30.3928096223761	1.14091569587739e-06	1.91016419021668e-05	XP_018562024.1 probable ATP-dependent RNA helicase kurz [Anoplophora glabripennis]	1439	0	XP_017777417.1	probable ATP-dependent RNA helicase kurz	PF00270; PF07717; PF04408; PF00271; PF21010	DEAD/DEAH box helicase; Oligonucleotide/oligosaccharide-binding (OB)-fold; Helicase associated domain (HA2), winged-helix; Helicase conserved C-terminal domain; Helicase associated domain (HA2), ratchet-like	XM_017921928.1
108561294	basic helix-loop-helix domain-containing Fer2	108.85323305445	0.912326511273702	0.216722350279185	30.3846842424235	1.14541637309113e-06	1.91478052140941e-05	XP_044267532.1 twist-related protein isoform X1 [Tribolium madens]	350	1.68e-121	XP_017774649.1 | XP_017774651.1 | XP_017774652.1 | XP_017774653.1	uncharacterized protein LOC108561294 isoform X1 | uncharacterized protein LOC108561294 isoform X1 | uncharacterized protein LOC108561294 isoform X1 | uncharacterized protein LOC108561294 isoform X1	PF00010 | PF00010 | PF00010 | PF00010	Helix-loop-helix DNA-binding domain | Helix-loop-helix DNA-binding domain | Helix-loop-helix DNA-binding domain | Helix-loop-helix DNA-binding domain	XM_017919160.1 | XM_017919162.1 | XM_017919163.1 | XM_017919164.1
108564126	uncharacterized LOC108564126	390.543170816351	2.19944502270721	1.17478304489659	30.3782089016356	1.14901577048118e-06	1.91787845094146e-05	NA	NA	NA	XP_017778552.1	uncharacterized protein LOC108564126	NA	NA	XM_017923063.1
108561936	acyl-CoA-binding protein homolog	5451.00014957296	0.857696460339856	0.25338873661486	30.2850257672621	1.20208035825094e-06	2.00340646049622e-05	XP_050304530.1 acyl-CoA-binding protein homolog isoform X2 [Anthonomus grandis grandis]	140	2.06e-42	XP_017775578.1	acyl-CoA-binding protein homolog	PF00887	Acyl CoA binding protein	XM_017920089.1
108559619	uncharacterized LOC108559619	164.295272610056	1.17196913238169	0.269262346070722	30.2748956988343	1.20799448465257e-06	2.0102126401423e-05	XP_068899878.1 uncharacterized protein [Tenebrio molitor]	444	1.36e-146	XP_017772442.1 | XP_017772443.1	uncharacterized protein LOC108559619 isoform X1 | uncharacterized protein LOC108559619 isoform X1	NA | NA	NA | NA	XM_017916953.1 | XM_017916954.1
108563521	ATP-binding cassette sub-family F member 2	2509.4346440085	-0.287426462613851	0.0531229974722089	30.235247372698	1.2314224913672e-06	2.04609882340181e-05	XP_065162979.1 ATP-binding cassette sub-family F member 2 [Dalotia coriaria]	1103	0	XP_017777708.1	ATP-binding cassette sub-family F member 2	PF00005; PF12848; PF00005	ABC transporter; ABC transporter; ABC transporter	XM_017922219.1
108557353	uncharacterized mitochondrial protein AtMg00300-like	2064.47028773946	-1.4544359862059	0.372997253230519	30.1654603079654	1.27376611789125e-06	2.11202884053425e-05	XP_044778248.1 uncharacterized protein LOC6739551 isoform X1 [Drosophila simulans]	98.2	1.22e-21	XP_017769320.1	uncharacterized mitochondrial protein AtMg00300-like	PF13976	GAG-pre-integrase domain	XM_017913831.1
108560140	long-chain fatty acid transport protein 4-like	2378.40640012706	0.553713749425474	0.120230306152051	30.1635462051453	1.27494775678249e-06	2.11202884053425e-05	XP_065172047.1 long-chain fatty acid transport protein 4, partial [Dalotia coriaria]	1120	0	XP_017773069.1	long-chain fatty acid transport protein 4-like	PF00501; PF13193	AMP-binding enzyme; AMP-binding enzyme C-terminal domain	XM_017917580.1
108566114	putative fatty acyl-CoA reductase CG8306	5538.75119019006	0.759869502735781	0.171049459955604	30.0598373801681	1.34063301857931e-06	2.21749584985791e-05	XP_065167380.1 putative fatty acyl-CoA reductase CG8306 [Dalotia coriaria]	716	2.69e-256	XP_017781325.1 | XP_017781326.1	putative fatty acyl-CoA reductase CG8306 isoform X1 | putative fatty acyl-CoA reductase CG8306 isoform X1	PF03015; PF07993 | PF07993; PF03015	Male sterility protein; Male sterility protein | Male sterility protein; Male sterility protein	XM_017925836.1 | XM_017925837.1
108568673	uncharacterized LOC108568673	80.4233071064514	2.06056313704602	0.386221790578041	30.030194366316	1.36002088623999e-06	2.24618186369532e-05	XP_065167903.1 uncharacterized protein [Dalotia coriaria]	1760	0	XP_017785371.1	uncharacterized protein LOC108568673	NA	NA	XM_017929882.1
108568501	dystroglycan-like	1293.02519010522	-0.445032005361282	0.140969161385007	30.0100314778765	1.37336795796417e-06	2.26481986221029e-05	XP_065166984.1 dystroglycan 1 [Dalotia coriaria]	1160	0	XP_017785121.1 | XP_017785123.1 | XP_017785124.1 | XP_017785125.1 | XP_017785126.1 | XP_017785127.1 | XP_017785128.1 | XP_017785129.1	dystroglycan-like isoform X1 | dystroglycan-like isoform X1 | dystroglycan-like isoform X1 | dystroglycan-like isoform X1 | dystroglycan-like isoform X1 | dystroglycan-like isoform X1 | dystroglycan-like isoform X1 | dystroglycan-like isoform X1	PF05454; PF05454; PF18424 | PF05454; PF05454; PF18424 | PF05454; PF05454; PF18424 | PF05454; PF05454; PF18424 | PF05454; PF05454; PF18424 | PF05454; PF05454; PF18424 | PF18424; PF05454; PF05454 | PF18424; PF05454; PF05454	Dystroglycan (Dystrophin-associated glycoprotein 1); Dystroglycan (Dystrophin-associated glycoprotein 1); Alpha-Dystroglycan N-terminal domain 2 | Dystroglycan (Dystrophin-associated glycoprotein 1); Dystroglycan (Dystrophin-associated glycoprotein 1); Alpha-Dystroglycan N-terminal domain 2 | Dystroglycan (Dystrophin-associated glycoprotein 1); Dystroglycan (Dystrophin-associated glycoprotein 1);…	XM_017929632.1 | XM_017929634.1 | XM_017929635.1 | XM_017929636.1 | XM_017929637.1 | XM_017929638.1 | XM_017929639.1 | XM_017929640.1
108562644	ubiquitin specific protease 14	1062.79124177865	0.617400874624864	0.151262057195551	30.0027174078897	1.37824183697558e-06	2.2660524095064e-05	XP_969056.2 ubiquitin carboxyl-terminal hydrolase 14 [Tribolium castaneum]	810	1.51e-294	XP_017776544.1 | XP_017776545.1	ubiquitin carboxyl-terminal hydrolase 14 isoform X1 | ubiquitin carboxyl-terminal hydrolase 14 isoform X1	PF00443 | PF00443	Ubiquitin carboxyl-terminal hydrolase | Ubiquitin carboxyl-terminal hydrolase	XM_017921055.1 | XM_017921056.1
108565601	uncharacterized LOC108565601	309.072000872947	-2.44064442362061	0.432254189175763	30.0035870042918	1.37766146086941e-06	2.2660524095064e-05	XP_065173368.1 fatty acyl-CoA reductase 1-like [Dalotia coriaria]	463	1.53e-140	XP_017780630.1	uncharacterized protein LOC108565601	PF03015; PF03015; PF03015; PF03015; PF03015; PF07993; PF07993; PF07993; PF07993; PF07993	Male sterility protein; Male sterility protein; Male sterility protein; Male sterility protein; Male sterility protein; Male sterility protein; Male sterility protein; Male sterility protein; Male sterility protein; Male sterility protein	XM_017925141.1
108561627	ribosomal protein L36	5948.27568791827	-0.61369702788326	0.126273021502109	29.9435146219695	1.41833344651927e-06	2.32848374336639e-05	XP_065161975.1 large ribosomal subunit protein eL36 [Dalotia coriaria]	177	9.22e-57	XP_017775141.1	60S ribosomal protein L36	PF01158	Ribosomal protein L36e	XM_017919652.1
108569590	NADH-cytochrome b5 reductase 3	3173.48012693809	0.711240330617529	0.159200697673337	29.8905623639716	1.45517715236858e-06	2.38540457678568e-05	XP_972057.1 NADH-cytochrome b5 reductase 2 isoform X3 [Tribolium castaneum]	498	5.01e-177	XP_017786682.1 | XP_017786683.1 | XP_017786685.1 | XP_017786686.1	NADH-cytochrome b5 reductase 3 isoform X1 | NADH-cytochrome b5 reductase 3 isoform X1 | NADH-cytochrome b5 reductase 3 isoform X1 | NADH-cytochrome b5 reductase 3 isoform X1	PF00175; PF00970 | PF00175; PF00970 | PF00175; PF00970 | PF00175; PF00970	Oxidoreductase NAD-binding domain; Oxidoreductase FAD-binding domain | Oxidoreductase NAD-binding domain; Oxidoreductase FAD-binding domain | Oxidoreductase NAD-binding domain; Oxidoreductase FAD-binding domain | Oxidoreductase NAD-binding domain; Oxidoreductase FAD-binding domain	XM_017931193.1 | XM_017931194.1 | XM_017931196.1 | XM_017931197.1
108566827	ras-related protein Rab-38-like	39.8240718005061	3.37969623562334	0.666376933305368	29.7763883382438	1.5379003654843e-06	2.51725182028525e-05	XP_065159307.1 ras-related protein Rab-32B-like [Dalotia coriaria]	262	1.07e-86	XP_017782382.1	ras-related protein Rab-38-like	PF00071	Ras family	XM_017926893.1
108557993	cytochrome P450 9e2-like	148.967895010565	-4.34122955005594	0.773507612071204	29.734671961738	1.56928207153203e-06	2.56098439697419e-05	XP_049818309.1 cytochrome P450 9e2-like isoform X2 [Aethina tumida]	471	7.49e-161	XP_017770257.1	cytochrome P450 9e2-like	PF00067	Cytochrome P450	XM_017914768.1
108561253	NADH dehydrogenase (ubiquinone) PDSW subunit	2066.77393563903	0.296287193678375	0.103402923913654	29.7366277739906	1.56779660922939e-06	2.56098439697419e-05	XP_019881479.2 NADH dehydrogenase [ubiquinone] 1 beta subcomplex subunit 10-like [Aethina tumida]	271	6.14e-92	XP_017774602.1	NADH dehydrogenase [ubiquinone] 1 beta subcomplex subunit 10	PF10249	NADH-ubiquinone oxidoreductase subunit 10	XM_017919113.1
108563261	Branched chain keto acid dehydrogenase E1 subunit alpha	2015.07700909632	-0.687019456178411	0.129349752401705	29.652286228484	1.63314725474772e-06	2.66125464375284e-05	XP_022911251.2 2-oxoisovalerate dehydrogenase subunit alpha, mitochondrial [Onthophagus taurus]	650	2.21e-233	XP_017777376.1	2-oxoisovalerate dehydrogenase subunit alpha, mitochondrial	PF00676	Dehydrogenase E1 component	XM_017921887.1
108558862	senecionine N-oxygenase-like	620.78463693957	-0.14733626467755	0.374527741791799	29.6407501535348	1.64229461775693e-06	2.66824286787343e-05	XP_022920140.2 uncharacterized protein [Onthophagus taurus]	351	5.66e-116	XP_017771386.1	senecionine N-oxygenase-like	PF00743; PF00743	Flavin-binding monooxygenase-like; Flavin-binding monooxygenase-like	XM_017915897.1
108568172	cytochrome P450 4c3-like	812.487655760744	0.561227049511426	0.153636813559437	29.6415964326128	1.64162183884662e-06	2.66824286787343e-05	NP_001389267.1 cytochrome P450 4c3-like [Onthophagus taurus]	452	3.64e-153	XP_017784596.1	cytochrome P450 4c3-like	PF00067	Cytochrome P450	XM_017929107.1
108563780	dehydrogenase/reductase SDR family member 7	1410.94218044912	-0.672402075303432	0.126556896587168	29.6246122146835	1.65517680898786e-06	2.68520042734322e-05	XP_065155364.1 dehydrogenase/reductase SDR family member 7-like [Dalotia coriaria]	450	3.09e-157	XP_017778049.1	dehydrogenase/reductase SDR family member 7	PF00106	short chain dehydrogenase	XM_017922560.1
108563552	karyopherin beta 3	2122.21839388773	-0.499354951424843	0.122669102821502	29.5815489496492	1.69004793851672e-06	2.73772809863261e-05	XP_063918380.1 importin-5 [Zophobas morio]	1840	0	XP_017777748.1	importin-5	PF18829; PF18808; PF13513	Importin repeat 6; Importin repeat; HEAT-like repeat	XM_017922259.1
108566579	angiotensin-converting enzyme-like	678.903218943528	-0.923794930228227	0.26701475558104	29.5145776538665	1.74574108441404e-06	2.82378119736662e-05	XP_022901638.2 angiotensin-converting enzyme-like [Onthophagus taurus]	2067	0	XP_017782037.1	angiotensin-converting enzyme-like	PF01401; PF01401; PF01401	Angiotensin-converting enzyme; Angiotensin-converting enzyme; Angiotensin-converting enzyme	XM_017926548.1
108565181	DNA-binding protein Ets98B	357.742544502416	0.551288153264098	0.129300795906091	29.5077633900601	1.75150945516246e-06	2.82894534500725e-05	XP_065158565.1 DNA-binding protein D-ETS-4 isoform X1 [Dalotia coriaria]	503	8.31e-174	XP_017779984.1 | XP_017779986.1 | XP_017779987.1	DNA-binding protein D-ETS-4 isoform X1 | DNA-binding protein D-ETS-4 isoform X1 | DNA-binding protein D-ETS-4 isoform X1	PF02198; PF00178 | PF02198; PF00178 | PF02198; PF00178	Sterile alpha motif (SAM)/Pointed domain; Ets-domain | Sterile alpha motif (SAM)/Pointed domain; Ets-domain | Sterile alpha motif (SAM)/Pointed domain; Ets-domain	XM_017924495.1 | XM_017924497.1 | XM_017924498.1
108567136	SET and MYND domain containing, arthropod-specific, member 2	86.4525385504229	1.26277347072992	0.458496480063093	29.4484887079181	1.80249537904642e-06	2.90702008047971e-05	XP_063903884.1 SET domain-containing protein SmydA-8 isoform X2 [Zophobas morio]	520	1.84e-179	XP_017782905.1	protein msta	PF01753; PF00856	MYND finger; SET domain	XM_017927416.1
108569711	mitochondrial basic amino acids transporter	482.257151786382	0.217619953559912	0.536064846496192	29.4387642262716	1.81100030082869e-06	2.91645400351929e-05	XP_068897858.1 mitochondrial basic amino acids transporter-like [Tenebrio molitor]	357	6.15e-122	XP_017786860.1	mitochondrial basic amino acids transporter	PF00153; PF00153; PF00153	Mitochondrial carrier protein; Mitochondrial carrier protein; Mitochondrial carrier protein	XM_017931371.1
108556770	protein lethal(2)essential for life-like	6913.91327247245	-1.14874750221582	0.276339049913698	29.4177359726312	1.82952853533302e-06	2.94197831677344e-05	XP_022920759.1 protein lethal(2)essential for life-like [Onthophagus taurus]	268	3.91e-89	XP_017768515.1	protein lethal(2)essential for life-like	PF00525; PF00011	Alpha crystallin A chain, N terminal; Hsp20/alpha crystallin family	XM_017913026.1
108567628	nucleoside diphosphate kinase homolog 7	85.9656135616565	0.390429650941128	0.400633447444949	29.3971727886036	1.84782989442598e-06	2.96706370328663e-05	XP_065168157.1 LOW QUALITY PROTEIN: nucleoside diphosphate kinase homolog 7 [Dalotia coriaria]	513	1.43e-180	XP_017783703.1 | XP_017783704.1	nucleoside diphosphate kinase 7 | nucleoside diphosphate kinase 7	PF00334; PF00334 | PF00334; PF00334	Nucleoside diphosphate kinase; Nucleoside diphosphate kinase | Nucleoside diphosphate kinase; Nucleoside diphosphate kinase	XM_017928214.1 | XM_017928215.1
108559023	neo-calmodulin-like	551.291773588233	0.0345246134986109	0.0879635250431258	29.3034893176721	1.93354810250659e-06	3.10016916931823e-05	XP_023025267.1 neo-calmodulin-like isoform X2 [Leptinotarsa decemlineata]	267	1.24e-88	XP_017771638.1 | XP_017771639.1	neo-calmodulin-like | neo-calmodulin-like	PF13499; PF13499 | PF13499; PF13499	EF-hand domain pair; EF-hand domain pair | EF-hand domain pair; EF-hand domain pair	XM_017916149.1 | XM_017916150.1
108562670	N-acylneuraminate-9-phosphatase	1013.80073740593	0.234551230396991	0.136664195496396	29.2686114224589	1.9664643880854e-06	3.14834961725102e-05	XP_018571988.1 N-acylneuraminate-9-phosphatase [Anoplophora glabripennis]	325	4.32e-110	XP_017776576.1	N-acylneuraminate-9-phosphatase	PF00702	haloacid dehalogenase-like hydrolase	XM_017921087.1
108567075	elongation factor 1-beta'-like	8364.8971750545	-0.600446706383116	0.115247821587001	29.2642665006068	1.97060391378365e-06	3.15038468487421e-05	XP_014371248.1 elongation factor 1-beta' [Papilio machaon]	267	9.98e-89	XP_017782793.1	elongation factor 1-beta'-like	PF00736; PF10587	EF-1 guanine nucleotide exchange domain; Eukaryotic elongation factor 1 beta central acidic region	XM_017927304.1
108560881	Rhythmically expressed gene 2	598.79221128249	0.548705898199402	0.118171016744281	29.2551433199608	1.97932413433252e-06	3.1597263033974e-05	XP_065161209.1 rhythmically expressed gene 2 protein [Dalotia coriaria]	421	3.69e-148	XP_017774081.1	rhythmically expressed gene 2 protein	PF00702	haloacid dehalogenase-like hydrolase	XM_017918592.1
108563785	putative serine protease K12H4.7	41.8733181367996	6.4319454910301	1.23537479012213	29.2410514622869	1.99286929960339e-06	3.17673200544906e-05	XP_022905145.2 putative serine protease K12H4.7 [Onthophagus taurus]	488	8.69e-168	XP_017778055.1	putative serine protease K12H4.7	PF05577	Serine carboxypeptidase S28	XM_017922566.1
108559244	uncharacterized LOC108559244	203.454383418401	0.501993617177968	0.0993539935763084	29.1866441196563	2.04603946055894e-06	3.25676107178533e-05	XP_025190918.1 uncharacterized protein LOC112591347 [Melanaphis sacchari]	97.8	6.26e-21	XP_017771944.1	uncharacterized protein LOC108559244	PF04500	FLYWCH zinc finger domain	XM_017916455.1
108566396	GDP-mannose pyrophosphorylase A	735.705210099323	-0.496961211454685	0.105191892567826	29.1821212118164	2.05052273135083e-06	3.25917382900524e-05	XP_065171409.1 mannose-1-phosphate guanyltransferase alpha-A [Dalotia coriaria]	628	2.98e-224	XP_017781746.1	mannose-1-phosphate guanyltransferase alpha-A	PF00483; PF00132	Nucleotidyl transferase; Bacterial transferase hexapeptide (six repeats)	XM_017926257.1
108568285	dnaJ homolog subfamily C member P58IPK	1540.47189612277	0.469675477320727	0.153034885263139	29.1741067476258	2.05849104628071e-06	3.26711086145968e-05	XP_065163702.1 dnaJ homolog subfamily C member 3 isoform X1 [Dalotia coriaria]	1269	0	XP_017784756.1 | XP_017784757.1	uncharacterized protein LOC108568285 isoform X1 | uncharacterized protein LOC108568285 isoform X1	PF13432; PF04137; PF13414; PF13181; PF00226 | PF07719; PF13432; PF00226; PF13414	Tetratricopeptide repeat; Endoplasmic Reticulum Oxidoreductin 1 (ERO1); TPR repeat; Tetratricopeptide repeat; DnaJ domain | Tetratricopeptide repeat; Tetratricopeptide repeat; DnaJ domain; TPR repeat	XM_017929267.1 | XM_017929268.1
108565572	lipoyltransferase 1, mitochondrial-like	265.211684193271	-0.775765799162449	0.16921054720703	29.1658866940804	2.06669586292865e-06	3.27539980700509e-05	XP_056646874.1 lipoyltransferase 1, mitochondrial isoform X2 [Diorhabda sublineata]	328	1.94e-107	XP_017780600.1	lipoyltransferase 1, mitochondrial-like	PF21948	Lipoyl protein ligase A/B catalytic domain	XM_017925111.1
108558030	C-type lectin 37Db-like	542.921278107393	1.03843213636064	0.501372433723224	29.1577939595094	2.07480547226902e-06	3.28351419336177e-05	NA	NA	NA	XP_017770306.1	C-type lectin 37Db-like	PF00059	Lectin C-type domain	XM_017914817.1
108565706	60S ribosomal protein L34-like	12379.1356626169	-0.591291626626431	0.133209566101875	29.1048882014749	2.12860948707623e-06	3.36381553907312e-05	XP_066137957.1 large ribosomal subunit protein eL34-like [Euwallacea fornicatus]	186	1.5e-59	XP_017780780.1	60S ribosomal protein L34-like	PF01199	Ribosomal protein L34e	XM_017925291.1
108565769	Glycerol-3-phosphate dehydrogenase 1	9459.19117670002	-0.484070189181345	0.111163384237832	29.08148138198	2.15285579418896e-06	3.39724356143352e-05	XP_065171292.1 glycerol-3-phosphate dehydrogenase [NAD(+)], cytoplasmic-like isoform X1 [Dalotia coriaria]	639	6.68e-231	XP_017780864.1 | XP_017780865.1	glycerol-3-phosphate dehydrogenase [NAD(+)], cytoplasmic isoform X1 | glycerol-3-phosphate dehydrogenase [NAD(+)], cytoplasmic isoform X1	PF07479; PF01210 | PF07479; PF01210	NAD-dependent glycerol-3-phosphate dehydrogenase C-terminus; NAD-dependent glycerol-3-phosphate dehydrogenase N-terminus | NAD-dependent glycerol-3-phosphate dehydrogenase C-terminus; NAD-dependent glycerol-3-phosphate dehydrogenase N-terminus	XM_017925375.1 | XM_017925376.1
108562413	Programmed cell death 4	3401.04292725073	-0.643950756422598	0.146299588093165	29.0624143502457	2.17281018538759e-06	3.42381266371764e-05	XP_065169668.1 programmed cell death protein 4 [Dalotia coriaria]	681	1.23e-244	XP_017776222.1 | XP_017776223.1 | XP_017776224.1 | XP_017776225.1	programmed cell death protein 4 | programmed cell death protein 4 | programmed cell death protein 4 | programmed cell death protein 4	PF02847; PF02847 | PF02847; PF02847 | PF02847; PF02847 | PF02847; PF02847	MA3 domain; MA3 domain | MA3 domain; MA3 domain | MA3 domain; MA3 domain | MA3 domain; MA3 domain	XM_017920733.1 | XM_017920734.1 | XM_017920735.1 | XM_017920736.1
108557614	epidermal growth factor receptor kinase substrate 8-like	1627.56872937758	0.524898965716396	0.1161260419015	28.9875806355715	2.25292611918219e-06	3.54445585992553e-05	XP_065165448.1 LOW QUALITY PROTEIN: epidermal growth factor receptor kinase substrate 8-like protein 2 [Dalotia coriaria]	925	0	XP_017769698.1 | XP_017769699.1 | XP_017769700.1 | XP_017769701.1	epidermal growth factor receptor kinase substrate 8-like isoform X1 | epidermal growth factor receptor kinase substrate 8-like isoform X1 | epidermal growth factor receptor kinase substrate 8-like isoform X1 | epidermal growth factor receptor kinase substrate 8-like isoform X1	PF18016; PF22975; PF08416 | PF18016; PF22975; PF08416 | PF18016; PF22975; PF08416 | PF18016; PF22975; PF08416	SAM domain (Sterile alpha motif); EPS8 spectrin-like domain; Phosphotyrosine-binding domain | SAM domain (Sterile alpha motif); EPS8 spectrin-like domain; Phosphotyrosine-binding domain | SAM domain (Sterile alpha motif); EPS8 spectrin-like domain; Phosphotyrosine-binding domain | SAM domain (Sterile alpha motif); EPS8 spectrin-like domain; Phosphotyrosine-binding domain	XM_017914209.1 | XM_017914210.1 | XM_017914211.1 | XM_017914212.1
108560804	protein takeout-like	2391.25238896397	1.16153680569958	0.32005706274294	28.9849212089978	2.25582686523532e-06	3.54445585992553e-05	XP_019867783.1 protein takeout [Aethina tumida]	188	8.48e-57	XP_017773977.1	protein takeout-like	PF06585	Haemolymph juvenile hormone binding protein (JHBP)	XM_017918488.1
108558171	RIO kinase 1	423.554354543864	-0.448654626843262	0.121425637070263	28.9529951176181	2.29094223171805e-06	3.59448836156563e-05	XP_065159757.1 serine/threonine-protein kinase RIO1 [Dalotia coriaria]	622	6.91e-219	XP_017770485.1 | XP_017770486.1	serine/threonine-protein kinase RIO1 isoform X1 | serine/threonine-protein kinase RIO1 isoform X1	PF01163 | PF01163	RIO1 family | RIO1 family	XM_017914996.1 | XM_017914997.1
108567127	lysozyme-like	2432.55860688172	-0.030386023365676	0.203946741246102	28.9444067698309	2.30048125700056e-06	3.6043060835431e-05	XP_065159526.1 lysozyme-like [Dalotia coriaria]	248	2.11e-83	XP_017782892.1	lysozyme-like	PF05497	Destabilase	XM_017927403.1
108559410	tubulin folding cofactor E like protein mlt	2953.11727384298	-0.722819021635516	0.162033630893268	28.7886957190807	2.48046651843114e-06	3.88076407007538e-05	XP_063910665.1 tubulin-specific chaperone cofactor E-like protein [Zophobas morio]	708	2.36e-254	XP_017772170.1	tubulin-specific chaperone cofactor E-like protein	PF14560	Ubiquitin-like domain	XM_017916681.1
108561874	carbonic anhydrase-related protein 10-like	225.971642282364	-2.64355677276107	0.521600108620912	28.7707525889822	2.50208948333902e-06	3.90902543321657e-05	XP_065159268.1 carbonic anhydrase-related protein 10 isoform X2 [Dalotia coriaria]	319	1.72e-108	XP_017775469.1	carbonic anhydrase-related protein 10-like	PF00194	Eukaryotic-type carbonic anhydrase	XM_017919980.1
108561565	Fas associated factor casp	1421.69272346647	0.34071092795053	0.0700148906616901	28.743153213622	2.53571670397357e-06	3.95593417041785e-05	XP_065168564.1 FAS-associated factor 1-like [Dalotia coriaria]	926	0	XP_017775057.1 | XP_017775062.1	FAS-associated factor 1 isoform X1 | FAS-associated factor 1 isoform X1	PF00789; PF21021; PF14555 | PF21021; PF14555; PF00789	UBX domain; Fas-associated factor 1; UBA-like domain | Fas-associated factor 1; UBA-like domain; UBX domain	XM_017919568.1 | XM_017919573.1
108558880	p21 (RAC1) activated kinase 3	838.596914832358	0.575170936341833	0.135707510975694	28.7112052033637	2.57520577869336e-06	4.01184185353038e-05	XP_018324231.1 serine/threonine-protein kinase PAK 3 [Agrilus planipennis]	538	2.91e-187	XP_017771418.1	serine/threonine-protein kinase PAK 1	PF00069; PF00786	Protein kinase domain; P21-Rho-binding domain	XM_017915929.1
108560217	U5 small nuclear ribonucleoprotein l(3)72Ab	2688.9494930386	-0.335500457837399	0.0728843510707793	28.7072746108142	2.58010635063298e-06	4.01378300977366e-05	XP_065169439.1 U5 small nuclear ribonucleoprotein 200 kDa helicase [Dalotia coriaria]	3888	0	XP_017773161.1	putative U5 small nuclear ribonucleoprotein 200 kDa helicase	PF00271; PF18149; PF21188; PF02889; PF00270; PF02889; PF00270	Helicase conserved C-terminal domain; N-terminal helicase PWI domain; Pre-mRNA-splicing helicase BRR2 plug domain; Sec63 Brl domain; DEAD/DEAH box helicase; Sec63 Brl domain; DEAD/DEAH box helicase	XM_017917672.1
108560408	uncharacterized LOC108560408	1022.22145559566	-0.296617576172471	0.0997350924279086	28.6978779428031	2.5918596422936e-06	4.02636413738481e-05	XP_065160275.1 uncharacterized protein [Dalotia coriaria]	712	1.02e-249	XP_017773422.1 | XP_017773423.1 | XP_017773424.1	uncharacterized protein LOC108560408 isoform X1 | uncharacterized protein LOC108560408 isoform X1 | uncharacterized protein LOC108560408 isoform X1	NA | NA | NA	NA | NA | NA	XM_017917933.1 | XM_017917934.1 | XM_017917935.1
108561979	signal recognition particle receptor alpha	1634.39243031807	-0.344790735727386	0.0835305829174553	28.6484724254129	2.65454019101816e-06	4.11791171157521e-05	XP_018572601.1 signal recognition particle receptor subunit alpha homolog [Anoplophora glabripennis]	951	0	XP_017775628.1	signal recognition particle receptor subunit alpha homolog	PF02881; PF00448; PF04086	SRP54-type protein, helical bundle domain; SRP54-type protein, GTPase domain; Signal recognition particle, alpha subunit, N-terminal	XM_017920139.1
108559303	phospholipase A2 inhibitor-like	253.481026578688	-0.525675434830152	0.236356419515025	28.6281740098088	2.68072894637039e-06	4.14682338281493e-05	NA	NA	NA	XP_017772029.1	phospholipase A2 inhibitor-like	PF13306; PF13855	BspA type Leucine rich repeat region (6 copies); Leucine rich repeat	XM_017916540.1
108563538	ribonuclease kappa-B	4100.91067854711	0.38520878633991	0.102083911452762	28.6287788208856	2.67994491352765e-06	4.14682338281493e-05	XP_065167079.1 ribonuclease kappa [Dalotia coriaria]	159	6.06e-50	XP_017777729.1	ribonuclease kappa-B	NA	NA	XM_017922240.1
108562845	ADAMTS metallopeptidase stall	375.523241183371	1.16527253598211	0.238839555574312	28.6091688852699	2.7054827244636e-06	4.17335909589659e-05	XP_019880493.2 A disintegrin and metalloproteinase with thrombospondin motifs adt-1 [Aethina tumida]	1444	0	XP_017776804.1	A disintegrin and metalloproteinase with thrombospondin motifs 18-like	PF01421; PF17771	Reprolysin (M12B) family zinc metalloprotease; ADAMTS cysteine-rich domain 2	XM_017921315.1
108568750	mitogen-activated protein kinase 14B-like	1358.04276216817	-0.292446172291925	0.0689663905908228	28.6114279437299	2.70252844628007e-06	4.17335909589659e-05	XP_022914710.1 mitogen-activated protein kinase p38b-like isoform X1 [Onthophagus taurus]	599	1.81e-215	XP_017785511.1	mitogen-activated protein kinase 14B-like	PF00069	Protein kinase domain	XM_017930022.1
108562610	facilitated trehalose transporter Tret1-like	34.5325778129151	4.08659283853928	0.775766812836831	28.5958120945084	2.72301599640821e-06	4.19451398156401e-05	XP_065168378.1 facilitated trehalose transporter Tret1-2 homolog [Dalotia coriaria]	465	3.26e-159	XP_017776503.1 | XP_017776504.1	facilitated trehalose transporter Tret1-2 homolog isoform X1 | facilitated trehalose transporter Tret1-2 homolog isoform X1	PF00083 | PF00083	Sugar (and other) transporter | Sugar (and other) transporter	XM_017921014.1 | XM_017921015.1
108565521	ornithine aminotransferase, mitochondrial-like	6360.21929399295	1.07236945122714	0.369155062602475	28.5807655129921	2.74290325416181e-06	4.21923059390184e-05	XP_065170514.1 ornithine aminotransferase, mitochondrial-like [Dalotia coriaria]	705	5.27e-255	XP_017780521.1 | XP_017780522.1 | XP_017780523.1	ornithine aminotransferase, mitochondrial-like | ornithine aminotransferase, mitochondrial-like | ornithine aminotransferase, mitochondrial-like	PF00202 | PF00202 | PF00202	Aminotransferase class-III | Aminotransferase class-III | Aminotransferase class-III	XM_017925032.1 | XM_017925033.1 | XM_017925034.1
108557704	uncharacterized LOC108557704	62.7120772315474	1.92111240524172	0.465127483545313	28.5533148622864	2.77955920923433e-06	4.26776209937938e-05	XP_065164729.1 uncharacterized protein [Dalotia coriaria]	413	2.6e-146	XP_017769829.1	uncharacterized protein LOC108557704	NA	NA	XM_017914340.1
108558153	uncharacterized LOC108558153	524.846249242031	-0.139772734609377	0.215767067985044	28.5513326712191	2.78222495051957e-06	4.26776209937938e-05	XP_065164250.1 uncharacterized protein [Dalotia coriaria]	642	6.46e-222	XP_017770464.1	uncharacterized protein LOC108558153	PF06974	WS/DGAT C-terminal domain	XM_017914975.1
108560270	pericentriolar material 1 protein	2533.63047968543	0.645742463356323	0.210299449385425	28.5333839797559	2.80647958743926e-06	4.29896308352098e-05	XP_022914497.2 pericentriolar material 1 protein isoform X1 [Onthophagus taurus]	801	4.24e-264	XP_017773224.1 | XP_017773225.1 | XP_017773227.1 | XP_017773228.1 | XP_017773229.1 | XP_017773230.1 | XP_017773231.1	pericentriolar material 1 protein isoform X1 | pericentriolar material 1 protein isoform X1 | pericentriolar material 1 protein isoform X1 | pericentriolar material 1 protein isoform X1 | pericentriolar material 1 protein isoform X1 | pericentriolar material 1 protein isoform X1 | pericentriolar material 1 protein isoform X1	PF15717 | PF15717 | PF15717 | PF15717 | PF15717 | PF15717 | PF15717	Pericentriolar material 1 C terminus | Pericentriolar material 1 C terminus | Pericentriolar material 1 C terminus | Pericentriolar material 1 C terminus | Pericentriolar material 1 C terminus | Pericentriolar material 1 C terminus | Pericentriolar material 1 C terminus	XM_017917735.1 | XM_017917736.1 | XM_017917738.1 | XM_017917739.1 | XM_017917740.1 | XM_017917741.1 | XM_017917742.1
108563111	elongation of very long chain fatty acids protein AAEL008004-like	2576.1748398581	0.813278303831675	0.227464632647101	28.5222132494263	2.82168133541429e-06	4.3162292627932e-05	XP_071050338.1 very long chain fatty acid elongase AAEL008004-like isoform X2 [Onthophagus taurus]	473	1.48e-166	XP_017777179.1	elongation of very long chain fatty acids protein AAEL008004-like	PF01151	GNS1/SUR4 family	XM_017921690.1
108565155	excitatory amino acid transporter 1-like	340.837756316263	0.718839953049436	0.2502065093295	28.4839075947549	2.8744363729549e-06	4.39081149988369e-05	XP_065159777.1 excitatory amino acid transporter 1-like isoform X2 [Dalotia coriaria]	628	2.85e-222	XP_017779940.1	excitatory amino acid transporter 1-like	PF00375	Sodium:dicarboxylate symporter family	XM_017924451.1
108563760	uncharacterized LOC108563760	935.901881383043	0.536156727918289	0.139460138264568	28.4645065468186	2.9015300001977e-06	4.42422808400642e-05	XP_022910054.2 sarcospan isoform X1 [Onthophagus taurus]	297	2.47e-97	XP_017778012.1 | XP_017778013.1 | XP_017778014.1	uncharacterized protein LOC108563760 isoform X1 | uncharacterized protein LOC108563760 isoform X1 | uncharacterized protein LOC108563760 isoform X1	NA | NA | NA	NA | NA | NA	XM_017922523.1 | XM_017922524.1 | XM_017922525.1
108564265	probable cytochrome P450 4ac2	58.8159745589341	-2.37748987517906	0.511625365827529	28.4624840992094	2.90436897802844e-06	4.42422808400642e-05	XP_065165592.1 cytochrome P450 4c3-like [Dalotia coriaria]	174	1.38e-48	XP_017778749.1	probable cytochrome P450 4ac2	PF00067	Cytochrome P450	XM_017923260.1
108565726	integrin beta-PS-like	278.806088793325	-0.110098085782254	0.324897036084885	28.4537061381044	2.91672304971841e-06	4.43689324862289e-05	XP_065173754.1 LOW QUALITY PROTEIN: integrin beta-PS-like [Dalotia coriaria]	456	4.63e-149	XP_017780803.1 | XP_017780804.1	integrin beta-PS-like | integrin beta-PS-like	PF00362; PF00362; PF07974; PF17205 | PF00362; PF00362; PF07974; PF17205	Integrin beta chain VWA domain; Integrin beta chain VWA domain; EGF-like domain; Integrin plexin domain | Integrin beta chain VWA domain; Integrin beta chain VWA domain; EGF-like domain; Integrin plexin domain	XM_017925314.1 | XM_017925315.1
108560981	xylulose kinase	397.079452162748	-0.961811362327659	0.192436475818433	28.4077685676053	2.98223565025608e-06	4.53027581559648e-05	XP_065170049.1 xylulose kinase [Dalotia coriaria]	808	3.28e-292	XP_017774210.1	xylulose kinase	PF02782; PF00370	FGGY family of carbohydrate kinases, C-terminal domain; FGGY family of carbohydrate kinases, N-terminal domain	XM_017918721.1
108563435	organic cation transporter protein-like	899.419492161937	0.994369213453474	0.219774448562464	28.3853285523991	3.01476953574368e-06	4.5733720733526e-05	XP_065161105.1 organic cation transporter protein-like [Dalotia coriaria]	939	0	XP_017777599.1	organic cation transporter protein-like	PF00083	Sugar (and other) transporter	XM_017922110.1
108557751	arylsulfatase B-like	3472.56961834395	0.851282738167398	0.204301957111915	28.3769439103652	3.02701638432991e-06	4.58561668263385e-05	XP_019866149.2 arylsulfatase B-like [Aethina tumida]	851	2.47e-308	XP_017769891.1	arylsulfatase B-like	PF00884	Sulfatase	XM_017914402.1
108566212	p21-activated protein kinase-interacting protein 1-like	221.756814883263	-0.488269640470489	0.170830571539535	28.3591177752344	3.053218934493e-06	4.61893988395822e-05	XP_065161888.1 p21-activated protein kinase-interacting protein 1-like [Dalotia coriaria]	352	2.27e-117	XP_017781488.1	p21-activated protein kinase-interacting protein 1-like	PF00400; PF00400; PF00400	WD domain, G-beta repeat; WD domain, G-beta repeat; WD domain, G-beta repeat	XM_017925999.1
108564232	uncharacterized LOC108564232	712.006479214116	-0.202291957806185	0.0631688158899309	28.3484565975758	3.06899775744884e-06	4.63642398487767e-05	XP_031336914.1 uncharacterized protein LOC116166189 isoform X1 [Photinus pyralis]	663	1.12e-235	XP_017778691.1	uncharacterized protein LOC108564232	NA	NA	XM_017923202.1
108561195	uncharacterized LOC108561195	272.137993140858	-0.648447426860151	0.162912852141514	28.3318167252317	3.0937879388395e-06	4.66105252843268e-05	XP_037725903.1 uncharacterized protein LOC119557285 [Drosophila subpulchrella]	53.5	2.5e-05	XP_017774530.1	uncharacterized protein LOC108561195	NA	NA	XM_017919041.1
108564103	PDZ domain-containing guanine nucleotide exchange factor	1073.74785400293	-0.349580330528319	0.124305217928748	28.3344342258374	3.08987517079142e-06	4.66105252843268e-05	XP_063910808.1 rap guanine nucleotide exchange factor 2 isoform X10 [Zophobas morio]	1957	0	XP_017778511.1 | XP_017778512.1 | XP_017778513.1 | XP_017778514.1 | XP_017778515.1 | XP_017778516.1 | XP_017778517.1	rap guanine nucleotide exchange factor 2 isoform X1 | rap guanine nucleotide exchange factor 2 isoform X1 | rap guanine nucleotide exchange factor 2 isoform X1 | rap guanine nucleotide exchange factor 2 isoform X1 | rap guanine nucleotide exchange factor 2 isoform X1 | rap guanine nucleotide exchange factor 2 isoform X1 | rap guanine nucleotide exchange factor 2 isoform X1	PF00617; PF00595; PF00618; PF00788 | PF00788; PF00595; PF00617; PF00618 | PF00788; PF00595; PF00618; PF00617 | PF00788; PF00618; PF00617; PF00595 | PF00618; PF00788; PF00617; PF00595 | PF00788; PF00618; PF00617; PF00595 | PF00788; PF00595; PF00617; PF00618	RasGEF domain; PDZ domain; RasGEF N-terminal motif; Ras association (RalGDS/AF-6) domain | Ras association (RalGDS/AF-6) domain; PDZ domain; RasGEF domain; RasGEF N-terminal motif | Ras association (RalGDS/AF-6) domain; PDZ domain; RasGEF N-terminal motif; RasGEF domain | Ras association (RalGDS/AF-6) domain; RasGEF N-terminal motif; RasGEF domain; PDZ domain | RasGEF N-terminal motif; Ras associ…	XM_017923022.1 | XM_017923023.1 | XM_017923024.1 | XM_017923025.1 | XM_017923026.1 | XM_017923027.1 | XM_017923028.1
108568052	leucine-rich repeat-containing protein 58	7096.89044310027	1.19863701324035	0.392372701783065	28.2837571111398	3.16651485538455e-06	4.76408666529979e-05	XP_065159165.1 leucine-rich repeat-containing protein 58 [Dalotia coriaria]	295	1.08e-95	XP_017784412.1	leucine-rich repeat-containing protein 58	PF13855; PF13855; PF00560	Leucine rich repeat; Leucine rich repeat; Leucine Rich Repeat	XM_017928923.1
108565830	MFS-type transporter SLC18B1-like	55.1959556713172	-2.61313517603829	0.675234135122757	28.2780427087496	3.17527493890819e-06	4.77073114282198e-05	XP_065163951.1 MFS-type transporter SLC18B1-like [Dalotia coriaria]	832	2.77e-302	XP_017780965.1	MFS-type transporter SLC18B1-like	PF07690	Major Facilitator Superfamily	XM_017925476.1
108557163	Carnitine palmitoyltransferase 2	736.874788720671	0.60794967266567	0.140382741707475	28.2719776597457	3.18459900772229e-06	4.77820367511119e-05	XP_065165900.1 carnitine O-palmitoyltransferase 2, mitochondrial [Dalotia coriaria]	815	7.24e-291	XP_017769061.1	carnitine O-palmitoyltransferase 2, mitochondrial	PF00755	Choline/Carnitine o-acyltransferase	XM_017913572.1
108563924	putative cystathionine gamma-lyase 2	3499.09327557539	-0.219494135057835	0.289566186154717	28.1670699206796	3.35027016186039e-06	5.01992048945602e-05	XP_065155773.1 putative cystathionine gamma-lyase 2 [Dalotia coriaria]	583	4.15e-208	XP_017778244.1 | XP_017778245.1	putative cystathionine gamma-lyase 2 | putative cystathionine gamma-lyase 2	PF01053 | PF01053	Cys/Met metabolism PLP-dependent enzyme | Cys/Met metabolism PLP-dependent enzyme	XM_017922755.1 | XM_017922756.1
108568796	uncharacterized LOC108568796	1444.53630140675	-0.966745394154732	0.203741731068084	28.1150831929315	3.43552658572834e-06	5.14065238297743e-05	XP_044253042.1 uncharacterized protein LOC123004011 isoform X1 [Tribolium madens]	607	6.14e-209	XP_017785572.1	uncharacterized protein LOC108568796	PF16061	Domain of unknown function (DUF4803)	XM_017930083.1
108559047	protein AATF-like	420.195354802751	-0.327929403526736	0.0750134440519838	28.1085518236241	3.44638972476947e-06	5.1498909315841e-05	XP_019873992.2 protein AATF [Aethina tumida]	365	1.4e-119	XP_017771666.1	protein AATF-like	PF08164; PF13339	Apoptosis-antagonizing transcription factor, C-terminal; Apoptosis antagonizing transcription factor	XM_017916177.1
108563572	ATP-binding cassette sub-family G member 1-like	1164.84066764471	-0.871244427098717	0.187715224640225	28.0784649572118	3.49687514499281e-06	5.21823093987174e-05	XP_018331815.1 ATP-binding cassette sub-family G member 4 [Agrilus planipennis]	513	2.8e-173	XP_017777777.1	ATP-binding cassette sub-family G member 1-like	PF00005; PF01061	ABC transporter; ABC-2 type transporter	XM_017922288.1
108559657	uncharacterized LOC108559657	3553.59178482956	0.557450082454962	0.783270840255128	28.0365908328562	3.56836972059453e-06	5.31769398117907e-05	NA	NA	NA	XP_017772495.1	uncharacterized protein LOC108559657	NA	NA	XM_017917006.1
108565156	UTP3 small subunit processome component Sas10	193.583829772826	-0.867614859922656	0.219479349297722	28.0319609194093	3.5763636818829e-06	5.32238513795662e-05	XP_044255365.1 something about silencing protein 10 [Tribolium madens]	408	1.2e-137	XP_017779941.1	something about silencing protein 10	PF04000; PF09368	Sas10/Utp3/C1D family; Sas10 C-terminal domain	XM_017924452.1
108557697	Dihydrouridine synthase 3	506.815130836186	-0.459149718006126	0.123384831151429	28.0251277140213	3.58819447722234e-06	5.33276589219661e-05	XP_019873623.2 tRNA-dihydrouridine(47) synthase [NAD(P)(+)]-like [Aethina tumida]	773	1.3e-276	XP_017769821.1	tRNA-dihydrouridine(47) synthase [NAD(P)(+)]-like	PF01207	Dihydrouridine synthase (Dus)	XM_017914332.1
108568875	vesicle-associated membrane protein 3-like	1692.28620705054	0.404737944564209	0.121904134982442	27.9871004972796	3.65475039726707e-06	5.42434102880868e-05	XP_018336799.1 synaptobrevin-1 [Agrilus planipennis]	112	1.68e-30	XP_017785711.1	vesicle-associated membrane protein 3-like	PF00957	Synaptobrevin	XM_017930222.1
108565964	Glycogen binding subunit 76A	1292.43720071171	0.920633063065773	0.259425635985381	27.9753048397496	3.67564456298897e-06	5.44798977534519e-05	XP_023310081.1 glycogen-binding subunit 76A isoform X1 [Anoplophora glabripennis]	325	1.25e-102	XP_017781136.1 | XP_017781137.1 | XP_017781139.1	uncharacterized protein LOC108565964 isoform X1 | uncharacterized protein LOC108565964 isoform X1 | uncharacterized protein LOC108565964 isoform X1	PF03370 | PF03370 | PF03370	Carbohydrate/starch-binding module (family 21) | Carbohydrate/starch-binding module (family 21) | Carbohydrate/starch-binding module (family 21)	XM_017925647.1 | XM_017925648.1 | XM_017925650.1
108559545	decaprenyl diphosphate synthase subunit 1 qless	482.671626522995	-0.620808876434019	0.141077747668576	27.9724165865228	3.68077878801718e-06	5.44824709282921e-05	XP_973319.1 all trans-polyprenyl-diphosphate synthase PDSS1 [Tribolium castaneum]	318	5.07e-105	XP_017772351.1	decaprenyl-diphosphate synthase subunit 1	PF00348	Polyprenyl synthetase	XM_017916862.1
108568639	alpha-1-macroglobulin-like	364.106774500307	-1.04817599829513	0.222065107852545	27.9640018739248	3.69577779514323e-06	5.4630858040455e-05	XP_068894818.1 pregnancy zone protein-like [Tenebrio molitor]	1251	0	XP_017785332.1 | XP_017785333.1	alpha-1-macroglobulin-like isoform X1 | alpha-1-macroglobulin-like isoform X1	PF00207; PF07678; PF01835; PF07703; PF17791; PF07677 | PF00207; PF07678; PF07703; PF17791; PF01835; PF07677	Alpha-2-macroglobulin family; A-macroglobulin TED domain; MG2 domain; Alpha-2-macroglobulin bait region domain; Macroglobulin domain MG3; A-macroglobulin receptor binding domain | Alpha-2-macroglobulin family; A-macroglobulin TED domain; Alpha-2-macroglobulin bait region domain; Macroglobulin domain MG3; MG2 domain; A-macroglobulin receptor binding domain	XM_017929843.1 | XM_017929844.1
108563081	myosin-VIIa-like	49.4856218072742	1.2704479103574	0.526221138958206	27.9057901295457	3.80122202720705e-06	5.61140074258267e-05	XP_063913149.1 myosin-VIIa-like [Zophobas morio]	2613	0	XP_017777144.1	myosin-VIIa-like	PF21989; PF21989; PF00063; PF21998; PF07653; PF00784; PF00784; PF02174; PF00373	RA like domain; RA like domain; Myosin head (motor domain); Myosin-X FERM PH domain-like; Variant SH3 domain; MyTH4 domain; MyTH4 domain; PTB domain (IRS-1 type); FERM central domain	XM_017921655.1
108558450	ubiquitin specific peptidase echinus	658.393173427432	-0.235874788965813	0.112090453456584	27.8456758859568	3.91326309589735e-06	5.76904276271685e-05	XP_065156232.1 LOW QUALITY PROTEIN: uncharacterized protein ec [Dalotia coriaria]	1538	0	XP_017770852.1 | XP_017770853.1	uncharacterized protein LOC108558450 isoform X1 | uncharacterized protein LOC108558450 isoform X1	PF00443 | NA	Ubiquitin carboxyl-terminal hydrolase | NA	XM_017915363.1 | XM_017915364.1
108563937	Brf RNA polymerase III subunit	415.559248277306	-0.421695794668387	0.0947769524544836	27.7445320932982	4.10925863991139e-06	6.04986429519394e-05	XP_065169196.1 transcription factor IIIB 90 kDa subunit [Dalotia coriaria]	709	5.26e-249	XP_017778265.1 | XP_017778266.1	transcription factor IIIB 90 kDa subunit isoform X1 | transcription factor IIIB 90 kDa subunit isoform X1	PF07741; PF08271; PF00382; PF00382 | PF08271; PF07741; PF00382; PF00382	Brf1-like TBP-binding domain; TFIIB zinc-binding; Transcription factor TFIIB repeat; Transcription factor TFIIB repeat | TFIIB zinc-binding; Brf1-like TBP-binding domain; Transcription factor TFIIB repeat; Transcription factor TFIIB repeat	XM_017922776.1 | XM_017922777.1
108562271	synaptotagmin binding cytoplasmic RNA interacting protein	3612.67075420984	-0.273941459365792	0.0975552315405564	27.7275734717785	4.14306643209183e-06	6.09147237264586e-05	XP_065170002.1 heterogeneous nuclear ribonucleoprotein Q isoform X2 [Dalotia coriaria]	1095	0	XP_017776037.1 | XP_017776038.1 | XP_017776039.1 | XP_017776040.1 | XP_017776041.1 | XP_017776042.1 | XP_017776043.1 | XP_017776044.1 | XP_017776045.1 | XP_017776046.1 | XP_017776047.1 | XP_017776048.1 | XP_017776049.1 | XP_017776051.1 | XP_017776052.1	heterogeneous nuclear ribonucleoprotein Q isoform X1 | heterogeneous nuclear ribonucleoprotein Q isoform X1 | heterogeneous nuclear ribonucleoprotein Q isoform X1 | heterogeneous nuclear ribonucleoprotein Q isoform X1 | heterogeneous nuclear ribonucleoprotein Q isoform X1 | heterogeneous nuclear ribonucleoprotein Q isoform X1 | heterogeneous nuclear ribonucleoprotein Q isoform X1 | heterogeneous …	PF18360; PF00076; PF00076; PF00076 | PF18360; PF00076; PF00076; PF00076 | PF18360; PF00076; PF00076; PF00076 | PF00076; PF00076; PF00076; PF18360 | PF18360; PF00076; PF00076; PF00076 | PF18360; PF00076; PF00076; PF00076 | PF00076; PF00076; PF00076; PF18360 | PF00076; PF00076; PF00076; PF18360 | PF00076; PF00076; PF00076; PF18360 | PF18360; PF00076; PF00076; PF00076 | PF18360; PF00076; PF00076; PF…	Heterogeneous nuclear ribonucleoprotein Q acidic domain; RNA recognition motif; RNA recognition motif; RNA recognition motif | Heterogeneous nuclear ribonucleoprotein Q acidic domain; RNA recognition motif; RNA recognition motif; RNA recognition motif | Heterogeneous nuclear ribonucleoprotein Q acidic domain; RNA recognition motif; RNA recognition motif; RNA recognition motif | RNA recognition mo…	XM_017920548.1 | XM_017920549.1 | XM_017920550.1 | XM_017920551.1 | XM_017920552.1 | XM_017920553.1 | XM_017920554.1 | XM_017920555.1 | XM_017920556.1 | XM_017920557.1 | XM_017920558.1 | XM_017920559.1 | XM_017920560.1 | XM_017920562.1 | XM_017920563.1
108563628	inosine-5'-monophosphate dehydrogenase-like	1351.5800568391	-0.533983612853712	0.122887064681504	27.6867439344286	4.22560452712014e-06	6.20452065793589e-05	XP_065166498.1 inosine-5'-monophosphate dehydrogenase [Dalotia coriaria]	849	6.92e-309	XP_017777852.1 | XP_017777853.1	inosine-5'-monophosphate dehydrogenase-like | inosine-5'-monophosphate dehydrogenase-like	PF00571; PF00571; PF00478 | PF00571; PF00571; PF00478	CBS domain; CBS domain; IMP dehydrogenase / GMP reductase domain | CBS domain; CBS domain; IMP dehydrogenase / GMP reductase domain	XM_017922363.1 | XM_017922364.1
108565437	Sodium/solute co-transporter-like 5A11	520.399692470131	1.12360423400759	0.256986522391941	27.6732648013485	4.25321153171785e-06	6.23671859183674e-05	XP_065163500.1 sodium-coupled monocarboxylate transporter 1 isoform X2 [Dalotia coriaria]	890	0	XP_017780380.1 | XP_017780381.1 | XP_017780382.1	sodium-coupled monocarboxylate transporter 1 isoform X1 | sodium-coupled monocarboxylate transporter 1 isoform X1 | sodium-coupled monocarboxylate transporter 1 isoform X1	PF00474 | PF00474 | PF00474	Sodium:solute symporter family | Sodium:solute symporter family | Sodium:solute symporter family	XM_017924891.1 | XM_017924892.1 | XM_017924893.1
108564553	heat shock 70 kDa protein cognate 4	77625.6461606621	-0.616530042912227	0.130019983221596	27.6013007840447	4.4036764080924e-06	6.44874373201051e-05	XP_966611.1 heat shock 70 kDa protein cognate 4 [Tribolium castaneum]	1152	0	XP_017779117.1	heat shock 70 kDa protein cognate 4	PF00012	Hsp70 protein	XM_017923628.1
108566675	regulatory particle non-ATPase 7	2097.97107262928	0.334250376670937	0.111297808010515	27.5984653142633	4.40971242279419e-06	6.44898422630474e-05	XP_019872059.1 26S proteasome non-ATPase regulatory subunit 6 [Aethina tumida]	674	8.36e-244	XP_017782151.1	26S proteasome non-ATPase regulatory subunit 6	PF21154; PF01399; PF10602	26S proteasome regulatory subunit RPN7/PSMD6 C-terminal helix; PCI domain; 26S proteasome subunit RPN7	XM_017926662.1
108562335	multiple edematous wings	658.201878671323	0.203588507080138	0.0945302320948425	27.5931290386521	4.42109442566361e-06	6.45703192514141e-05	XP_022916870.1 integrin alpha-PS1 isoform X1 [Onthophagus taurus]	886	1.34e-306	XP_017776117.1	integrin alpha-PS1	PF20806; PF20805; PF01839; PF01839; PF08441	Integrin alpha Ig-like domain 3; Integrin alpha Ig-like domain 2; FG-GAP repeat; FG-GAP repeat; Integrin alpha Ig-like domain 1	XM_017920628.1
108563317	ribosomal protein S7	17196.1587211391	-0.654720820535852	0.137145192853665	27.5351374373487	4.54669335727399e-06	6.63165114780083e-05	XP_056638949.1 40S ribosomal protein S7 [Diorhabda sublineata]	343	1.58e-119	XP_017777443.1 | XP_017777444.1 | XP_017777445.1	40S ribosomal protein S7 | 40S ribosomal protein S7 | 40S ribosomal protein S7	PF01251 | PF01251 | PF01251	Ribosomal protein S7e | Ribosomal protein S7e | Ribosomal protein S7e	XM_017921954.1 | XM_017921955.1 | XM_017921956.1
108566519	SEC14-like protein 2	1155.12291856392	0.456604065667302	0.153737048141761	27.5314491454649	4.55480083592386e-06	6.63466546166469e-05	XP_018321179.1 SEC14-like protein 2 [Agrilus planipennis]	520	3.76e-182	XP_017781925.1	SEC14-like protein 2	PF03765; PF00650	CRAL/TRIO, N-terminal domain; CRAL/TRIO domain	XM_017926436.1
108570018	organic cation transporter 1-like	60.8173645346428	-2.0353910989307	0.381112495992251	27.5198735836667	4.58033961702332e-06	6.66302914089631e-05	XP_065157525.1 organic cation transporter 1-like [Dalotia coriaria]	509	1.41e-173	XP_017787312.1	organic cation transporter 1-like	PF00083	Sugar (and other) transporter	XM_017931823.1
108560955	peptidylglycine alpha-hydroxylating monooxygenase	715.896728174655	0.552708102435435	0.125249638620084	27.5053860586318	4.61250431960363e-06	6.70094377542416e-05	XP_018566515.1 peptidylglycine alpha-hydroxylating monooxygenase [Anoplophora glabripennis]	482	1.67e-169	XP_017774183.1	peptidylglycine alpha-hydroxylating monooxygenase	PF01082; PF03712	Copper type II ascorbate-dependent monooxygenase, N-terminal domain; Copper type II ascorbate-dependent monooxygenase, C-terminal domain	XM_017918694.1
108564346	E3 ubiquitin-protein ligase RFWD2-like	1005.39130679291	0.214053027653992	0.0720249091190709	27.4978532769644	4.6293172721302e-06	6.71648501978943e-05	XP_031335112.1 E3 ubiquitin-protein ligase COP1-like [Photinus pyralis]	936	0	XP_017778851.1 | XP_017778852.1	E3 ubiquitin-protein ligase RFWD2-like isoform X1 | E3 ubiquitin-protein ligase RFWD2-like isoform X1	PF00400; PF00400; PF00400; PF00400; PF00400; PF13923 | PF02789; PF00883	WD domain, G-beta repeat; WD domain, G-beta repeat; WD domain, G-beta repeat; WD domain, G-beta repeat; WD domain, G-beta repeat; Zinc finger, C3HC4 type (RING finger) | Cytosol aminopeptidase family, N-terminal domain; Cytosol aminopeptidase family, catalytic domain	XM_017923362.1 | XM_017923363.1
108563230	FGGY carbohydrate kinase domain-containing protein	433.620723046648	-1.38792080165458	0.26488632421887	27.4899625236651	4.64699476966882e-06	6.73323793605179e-05	XP_063921611.1 FGGY carbohydrate kinase domain-containing protein isoform X1 [Zophobas morio]	696	9.6e-248	XP_017777333.1	FGGY carbohydrate kinase domain-containing protein	PF00370; PF02782	FGGY family of carbohydrate kinases, N-terminal domain; FGGY family of carbohydrate kinases, C-terminal domain	XM_017921844.1
108566641	sulfotransferase family cytosolic 1B member 1-like	28.5929643747231	-7.28517085453721	1.43899689573033	27.4779357058713	4.67406782371974e-06	6.76354241210987e-05	XP_065173884.1 luciferin sulfotransferase-like [Dalotia coriaria]	353	2.26e-119	XP_017782119.1	sulfotransferase family cytosolic 1B member 1-like	PF00685	Sulfotransferase domain	XM_017926630.1
108558928	ribosomal protein L13	20317.8503445037	-0.622875224804853	0.140536084809338	27.4563917944097	4.7229583428449e-06	6.8252962472981e-05	XP_026293668.1 60S ribosomal protein L13 [Frankliniella occidentalis]	317	2.56e-108	XP_017771497.1 | XP_017771498.1	60S ribosomal protein L13 | 60S ribosomal protein L13	PF01294 | PF01294	Ribosomal protein L13e | Ribosomal protein L13e	XM_017916008.1 | XM_017916009.1
108562460	ribosomal protein S25	13878.5454285262	-0.620534478989238	0.132349511028494	27.4341363216884	4.77399935795526e-06	6.88999145182952e-05	XP_068894660.1 small ribosomal subunit protein eS25 [Tenebrio molitor]	180	1.73e-57	XP_017776299.1	40S ribosomal protein S25	PF03297	S25 ribosomal protein	XM_017920810.1
108567608	electron transfer flavoprotein subunit alpha wal	7753.85653311285	-0.0166970990855083	0.100194206236733	27.3920001231656	4.87214692660536e-06	7.02241334578827e-05	XP_065165497.1 electron transfer flavoprotein subunit alpha, mitochondrial [Dalotia coriaria]	558	4.86e-200	XP_017783676.1	electron transfer flavoprotein subunit alpha, mitochondrial	PF01012; PF00766	Electron transfer flavoprotein domain; Electron transfer flavoprotein FAD-binding domain	XM_017928187.1
108565597	probable 18S rRNA (guanine-N(7))-methyltransferase	331.669089335917	-0.643371994066362	0.140128922253678	27.3863111660545	4.88555148783308e-06	7.03250484808266e-05	XP_972432.2 probable 18S rRNA (guanine-N(7))-methyltransferase [Tribolium castaneum]	473	2.04e-168	XP_017780629.1	probable 18S rRNA (guanine-N(7))-methyltransferase	PF08241; PF12589	Methyltransferase domain; Methyltransferase involved in Williams-Beuren syndrome	XM_017925140.1
108556517	uncharacterized protein C6orf106 homolog	1201.87032767447	-0.0294962572335297	0.0714607473296246	27.3571706833675	4.95479252287694e-06	7.12283851816197e-05	XP_022904786.1 protein ILRUN [Onthophagus taurus]	285	2.47e-95	XP_017768154.1 | XP_017768155.1	uncharacterized protein C6orf106 homolog isoform X1 | uncharacterized protein C6orf106 homolog isoform X1	PF16158; PF14555 | PF14555; PF16158	Ig-like domain from next to BRCA1 gene; UBA-like domain | UBA-like domain; Ig-like domain from next to BRCA1 gene	XM_017912665.1 | XM_017912666.1
108557532	acylamino-acid-releasing enzyme-like	896.943829660426	0.375389964315686	0.119315523553652	27.352114302103	4.96690632188043e-06	7.13091923309971e-05	XP_019769406.2 LOW QUALITY PROTEIN: acylamino-acid-releasing enzyme [Dendroctonus ponderosae]	711	4.16e-248	XP_017769558.1 | XP_017769559.1 | XP_017769560.1	acylamino-acid-releasing enzyme-like isoform X1 | acylamino-acid-releasing enzyme-like isoform X1 | acylamino-acid-releasing enzyme-like isoform X1	PF19283; PF00326 | PF00326; PF19283 | PF00326; PF19283	Acylamino-acid-releasing enzyme, N-terminal domain; Prolyl oligopeptidase family | Prolyl oligopeptidase family; Acylamino-acid-releasing enzyme, N-terminal domain | Prolyl oligopeptidase family; Acylamino-acid-releasing enzyme, N-terminal domain	XM_017914069.1 | XM_017914070.1 | XM_017914071.1
108567006	glycine-rich cell wall structural protein-like	15116.2730557272	1.15747081609948	0.244398527669113	27.336067970089	5.00554521864297e-06	7.17701085331015e-05	NA | NA	NA | NA	NA | NA	XP_017782670.1 | XP_017782671.1	glycine-rich cell wall structural protein-like isoform X1 | glycine-rich cell wall structural protein-like isoform X1	NA | NA	NA | NA	XM_017927181.1 | XM_017927182.1
108566463	phenylalanine--tRNA ligase beta subunit	1528.06125707567	-0.30500344022633	0.0698146188550301	27.296563311216	5.10195329165037e-06	7.30570443314159e-05	XP_022906713.2 phenylalanine--tRNA ligase beta subunit [Onthophagus taurus]	969	0	XP_017781844.1	phenylalanine--tRNA ligase beta subunit	PF03484; PF18262; PF17759; PF03483	tRNA synthetase B5 domain; Phe-tRNA synthetase beta subunit B1 domain; Phenylalanyl tRNA synthetase beta chain CLM domain; B3/4 domain	XM_017926355.1
108562004	uncharacterized LOC108562004	13.7217962392049	1.90509289061757	0.743975065195031	27.2864790730625	5.12685842827641e-06	7.33180808824997e-05	NA	NA	NA	XP_017775667.1	uncharacterized protein LOC108562004	PF13855	Leucine rich repeat	XM_017920178.1
108561250	ABC transporter oskyddad	3154.20543446891	0.720427455587028	0.182512035932651	27.194783160573	5.35895884985851e-06	7.65376398543511e-05	XP_065173920.1 ABC transporter G family member 23 [Dalotia coriaria]	1164	0	XP_017774597.1	ABC transporter G family member 20	PF12698; PF00005	ABC-2 family transporter protein; ABC transporter	XM_017919108.1
108567193	uncharacterized LOC108567193	5185.07320143076	0.439339438708752	0.44660531398781	27.1794240081165	5.39884804215213e-06	7.70072052557881e-05	XP_023022172.1 uncharacterized protein LOC111510480 [Leptinotarsa decemlineata]	91.7	9.9e-19	XP_017783012.1	uncharacterized protein LOC108567193	PF01395; PF01395	PBP/GOBP family; PBP/GOBP family	XM_017927523.1
108562967	venom carboxylesterase-6-like	1773.45160965352	2.93479373193763	0.62368342361003	27.144185151856	5.49148951536686e-06	7.82270160146229e-05	XP_031355295.1 venom carboxylesterase-6-like [Photinus pyralis]	524	2.33e-179	XP_017776969.1	venom carboxylesterase-6-like	PF00135	Carboxylesterase family	XM_017921480.1
108567860	holotricin-2-like	524.365741771624	1.377979184176	0.790102928585965	27.1405858751855	5.50104065582252e-06	7.82615667395061e-05	XP_065173464.1 rhinocerosin-like [Dalotia coriaria]	59.7	2.4e-09	XP_017784056.1	holotricin-2-like	PF06286	Coleoptericin	XM_017928567.1
108565334	protein rolling stone-like	1212.39526373614	0.635063417682962	0.143341887645631	27.124617931033	5.54361384807959e-06	7.8765214609907e-05	XP_065165987.1 protein rolling stone-like isoform X1 [Dalotia coriaria]	270	5.33e-87	XP_017780244.1 | XP_017780245.1 | XP_017780246.1	protein rolling stone-like isoform X1 | protein rolling stone-like isoform X1 | protein rolling stone-like isoform X1	PF21534 | PF21534 | PF21534	Protein rolling stone | Protein rolling stone | Protein rolling stone	XM_017924755.1 | XM_017924756.1 | XM_017924757.1
108568433	tudor and KH domain-containing protein-like	486.726709366154	0.444030015855767	0.134533864298364	27.1027523101554	5.60244484910074e-06	7.94982581106892e-05	XP_068915778.1 tudor and KH domain-containing protein homolog [Tenebrio molitor]	555	1.2e-194	XP_017785004.1	tudor and KH domain-containing protein-like	PF00567; PF00013; PF00013	Tudor domain; KH domain; KH domain	XM_017929515.1
108556749	Sterol carrier protein X-related thiolase	12783.0149943735	0.577287327638083	0.257086750044302	26.9947774003293	5.90221662783331e-06	8.36439293206364e-05	XP_019874929.1 sterol carrier protein 2 [Aethina tumida]	829	3.08e-300	XP_017768474.1	non-specific lipid-transfer protein	PF02036; PF00108; PF22691	SCP-2 sterol transfer family; Thiolase, N-terminal domain; Thiolase C-terminal domain-like	XM_017912985.1
108557272	non-lysosomal glucosylceramidase	1819.41454837604	0.621737536581268	0.127418107630901	26.9550697342312	6.01643629889016e-06	8.51527317921528e-05	XP_065168784.1 LOW QUALITY PROTEIN: non-lysosomal glucosylceramidase [Dalotia coriaria]	1130	0	XP_017769202.1	non-lysosomal glucosylceramidase	PF12215; PF04685	beta-glucosidase 2, glycosyl-hydrolase family 116 N-term; Glycosyl-hydrolase family 116, catalytic region	XM_017913713.1
108558271	acyl-CoA synthetase bubblegum family member 1	2810.25508784267	-1.45506664459359	0.287813317373492	26.9479176873517	6.03724234483839e-06	8.53372363878507e-05	XP_071054616.1 long-chain-fatty-acid--CoA ligase ACSBG2 [Onthophagus taurus]	904	0	XP_017770616.1 | XP_017770618.1	long-chain-fatty-acid--CoA ligase ACSBG2 | long-chain-fatty-acid--CoA ligase ACSBG2	PF00501 | PF00501	AMP-binding enzyme | AMP-binding enzyme	XM_017915127.1 | XM_017915129.1
108558783	alpha-tocopherol transfer protein-like	39.2716530152929	-4.23901565117597	0.993169198477209	26.9088883365846	6.15205364753815e-06	8.6756568667095e-05	XP_019875042.1 alpha-tocopherol transfer protein-like [Aethina tumida]	224	2.3e-69	XP_017771307.1	alpha-tocopherol transfer protein-like	PF00650	CRAL/TRIO domain	XM_017915818.1
108569495	alpha-aminoadipic semialdehyde synthase, mitochondrial-like	286.009256353639	0.448792561045013	0.458840076022605	26.9084173546411	6.15345233466876e-06	8.6756568667095e-05	XP_065173358.1 alpha-aminoadipic semialdehyde synthase, mitochondrial [Dalotia coriaria]	603	1.33e-208	XP_017786557.1	alpha-aminoadipic semialdehyde synthase, mitochondrial-like	PF03435; PF16653	Saccharopine dehydrogenase NADP binding domain; Saccharopine dehydrogenase C-terminal domain	XM_017931068.1
108562726	cell death-inducing p53-target protein 1-like	3094.89458837822	0.641424984196287	0.190582032177939	26.8982473724621	6.18373187887571e-06	8.70717015714e-05	XP_025832521.1 cell death-inducing p53-target protein 1 isoform X2 [Agrilus planipennis]	185	3.08e-59	XP_017776632.1	cell death-inducing p53-target protein 1-like	PF10601	LITAF-like zinc ribbon domain	XM_017921143.1
108565783	tetratricopeptide repeat protein 27	468.921884789963	-0.453979750943623	0.106819030991519	26.8841605352435	6.2259188912644e-06	8.75534791072431e-05	XP_065160875.1 tetratricopeptide repeat protein 27 [Dalotia coriaria]	844	4.72e-299	XP_017780887.1	tetratricopeptide repeat protein 27	PF13181	Tetratricopeptide repeat	XM_017925398.1
108557492	RAS oncogene family member Rab11	2395.15003141746	0.0943886178598339	0.0684361744605278	26.8607719815292	6.29659743252229e-06	8.84341810759493e-05	XP_050518283.1 ras-related protein Rab-11A [Diabrotica virgifera virgifera]	413	1.34e-146	XP_017769508.1	ras-related protein Rab-11A	PF00071	Ras family	XM_017914019.1
108557257	Ribosomal protein L32	11107.3454073033	-0.670410320995675	0.144437031631751	26.8552430283369	6.3134221498022e-06	8.85572355955014e-05	XP_065172395.1 large ribosomal subunit protein eL32 [Dalotia coriaria]	225	7.85e-75	XP_017769187.1	60S ribosomal protein L32	PF01655	Ribosomal protein L32	XM_017913698.1
108565485	Ribosomal protein S15Ab	14423.3575933852	-0.571094737657413	0.133951060451834	26.8429196657664	6.3510839179708e-06	8.89075597569695e-05	XP_046998907.1 40S ribosomal protein S15Aa [Schistocerca americana]	256	3.54e-87	XP_017780477.1	40S ribosomal protein S15Aa	PF00410	Ribosomal protein S8	XM_017924988.1
108569815	chymotrypsin inhibitor-like	52.6500229970207	-4.90226727635828	0.998154866494086	26.8417769645843	6.35458749059647e-06	8.89075597569695e-05	XP_053977591.1 chymotrypsin inhibitor-like [Hylaeus volcanicus]	58.9	1.39e-10	XP_017786997.1	chymotrypsin inhibitor-like	PF01826	Trypsin Inhibitor like cysteine rich domain	XM_017931508.1
108563822	CF transmembrane conductance regulator	66.0274263412606	-0.86433368360665	0.368980329265114	26.8294849126657	6.39239758582323e-06	8.93227769530491e-05	XP_065163142.1 LOW QUALITY PROTEIN: uncharacterized protein [Dalotia coriaria]	1721	0	XP_017778100.1	multidrug resistance-associated protein 4	PF00664; PF00664; PF00005; PF00005	ABC transporter transmembrane region; ABC transporter transmembrane region; ABC transporter; ABC transporter	XM_017922611.1
108561396	ribosomal protein S13	8226.96351885227	-0.649405642227536	0.145113165495944	26.8140228843773	6.44027726799187e-06	8.98774653549616e-05	XP_065157344.1 small ribosomal subunit protein uS15 [Dalotia coriaria]	283	3.59e-97	XP_017774798.1	40S ribosomal protein S13	PF08069; PF00312	Ribosomal S13/S15 N-terminal domain; Ribosomal protein S15	XM_017919309.1
108557437	gastric triacylglycerol lipase-like	321.194040942482	-2.38661597491007	0.460446063349857	26.8085803610808	6.45721554620216e-06	8.99994902841857e-05	XP_068898908.1 gastric triacylglycerol lipase-like [Tenebrio molitor]	228	9.1e-68	XP_017769431.1 | XP_017769433.1	lipase member J-like isoform X1 | lipase member J-like isoform X1	PF00561 | PF00561	alpha/beta hydrolase fold | alpha/beta hydrolase fold	XM_017913942.1 | XM_017913944.1
108556775	Protein phosphatase regulatory B subunit well-rounded	1350.63177678866	-0.167291482333983	0.0723047257450556	26.7867278605368	6.52567366111237e-06	9.07601727654246e-05	XP_065168425.1 serine/threonine-protein phosphatase 2A 56 kDa regulatory subunit gamma isoform-like isoform X1 [Dalotia coriaria]	926	0	XP_017768522.1 | XP_017768523.1 | XP_017768524.1 | XP_017768525.1	serine/threonine-protein phosphatase 2A 56 kDa regulatory subunit gamma isoform-like isoform X1 | serine/threonine-protein phosphatase 2A 56 kDa regulatory subunit gamma isoform-like isoform X1 | serine/threonine-protein phosphatase 2A 56 kDa regulatory subunit gamma isoform-like isoform X1 | serine/threonine-protein phosphatase 2A 56 kDa regulatory subunit gamma isoform-like isoform X1	PF01603 | PF01603 | PF01603 | PF01603	Protein phosphatase 2A regulatory B subunit (B56 family) | Protein phosphatase 2A regulatory B subunit (B56 family) | Protein phosphatase 2A regulatory B subunit (B56 family) | Protein phosphatase 2A regulatory B subunit (B56 family)	XM_017913033.1 | XM_017913034.1 | XM_017913035.1 | XM_017913036.1
108559896	Leucyl-tRNA synthetase	673.18289239715	-0.626482008651712	0.143678549195681	26.7858877802578	6.52831981104301e-06	9.07601727654246e-05	XP_065159901.1 leucine--tRNA ligase, cytoplasmic [Dalotia coriaria]	1894	0	XP_017772759.1 | XP_017772760.1 | XP_017772761.1	leucine--tRNA ligase, cytoplasmic isoform X1 | leucine--tRNA ligase, cytoplasmic isoform X1 | leucine--tRNA ligase, cytoplasmic isoform X1	PF08264; PF22947; PF00133; PF00133 | PF08264; PF22947; PF00133; PF00133 | PF08264; PF22947; PF00133; PF00133	Anticodon-binding domain of tRNA ligase; Ubiquitin-like domain; tRNA synthetases class I (I, L, M and V); tRNA synthetases class I (I, L, M and V) | Anticodon-binding domain of tRNA ligase; Ubiquitin-like domain; tRNA synthetases class I (I, L, M and V); tRNA synthetases class I (I, L, M and V) | Anticodon-binding domain of tRNA ligase; Ubiquitin-like domain; tRNA synthetases class I (I, L, M and…	XM_017917270.1 | XM_017917271.1 | XM_017917272.1
108560567	serine protease easter-like	1125.17563335022	-0.947942084945902	0.182420642427396	26.7756878274908	6.56053392223856e-06	9.10927232211708e-05	XP_068893078.1 melanization protease 1-like isoform X2 [Tenebrio molitor]	417	2.62e-142	XP_017773667.1 | XP_017773668.1	serine protease easter-like isoform X1 | serine protease easter-like isoform X1	PF00089; PF12032 | PF12032; PF00089	Trypsin; Regulatory CLIP domain of proteinases | Regulatory CLIP domain of proteinases; Trypsin	XM_017918178.1 | XM_017918179.1
108561770	sialin	6331.99198872681	-0.712356221767663	0.150546806666598	26.7605008000273	6.60879252118858e-06	9.16469296214825e-05	XP_030752217.1 sialin isoform X1 [Sitophilus oryzae]	683	2.95e-244	XP_017775313.1	sialin	PF07690	Major Facilitator Superfamily	XM_017919824.1
108560352	uncharacterized protein CG1785	979.684123224167	-0.506229946490007	0.168437914430173	26.6940811373475	6.82404350561957e-06	9.45125722852708e-05	XP_008201507.1 ribosome biogenesis protein NOP53 isoform X2 [Tribolium castaneum]	299	8.53e-95	XP_017773354.1	uncharacterized protein CG1785	PF07767	Nop53 (60S ribosomal biogenesis)	XM_017917865.1
108570015	venom protease-like	2432.77131435016	0.517807947841803	0.131412800696576	26.677603617352	6.87851715374942e-06	9.51470452136397e-05	XP_065166029.1 venom protease-like [Dalotia coriaria]	380	2.56e-127	XP_017787313.1 | XP_017787322.1	venom protease-like isoform X1 | venom protease-like isoform X1	PF12032; PF00089 | PF00089; PF12032	Regulatory CLIP domain of proteinases; Trypsin | Trypsin; Regulatory CLIP domain of proteinases	XM_017931824.1 | XM_017931833.1
108560911	uncharacterized LOC108560911	296.360929027287	-0.58394446379119	0.127690322816322	26.674209269904	6.88979241251384e-06	9.5183132159295e-05	XP_065171368.1 uncharacterized protein [Dalotia coriaria]	566	1.43e-200	XP_017774120.1 | XP_017774121.1	uncharacterized protein LOC108560911 isoform X1 | uncharacterized protein LOC108560911 isoform X1	PF00651 | PF00651	BTB/POZ domain | BTB/POZ domain	XM_017918631.1 | XM_017918632.1
108567066	ER membrane protein complex subunit 3	650.747853693447	0.334886072115027	0.100250891818576	26.6621237439579	6.93008767897466e-06	9.56195389173099e-05	XP_065165718.1 ER membrane protein complex subunit 3 [Dalotia coriaria]	450	3.6e-160	XP_017782763.1	ER membrane protein complex subunit 3	PF01956	Integral membrane protein EMC3/TMCO1-like	XM_017927274.1
108558850	Transport and Golgi organization 5	799.758556725355	0.353936935878072	0.0854733903148876	26.6513493615411	6.96620949959072e-06	9.59973386875845e-05	XP_065170578.1 vacuole membrane protein 1-like isoform X1 [Dalotia coriaria]	597	5.54e-210	XP_017771369.1 | XP_017771371.1	vacuole membrane protein 1 isoform X1 | vacuole membrane protein 1 isoform X1	NA | NA	NA | NA	XM_017915880.1 | XM_017915882.1
108556617	acyl-CoA oxidase 1	3262.18380458527	0.666206749285016	0.182828471390257	26.64834795278	6.97630531764604e-06	9.60159916086548e-05	XP_068916097.1 acyl-coenzyme A oxidase 1 [Tenebrio molitor]	972	0	XP_017768288.1	probable peroxisomal acyl-coenzyme A oxidase 1	PF14749; PF22924; PF01756	Acyl-coenzyme A oxidase N-terminal; Acyl-CoA oxidase, C-alpha1 domain; Acyl-CoA oxidase	XM_017912799.1
108563170	pre-mRNA processing factor 40	781.764725568501	-0.360802645422684	0.107796633522245	26.5266015679303	7.39836105710075e-06	0.000101697371076518	XP_065170457.1 LOW QUALITY PROTEIN: pre-mRNA-processing factor 40 homolog A [Dalotia coriaria]	862	2.59e-306	XP_017777261.1	pre-mRNA-processing factor 40 homolog A	PF01846; PF01846; PF01846; PF00397; PF00397	FF domain; FF domain; FF domain; WW domain; WW domain	XM_017921772.1
108564898	probable cytochrome P450 6a23	6087.06918408699	0.207735404419489	0.321756623555173	26.4927140756783	7.52030417618332e-06	0.000103244375958777	XP_065156319.1 cytochrome P450 6k1-like [Dalotia coriaria]	496	3.22e-170	XP_017779587.1	probable cytochrome P450 6a23	PF00067	Cytochrome P450	XM_017924098.1
108565957	lisH domain and HEAT repeat-containing protein KIAA1468 homolog	554.905015198518	0.39491443697885	0.0903354113771663	26.4519960185529	7.66948103762326e-06	0.00010516093662449	XP_065160483.1 RAB11-binding protein RELCH homolog [Dalotia coriaria]	1289	0	XP_017781128.1 | XP_017781129.1	lisH domain and HEAT repeat-containing protein KIAA1468 homolog isoform X1 | lisH domain and HEAT repeat-containing protein KIAA1468 homolog isoform X1	NA | NA	NA | NA	XM_017925639.1 | XM_017925640.1
108569224	glycine N-methyltransferase	11996.2341958173	-1.54113299832313	0.363955343000653	26.4483230181943	7.68308188848781e-06	0.000105216070300825	XP_065158375.1 glycine N-methyltransferase [Dalotia coriaria]	493	3.36e-175	XP_017786180.1 | XP_017786181.1	glycine N-methyltransferase isoform X1 | glycine N-methyltransferase isoform X1	PF08242 | PF08242	Methyltransferase domain | Methyltransferase domain	XM_017930691.1 | XM_017930692.1
108564414	Transmembrane protein 214	1817.22582321617	0.162666073283455	0.107717975702905	26.4236834986237	7.77494424143309e-06	0.00010634148518513	XP_065168674.1 transmembrane protein 214 [Dalotia coriaria]	502	6.78e-168	XP_017778948.1	transmembrane protein 214	PF10151	TMEM214, C-terminal, caspase 4 activator	XM_017923459.1
108561629	putative serine protease K12H4.7	1344.33391489936	-1.07701385748334	0.208291495464035	26.3946003766475	7.8847839721339e-06	0.000107709679559635	XP_065160833.1 putative serine protease K12H4.7 [Dalotia coriaria]	756	5.48e-273	XP_017775143.1	putative serine protease K12H4.7	PF05577	Serine carboxypeptidase S28	XM_017919654.1
108556611	tripeptidyl-peptidase 2	2232.05731235426	0.368755480597543	0.0782951025303269	26.3811183149089	7.93622603370631e-06	0.000108277727364219	XP_065166291.1 tripeptidyl-peptidase 2 [Dalotia coriaria]	1618	0	XP_017768276.1	tripeptidyl-peptidase 2	PF21316; PF12583; PF21223; PF00082; PF12580	TPPII, galactose-binding domain-like; Tripeptidyl peptidase II, C-terminal; Tripeptidyl-peptidase II, first Ig-like domain; Subtilase family; Tripeptidyl peptidase II	XM_017912787.1
108560571	ADP ribosylation factor-like 4	645.687956007072	-0.421078270575924	0.114638628586502	26.3676422982417	7.98797951635134e-06	0.000108848609215989	XP_065161701.1 ADP-ribosylation factor-like protein 4A isoform X2 [Dalotia coriaria]	400	1.77e-141	XP_017773672.1 | XP_017773673.1 | XP_017773674.1	ADP-ribosylation factor-like protein 4A | ADP-ribosylation factor-like protein 4A | ADP-ribosylation factor-like protein 4A	PF00025 | PF00025 | PF00025	ADP-ribosylation factor family | ADP-ribosylation factor family | ADP-ribosylation factor family	XM_017918183.1 | XM_017918184.1 | XM_017918185.1
108556938	neurogenic protein mastermind	415.646853568736	-0.501107700845701	0.171930876381259	26.3166237201977	8.18697959383392e-06	0.000111284154553314	XP_008201260.3 neurogenic protein mastermind isoform X1 [Tribolium castaneum]	720	2.21e-242	XP_017768773.1 | XP_017768774.1 | XP_017768775.1	neurogenic protein mastermind isoform X1 | neurogenic protein mastermind isoform X1 | neurogenic protein mastermind isoform X1	PF09596; PF20802 | PF09596; PF20802 | PF20802	MamL-1 domain; Mastermind-like 1/3, transactivation domain 1 | MamL-1 domain; Mastermind-like 1/3, transactivation domain 1 | Mastermind-like 1/3, transactivation domain 1	XM_017913284.1 | XM_017913285.1 | XM_017913286.1
108567582	mitochondrial import inner membrane translocase subunit Tim17-B-like	1683.48461352369	-0.00377106351297947	0.0625448223517162	26.3176544074407	8.18291083291652e-06	0.000111284154553314	XP_065169427.1 mitochondrial import inner membrane translocase subunit Tim17-B-like [Dalotia coriaria]	295	1.54e-101	XP_017783619.1	mitochondrial import inner membrane translocase subunit Tim17-B-like	PF02466	Tim17/Tim22/Tim23/Pmp24 family	XM_017928130.1
108561304	Protein kinase, cAMP-dependent, catalytic subunit 3	1244.50713121042	0.595238974568091	0.231623770946824	26.2670880257873	8.38492490578869e-06	0.000113833906353866	XP_068905677.1 cAMP-dependent protein kinase catalytic subunit 3 [Tenebrio molitor]	582	2.28e-209	XP_017774662.1 | XP_017774663.1	protein kinase DC2 isoform X1 | protein kinase DC2 isoform X1	PF00069 | PF00069	Protein kinase domain | Protein kinase domain	XM_017919173.1 | XM_017919174.1
108569818	bombyxin A-3 homolog	34.0173805047789	-1.89401765176852	0.541884068401515	26.2450396854732	8.47455853546447e-06	0.000114908736290131	XP_063903748.1 LIRP-like [Zophobas morio]	60.1	4.97e-10	XP_017787000.1	bombyxin A-3 homolog	PF00049	Insulin/IGF/Relaxin family	XM_017931511.1
108560630	ABC transporter G family member 2-like	1788.03889356583	-0.324252797935415	0.122680870880658	26.1971865366019	8.67239818591385e-06	0.000117446299970274	XP_051171259.1 ABC transporter G family member 3-like [Leptopilina boulardi]	1261	0	XP_017773751.1	ABC transporter G family member 2-like	PF00005; PF01061; PF01061; PF00005; PF19055; PF19055	ABC transporter; ABC-2 type transporter; ABC-2 type transporter; ABC transporter; ABC-2 type transporter; ABC-2 type transporter	XM_017918262.1
108559540	copper chaperone for superoxide dismutase-like	395.64826724598	0.766255018409215	0.181186751917169	26.1716503101065	8.77985074362121e-06	0.000118755050144325	XP_065167121.1 copper chaperone for superoxide dismutase-like [Dalotia coriaria]	290	2.63e-97	XP_017772343.1 | XP_017772344.1	copper chaperone for superoxide dismutase-like | copper chaperone for superoxide dismutase-like	PF00403; PF00080 | PF00403; PF00080	Heavy-metal-associated domain; Copper/zinc superoxide dismutase (SODC) | Heavy-metal-associated domain; Copper/zinc superoxide dismutase (SODC)	XM_017916854.1 | XM_017916855.1
108568200	1-acyl-sn-glycerol-3-phosphate acyltransferase delta-like	947.044484892483	0.424041568972996	0.10965390127571	26.1622822490865	8.81960213171045e-06	0.000119145990421373	XP_065164418.1 1-acyl-sn-glycerol-3-phosphate acyltransferase delta-like isoform X2 [Dalotia coriaria]	589	2.1e-210	XP_017784632.1 | XP_017784633.1 | XP_017784634.1	1-acyl-sn-glycerol-3-phosphate acyltransferase delta-like | 1-acyl-sn-glycerol-3-phosphate acyltransferase delta-like | 1-acyl-sn-glycerol-3-phosphate acyltransferase delta-like	PF16076; PF01553 | PF16076; PF01553 | PF16076; PF01553	Acyltransferase C-terminus; Acyltransferase | Acyltransferase C-terminus; Acyltransferase | Acyltransferase C-terminus; Acyltransferase	XM_017929143.1 | XM_017929144.1 | XM_017929145.1
108559233	peroxisomal biogenesis factor 19	3018.68221786323	0.322239587820124	0.118955249011834	26.0714478813282	9.21446837452114e-06	0.000124327403141727	XP_065168388.1 LOW QUALITY PROTEIN: peroxisomal biogenesis factor 19 [Dalotia coriaria]	310	1.09e-103	XP_017771933.1	peroxisomal biogenesis factor 19	PF04614	Pex19 protein family	XM_017916444.1
108568806	glutaredoxin-C4-like	2267.08159778867	0.550985835228529	0.15894884728042	26.0673929748428	9.23250079170013e-06	0.000124417860362261	XP_065165487.1 uncharacterized protein [Dalotia coriaria]	181	5.16e-58	XP_017785586.1 | XP_017785587.1	glutaredoxin-C4-like isoform X1 | glutaredoxin-C4-like isoform X1	PF00462 | PF00462	Glutaredoxin | Glutaredoxin	XM_017930097.1 | XM_017930098.1
108563256	cytochrome P450 9e2-like	1900.60554016217	-1.08403584650722	0.392123076796693	26.0617442701085	9.2576796005533e-06	0.000124604283153035	XP_063915540.1 cytochrome P450 9e2-like [Zophobas morio]	462	4.03e-156	XP_017777370.1	cytochrome P450 9e2-like	PF00067	Cytochrome P450	XM_017921881.1
108560710	Golgi apparatus protein 1	1946.52839879982	0.427491403128209	0.112426169075581	26.0496999604759	9.31159539030109e-06	0.000125176563245626	XP_065163477.1 Golgi apparatus protein 1 [Dalotia coriaria]	1545	0	XP_017773865.1	Golgi apparatus protein 1	PF00839; PF00839; PF00839; PF00839; PF00839; PF00839; PF00839; PF00839; PF00839; PF00839; PF00839; PF00839; PF00839	Cysteine rich repeat; Cysteine rich repeat; Cysteine rich repeat; Cysteine rich repeat; Cysteine rich repeat; Cysteine rich repeat; Cysteine rich repeat; Cysteine rich repeat; Cysteine rich repeat; Cysteine rich repeat; Cysteine rich repeat; Cysteine rich repeat; Cysteine rich repeat	XM_017918376.1
108560631	ribosomal protein L9	10286.6655720865	-0.630415157200118	0.129371033437018	25.9953614482905	9.55875877839095e-06	0.00012834211205754	XP_057661412.1 60S ribosomal protein L9 [Diorhabda carinulata]	332	2.72e-115	XP_017773752.1	60S ribosomal protein L9	PF00347; PF00347	Ribosomal protein L6; Ribosomal protein L6	XM_017918263.1
108565221	ankyrin repeat domain-containing protein 29	365.079978684413	-0.566534481536645	0.140989123357375	25.9864410912868	9.59995437553302e-06	0.000128737849702661	XP_065156011.1 LOW QUALITY PROTEIN: ankyrin repeat domain-containing protein 29 [Dalotia coriaria]	167	3.2e-47	XP_017780050.1	ankyrin repeat domain-containing protein 29	PF13637; PF12796; PF12796	Ankyrin repeats (many copies); Ankyrin repeats (3 copies); Ankyrin repeats (3 copies)	XM_017924561.1
108557520	retinol dehydrogenase 14	2385.43807471144	0.775584456622743	0.22758445996084	25.9801563192099	9.62908469725136e-06	0.000128971021012087	XP_018568422.1 retinol dehydrogenase 14 [Anoplophora glabripennis]	478	4.19e-168	XP_017769544.1	retinol dehydrogenase 14	PF00106	short chain dehydrogenase	XM_017914055.1
108565720	ribosomal protein L38	9263.23410713324	-0.744517204618121	0.160175512731293	25.9772596902745	9.64254041823441e-06	0.000128993935948195	XP_065158848.1 large ribosomal subunit protein eL38 [Dalotia coriaria]	128	2.35e-38	XP_017780797.1	60S ribosomal protein L38	PF01781	Ribosomal L38e protein family	XM_017925308.1
108559113	lipase member H-A-like	38.7018503073297	1.51713193833653	0.496347174083025	25.9249908653845	9.88859249452541e-06	0.000131964047833989	XP_044264250.1 pancreatic lipase-related protein 2-like [Tribolium madens]	271	1.01e-86	XP_017771746.1	lipase member H-A-like	PF00151	Lipase	XM_017916257.1
108563514	Solute carrier family 35 member B1 homolog meigo	657.021711587242	0.360051844591814	0.151848949258855	25.9253583512926	9.88684090853069e-06	0.000131964047833989	XP_065163549.1 solute carrier family 35 member B1 homolog [Dalotia coriaria]	423	9.01e-147	XP_017777696.1	solute carrier family 35 member B1 homolog	PF08449	UAA transporter family	XM_017922207.1
108563114	ribosomal protein L27	9967.8572170739	-0.725174147808979	0.178688619654761	25.8542104964552	1.02317955027546e-05	0.000136378410202371	XP_065156081.1 large ribosomal subunit protein eL27 [Dalotia coriaria]	244	1.93e-82	XP_017777183.1 | XP_017777184.1	60S ribosomal protein L27 | 60S ribosomal protein L27	PF01777; PF00467 | PF01777; PF00467	Ribosomal L27e protein family; KOW motif | Ribosomal L27e protein family; KOW motif	XM_017921694.1 | XM_017921695.1
108567120	ribosomal protein S8	29123.2119257692	-0.680794948860738	0.152709803706766	25.8234579163351	1.03845874499333e-05	0.000138247180560748	XP_025830904.1 40S ribosomal protein S8 [Agrilus planipennis]	367	1.54e-128	XP_017782882.1	40S ribosomal protein S8	PF01201	Ribosomal protein S8e	XM_017927393.1
108565152	glucose dehydrogenase [FAD, quinone]-like	199.690135651915	0.602216482206358	0.39887610479447	25.8160686627082	1.04216381684543e-05	0.000138404899642242	XP_065173140.1 glucose dehydrogenase [FAD, quinone]-like [Dalotia coriaria]	844	2.72e-302	XP_017779939.1	glucose dehydrogenase [FAD, quinone]-like	PF00732; PF05199	GMC oxidoreductase; GMC oxidoreductase	XM_017924450.1
108565563	kynurenine--oxoglutarate transaminase 3	1427.56479485048	0.372160495940094	0.129742943400652	25.8168914003831	1.0417506337379e-05	0.000138404899642242	XP_044727744.1 kynurenine aminotransferase [Chrysoperla carnea]	629	2.55e-223	XP_017780585.1	kynurenine--oxoglutarate transaminase 3	PF00155	Aminotransferase class I and II	XM_017925096.1
108560360	FUS RNA binding protein cabeza	3201.15203539889	-0.473896204377535	0.139463893063272	25.7954929256259	1.05255037443552e-05	0.0001394056209165	XP_065174214.1 RNA-binding protein cabeza-like isoform X2 [Dalotia coriaria]	266	1.04e-82	XP_017773362.1 | XP_017773363.1 | XP_017773365.1	RNA-binding protein cabeza isoform X1 | RNA-binding protein cabeza isoform X1 | RNA-binding protein cabeza isoform X1	PF00076 | PF00076 | PF00076	RNA recognition motif | RNA recognition motif | RNA recognition motif	XM_017917873.1 | XM_017917874.1 | XM_017917876.1
108561844	uncharacterized oxidoreductase dhs-27-like	6497.32071494988	1.90431421469848	0.406876205259253	25.793608198511	1.05350692306924e-05	0.0001394056209165	XP_018561758.1 uncharacterized protein LOC108903900 [Anoplophora glabripennis]	400	2.05e-135	XP_017775415.1 | XP_017775416.1	uncharacterized oxidoreductase dhs-27-like | uncharacterized oxidoreductase dhs-27-like	PF02958 | PF02958	Ecdysteroid kinase-like family | Ecdysteroid kinase-like family	XM_017919926.1 | XM_017919927.1
108567598	uncharacterized LOC108567598	4347.6148022976	-0.246314483876932	0.0753087937132139	25.7938009232757	1.05340907040126e-05	0.0001394056209165	XP_065157742.1 uncharacterized protein [Dalotia coriaria]	476	2.85e-155	XP_017783693.1 | XP_017783774.1	uncharacterized protein LOC108567598 | uncharacterized protein LOC108567598	PF15376 | PF15376	Domain of unknown function (DUF4603) | Domain of unknown function (DUF4603)	XM_017928204.1 | XM_017928285.1
108560894	ancient ubiquitous protein 1-like	984.43023684121	0.263846693237407	0.0871070075217713	25.7618704563967	1.06974549113751e-05	0.00014122157543211	XP_065162401.1 lipid droplet-regulating VLDL assembly factor AUP1-like [Dalotia coriaria]	340	2.48e-111	XP_017774099.1	ancient ubiquitous protein 1-like	NA	NA	XM_017918610.1
108563735	Ribosomal protein S28b	14952.6210470769	-0.611358841673859	0.131707198506026	25.7617609038567	1.06980197359115e-05	0.00014122157543211	NP_001119670.1 ribosomal protein S28e-like [Acyrthosiphon pisum]	124	6.89e-37	XP_017777980.1	40S ribosomal protein S28	PF01200	Ribosomal protein S28e	XM_017922491.1
108568409	glutathione S-transferase theta-1-like	6289.22702758806	1.1397534276546	0.442132660144196	25.7527051931006	1.0744811612467e-05	0.000141668986722359	XP_015837903.1 glutathione S-transferase theta-1 [Tribolium castaneum]	306	6.32e-104	XP_017784966.1	glutathione S-transferase theta-1-like	PF00043; PF02798	Glutathione S-transferase, C-terminal domain; Glutathione S-transferase, N-terminal domain	XM_017929477.1
108558093	Ecdysone-induced protein 93F	1366.76749138521	-0.374539945465234	0.114434326995366	25.7249546092243	1.08894767553761e-05	0.000143216738914741	XP_023014290.1 mushroom body large-type Kenyon cell-specific protein 1-like [Leptinotarsa decemlineata]	748	2.08e-250	XP_017770388.1 | XP_017770389.1 | XP_017770390.1	mushroom body large-type Kenyon cell-specific protein 1 isoform X1 | mushroom body large-type Kenyon cell-specific protein 1 isoform X1 | mushroom body large-type Kenyon cell-specific protein 1 isoform X1	PF05225; PF05225 | PF05225; PF05225 | PF05225; PF05225	helix-turn-helix, Psq domain; helix-turn-helix, Psq domain | helix-turn-helix, Psq domain; helix-turn-helix, Psq domain | helix-turn-helix, Psq domain; helix-turn-helix, Psq domain	XM_017914899.1 | XM_017914900.1 | XM_017914901.1
108559045	serine--pyruvate aminotransferase, mitochondrial	197.764384595351	-2.81351232531667	0.546409794200256	25.7226991339168	1.09013196515272e-05	0.000143216738914741	XP_065173597.1 alanine--glyoxylate aminotransferase [Dalotia coriaria]	625	1.5e-224	XP_017771663.1 | XP_017771664.1	serine--pyruvate aminotransferase, mitochondrial | serine--pyruvate aminotransferase, mitochondrial	PF00266 | PF00266	Aminotransferase class-V | Aminotransferase class-V	XM_017916174.1 | XM_017916175.1
108565553	phosphorylase kinase gamma	839.056074910355	-0.51618209337956	0.112688296215927	25.725321136324	1.0887553432044e-05	0.000143216738914741	XP_068900684.1 phosphorylase b kinase gamma catalytic chain, skeletal muscle/heart isoform isoform X1 [Tenebrio molitor]	701	1.15e-253	XP_017780574.1 | XP_017780580.1 | XP_017780588.1	phosphorylase b kinase gamma catalytic chain, skeletal muscle/heart isoform isoform X1 | phosphorylase b kinase gamma catalytic chain, skeletal muscle/heart isoform isoform X1 | phosphorylase b kinase gamma catalytic chain, skeletal muscle/heart isoform isoform X1	PF00069 | PF00069 | PF00069	Protein kinase domain | Protein kinase domain | Protein kinase domain	XM_017925085.1 | XM_017925091.1 | XM_017925099.1
108561182	BMP and activin membrane-bound inhibitor homolog	86.329261897069	-0.737016466285778	0.220865344056276	25.716539684538	1.09337267381531e-05	0.000143470873076626	XP_065173797.1 uncharacterized protein [Dalotia coriaria]	138	2.06e-35	XP_017774494.1	BMP and activin membrane-bound inhibitor homolog	PF06211; PF19337	BMP and activin membrane-bound inhibitor (BAMBI) N-terminal domain; BMP and activin membrane-bound inhibitor homolog C-terminus	XM_017919005.1
108559539	chymotrypsin-2-like	105.922994847361	1.79485277870457	0.400581901460887	25.7068679563629	1.09848071536399e-05	0.000143969137193827	XP_065167594.1 chymotrypsin-like [Dalotia coriaria]	289	5.07e-95	XP_017772341.1	chymotrypsin-2-like	PF00089	Trypsin	XM_017916852.1
108569400	uncharacterized LOC108569400	150.597253669307	-1.73807638927693	0.40508793503211	25.6887885431336	1.10809310721705e-05	0.000145055859315433	XP_063913482.1 uncharacterized protein LOC135130091 isoform X1 [Zophobas morio]	567	2.56e-199	XP_017786424.1 | XP_017786425.1 | XP_017786427.1 | XP_017786428.1	uncharacterized protein LOC108569400 isoform X1 | uncharacterized protein LOC108569400 isoform X1 | uncharacterized protein LOC108569400 isoform X1 | uncharacterized protein LOC108569400 isoform X1	PF16041; PF16040 | PF16041; PF16040 | PF16041 | NA	E3 ubiquitin-protein ligase APD1-4, middle domain; E3 ubiquitin-protein ligase APD1-4, N-terminal | E3 ubiquitin-protein ligase APD1-4, middle domain; E3 ubiquitin-protein ligase APD1-4, N-terminal | E3 ubiquitin-protein ligase APD1-4, middle domain | NA	XM_017930935.1 | XM_017930936.1 | XM_017930938.1 | XM_017930939.1
108558312	pre-mRNA processing factor 8	1648.26150881278	-0.450244208280068	0.117478745175159	25.6699516864072	1.11819744350316e-05	0.000146204315738038	XP_056648803.1 pre-mRNA-processing-splicing factor 8 [Diorhabda sublineata]	4667	0	XP_017770679.1 | XP_017770680.1	pre-mRNA-processing-splicing factor 8 | pre-mRNA-processing-splicing factor 8	PF08084; PF12134; PF10597; PF10596; PF08083; PF10598; PF08082; PF01398 | PF08084; PF12134; PF10597; PF10596; PF08083; PF10598; PF08082; PF01398	PROCT (NUC072) domain; PRP8 domain IV core; U5-snRNA binding site 2 of PrP8; U6-snRNA interacting domain of PrP8; PROCN (NUC071) domain; RNA recognition motif of the spliceosomal PrP8; PRO8NT (NUC069), PrP8 N-terminal domain; JAB1/Mov34/MPN/PAD-1 ubiquitin protease | PROCT (NUC072) domain; PRP8 domain IV core; U5-snRNA binding site 2 of PrP8; U6-snRNA interacting domain of PrP8; PROCN (NUC071) do…	XM_017915190.1 | XM_017915191.1
108569789	46 kDa FK506-binding nuclear protein-like	769.678940596466	-0.599790380905226	0.138912542350723	25.6473888373345	1.13042145481624e-05	0.00014762685895656	XP_065169984.1 46 kDa FK506-binding nuclear protein isoform X1 [Dalotia coriaria]	308	5.31e-99	XP_017786965.1 | XP_017786973.1	46 kDa FK506-binding nuclear protein-like isoform X1 | 46 kDa FK506-binding nuclear protein-like isoform X1	PF00254; PF17800 | PF00254; PF17800	FKBP-type peptidyl-prolyl cis-trans isomerase; Nucleoplasmin-like domain | FKBP-type peptidyl-prolyl cis-trans isomerase; Nucleoplasmin-like domain	XM_017931476.1 | XM_017931484.1
108558915	ceramide kinase	314.381916158252	0.431373923026487	0.0998934305457693	25.5837181846656	1.16563999490281e-05	0.000151952431177918	XP_022915132.1 ceramide kinase isoform X2 [Onthophagus taurus]	683	5.03e-244	XP_017771467.1	ceramide kinase	PF00781; PF19280	Diacylglycerol kinase catalytic domain; Ceramide kinase C-terminal domain	XM_017915978.1
108566031	Surfeit locus protein 6	445.794223005823	-0.432414146231522	0.126387616388337	25.5825244129732	1.16631065722467e-05	0.000151952431177918	XP_018575032.1 surfeit locus protein 6 homolog [Anoplophora glabripennis]	204	1.18e-61	XP_017781218.1	surfeit locus protein 6 homolog	PF04935	Surfeit locus protein 6	XM_017925729.1
108560354	transmembrane emp24 domain-containing protein opossum	333.502002459525	0.463911356043792	0.0993019373599087	25.5793813724529	1.16807826174846e-05	0.000152002411715443	XP_065170089.1 transmembrane emp24 domain-containing protein 5-like [Dalotia coriaria]	258	1.21e-84	XP_017773356.1	transmembrane emp24 domain-containing protein 5	PF01105	emp24/gp25L/p24 family/GOLD	XM_017917867.1
108566533	uncharacterized LOC108566533	981.399654954874	-1.72535313863744	0.343564174217066	25.5427473880077	1.18887880466111e-05	0.000154526105462639	XP_065171503.1 uncharacterized protein [Dalotia coriaria]	120	3.44e-31	XP_017781952.1 | XP_017781953.1	uncharacterized protein LOC108566533 | uncharacterized protein LOC108566533	NA | NA	NA | NA	XM_017926463.1 | XM_017926464.1
108560099	lon protease homolog, mitochondrial	2058.56950471539	0.148532900494784	0.126574819288971	25.524939520066	1.19912299763957e-05	0.00015567337923257	XP_018567010.1 lon protease homolog, mitochondrial isoform X1 [Anoplophora glabripennis]	1434	0	XP_017773031.1 | XP_017773032.1	lon protease homolog, mitochondrial isoform X1 | lon protease homolog, mitochondrial isoform X1	PF00004; PF02190; PF05362; PF22667 | PF22667; PF02190; PF00004; PF05362	ATPase family associated with various cellular activities (AAA); ATP-dependent protease La (LON) substrate-binding domain; Lon protease (S16) C-terminal proteolytic domain; Lon protease AAA+ ATPase lid domain | Lon protease AAA+ ATPase lid domain; ATP-dependent protease La (LON) substrate-binding domain; ATPase family associated with various cellular activities (AAA); Lon protease (S16) C-termina…	XM_017917542.1 | XM_017917543.1
108567883	uncharacterized LOC108567883	509.561487059606	0.421572472728549	0.101652895050659	25.5038270159428	1.21138231463107e-05	0.000157079243938524	XP_063905804.1 uncharacterized protein LOC135124566 [Zophobas morio]	368	3.42e-113	XP_017784092.1	uncharacterized protein LOC108567883	PF16013; PF16013	Domain of unknown function (DUF4781); Domain of unknown function (DUF4781)	XM_017928603.1
108559003	6-phosphofructo-2-kinase/fructose-2,6-biphosphatase	4585.98687455454	-0.448407151361875	0.109556738649707	25.4839268108975	1.2230520813569e-05	0.000158405436433288	XP_065155936.1 6-phosphofructo-2-kinase/fructose-2,6-bisphosphatase isoform X1 [Dalotia coriaria]	889	0	XP_017771602.1 | XP_017771603.1 | XP_017771604.1 | XP_017771605.1	6-phosphofructo-2-kinase/fructose-2,6-bisphosphatase isoform X1 | 6-phosphofructo-2-kinase/fructose-2,6-bisphosphatase isoform X1 | 6-phosphofructo-2-kinase/fructose-2,6-bisphosphatase isoform X1 | 6-phosphofructo-2-kinase/fructose-2,6-bisphosphatase isoform X1	PF01591; PF00300 | PF01591; PF00300 | PF01591; PF00300 | PF00300; PF01591	6-phosphofructo-2-kinase; Histidine phosphatase superfamily (branch 1) | 6-phosphofructo-2-kinase; Histidine phosphatase superfamily (branch 1) | 6-phosphofructo-2-kinase; Histidine phosphatase superfamily (branch 1) | Histidine phosphatase superfamily (branch 1); 6-phosphofructo-2-kinase	XM_017916113.1 | XM_017916114.1 | XM_017916115.1 | XM_017916116.1
108566967	mannosyl-oligosaccharide alpha-1,2-mannosidase IA-like	2440.18801872489	0.148143146178392	0.179904483918721	25.4516781340997	1.24220164974976e-05	0.000160696121545366	XP_068911323.1 mannosyl-oligosaccharide 1,2-alpha-mannosidase IA-like isoform X1 [Tenebrio molitor]	1018	0	XP_017782610.1 | XP_017782611.1	mannosyl-oligosaccharide 1,2-alpha-mannosidase IA-like isoform X1 | mannosyl-oligosaccharide 1,2-alpha-mannosidase IA-like isoform X1	PF01532 | PF01532	Glycosyl hydrolase family 47 | Glycosyl hydrolase family 47	XM_017927121.1 | XM_017927122.1
108558050	Ferritin 2 light chain homologue	32562.8053508273	-0.561194342751198	0.131985224954567	25.4379748145311	1.25042904789397e-05	0.000161570143917877	XP_060529379.1 ferritin-2 heavy chain [Cylas formicarius]	216	1.73e-68	XP_017770329.1	ferritin light chain, oocyte isoform	PF00210	Ferritin-like domain	XM_017914840.1
108567872	atos homolog atossa	718.738204464191	0.532038384396366	0.134900821285515	25.3789140583438	1.28651507033943e-05	0.000166037544271891	XP_065171336.1 atos homolog protein A-like [Dalotia coriaria]	832	2.71e-293	XP_017784072.1 | XP_017784073.1 | XP_017784074.1	protein FAM214A isoform X1 | protein FAM214A isoform X1 | protein FAM214A isoform X1	PF13889; PF13915 | PF13889; PF13915 | PF13889; PF13915	Chromosome segregation during meiosis; Domain of unknown function (DUF4210) | Chromosome segregation during meiosis; Domain of unknown function (DUF4210) | Chromosome segregation during meiosis; Domain of unknown function (DUF4210)	XM_017928583.1 | XM_017928584.1 | XM_017928585.1
108561449	5-hydroxytryptamine receptor 1-like	465.873507840047	0.731681152617488	0.244295872580779	25.3549776047695	1.30143421919832e-05	0.000167765868890319	XP_031350548.1 5-hydroxytryptamine receptor 1-like [Photinus pyralis]	311	2.51e-106	XP_017774878.1	5-hydroxytryptamine receptor 1-like	PF00001	7 transmembrane receptor (rhodopsin family)	XM_017919389.1
108564352	R3H domain containing protein encore	930.602672002146	-0.341751628554519	0.0930779632024306	25.3357420721582	1.31354828956019e-05	0.000169128966755447	XP_068895721.1 cAMP-regulated phosphoprotein 21 isoform X2 [Tenebrio molitor]	757	2.89e-255	XP_017778858.1 | XP_017778859.1 | XP_017778860.1 | XP_017778861.1 | XP_017778862.1	cAMP-regulated phosphoprotein 21 isoform X1 | cAMP-regulated phosphoprotein 21 isoform X1 | cAMP-regulated phosphoprotein 21 isoform X1 | cAMP-regulated phosphoprotein 21 isoform X1 | cAMP-regulated phosphoprotein 21 isoform X1	PF12752; PF01424 | PF12752; PF01424 | PF12752; PF01424 | PF01424; PF12752 | PF12752; PF01424	SUZ domain; R3H domain | SUZ domain; R3H domain | SUZ domain; R3H domain | R3H domain; SUZ domain | SUZ domain; R3H domain	XM_017923369.1 | XM_017923370.1 | XM_017923371.1 | XM_017923372.1 | XM_017923373.1
108569220	uncharacterized LOC108569220	4165.14800310749	2.21289373665158	0.52137588236231	25.3136770614858	1.32758281264403e-05	0.000170735855167089	XP_008196876.1 uncharacterized protein LOC103313983 [Tribolium castaneum]	197	2.37e-59	XP_017786171.1	uncharacterized protein LOC108569220	NA	NA	XM_017930682.1
108559121	neurotrimin-like	1323.38943272616	-0.552954897734755	0.13089156840716	25.3025950880176	1.33468784141463e-05	0.000171448848681367	XP_065161813.1 peroxidasin homolog isoform X2 [Dalotia coriaria]	331	1.38e-106	XP_017771759.1	neurotrimin-like	PF07679; PF13927; PF13927	Immunoglobulin I-set domain; Immunoglobulin domain; Immunoglobulin domain	XM_017916270.1
108565780	mannose phosphate isomerase	665.912437991049	-0.694070500625172	0.159666120737932	25.293568344363	1.34050320220011e-05	0.000171794010148935	XP_017885691.1 mannose-6-phosphate isomerase [Ceratina calcarata]	387	9.49e-130	XP_017780883.1	mannose-6-phosphate isomerase	PF20511; PF20512	Phosphomannose isomerase type I, catalytic domain; Phosphomannose isomerase type I, helical insertion domain	XM_017925394.1
108567317	uncharacterized LOC108567317	80.6174308752964	1.29807726096474	0.296956430733459	25.2944414524054	1.33993961193816e-05	0.000171794010148935	XP_065163155.1 uncharacterized protein [Dalotia coriaria]	179	1.61e-53	XP_017783195.1	uncharacterized protein LOC108567317	NA	NA	XM_017927706.1
108560091	lysozyme c-1-like	1040.24960720223	0.456812131594195	0.331859197969793	25.2766201410315	1.35149019304117e-05	0.000173000195689641	XP_065156599.1 lysozyme B-like [Dalotia coriaria]	126	2.04e-35	XP_017773019.1 | XP_017773020.1	lysozyme c-1-like | lysozyme c-1-like	PF00062 | PF00062	C-type lysozyme/alpha-lactalbumin family | C-type lysozyme/alpha-lactalbumin family	XM_017917530.1 | XM_017917531.1
108566513	SET domain-containing protein upSET	2036.57320318984	-0.397695813586074	0.105932139288738	25.2691684100496	1.35634929142105e-05	0.000173420072964812	XP_065155573.1 LOW QUALITY PROTEIN: proteoglycan 4 [Dalotia coriaria]	1183	0	XP_017781914.1 | XP_017781915.1 | XP_017781916.1 | XP_017781917.1 | XP_017781918.1 | XP_017781919.1	uncharacterized protein LOC108566513 isoform X1 | uncharacterized protein LOC108566513 isoform X1 | uncharacterized protein LOC108566513 isoform X1 | uncharacterized protein LOC108566513 isoform X1 | uncharacterized protein LOC108566513 isoform X1 | uncharacterized protein LOC108566513 isoform X1	PF20826; PF00856 | PF20826; PF00856 | PF20826; PF00856 | PF20826; PF00856 | PF20826; PF00856 | PF00856; PF20826	PhD finger domain; SET domain | PhD finger domain; SET domain | PhD finger domain; SET domain | PhD finger domain; SET domain | PhD finger domain; SET domain | SET domain; PhD finger domain	XM_017926425.1 | XM_017926426.1 | XM_017926427.1 | XM_017926428.1 | XM_017926429.1 | XM_017926430.1
108562580	uncharacterized transmembrane protein DDB_G0289901-like	293.565893410806	-0.323308078279182	0.106874882075784	25.2560818650423	1.36492491426008e-05	0.000174313608526959	XP_065167249.1 zinc finger protein 609 isoform X2 [Dalotia coriaria]	204	2.29e-55	XP_017776459.1	uncharacterized transmembrane protein DDB_G0289901-like	NA	NA	XM_017920970.1
108562027	sterol O-acyltransferase 1	838.58802451994	1.01570405646493	0.357204797868961	25.2410475928397	1.37484363341786e-05	0.000175376395189644	XP_060529016.1 sterol O-acyltransferase 1-like isoform X1 [Cylas formicarius]	254	3.61e-77	XP_017775692.1	sterol O-acyltransferase 1	PF03062	MBOAT, membrane-bound O-acyltransferase family	XM_017920203.1
108563139	Matrix metalloproteinase 1	254.044234712752	-1.14210033350459	0.2977128719264	25.2193117522088	1.38931084185118e-05	0.000177016252622407	XP_031345608.1 matrix metalloproteinase-19-like [Photinus pyralis]	197	2.34e-55	XP_017777221.1	neutrophil collagenase	PF00045; PF00045; PF00413; PF01471	Hemopexin; Hemopexin; Matrixin; Putative peptidoglycan binding domain	XM_017921732.1
108563796	lipase member K-like	9957.51457627218	0.553885430835089	0.155397461262603	25.2149308392713	1.39224507222022e-05	0.000177184561161004	XP_060527871.1 lipase member K-like [Cylas formicarius]	213	2.83e-62	XP_017778066.1	lipase member K-like	PF00561	alpha/beta hydrolase fold	XM_017922577.1
108569222	serine/threonine-protein kinase minibrain	689.220224808732	-0.219628176724425	0.0837995668796568	25.2015601629057	1.40123869227021e-05	0.000178122737930599	XP_065158157.1 serine/threonine-protein kinase minibrain isoform X3 [Dalotia coriaria]	902	0	XP_017786173.1 | XP_017786174.1 | XP_017786175.1 | XP_017786176.1 | XP_017786177.1 | XP_017786178.1 | XP_017786179.1	serine/threonine-protein kinase minibrain isoform X1 | serine/threonine-protein kinase minibrain isoform X1 | serine/threonine-protein kinase minibrain isoform X1 | serine/threonine-protein kinase minibrain isoform X1 | serine/threonine-protein kinase minibrain isoform X1 | serine/threonine-protein kinase minibrain isoform X1 | serine/threonine-protein kinase minibrain isoform X1	PF00069 | PF00069 | PF00069 | PF00069 | PF00069 | PF00069 | PF00069	Protein kinase domain | Protein kinase domain | Protein kinase domain | Protein kinase domain | Protein kinase domain | Protein kinase domain | Protein kinase domain	XM_017930684.1 | XM_017930685.1 | XM_017930686.1 | XM_017930687.1 | XM_017930688.1 | XM_017930689.1 | XM_017930690.1
108565963	chromatin licensing and DNA replication factor double parked	246.182867668174	0.890265217434176	0.223294661522315	25.1632958582109	1.42729806854235e-05	0.000181225603315615	XP_056634459.1 DNA replication factor Cdt1 [Diorhabda sublineata]	470	2.98e-157	XP_017781135.1	DNA replication factor Cdt1-like	PF08839; PF16679	DNA replication factor CDT1 like; DNA replication factor Cdt1 C-terminal domain	XM_017925646.1
108567539	D-amino acid oxidase 2	1386.49249515685	-0.432574904761001	0.294969690169132	25.1512765299708	1.43558297234917e-05	0.000182067064495508	XP_022907853.2 D-amino-acid oxidase-like [Onthophagus taurus]	353	6.12e-119	XP_017783561.1	D-aspartate oxidase	PF01266	FAD dependent oxidoreductase	XM_017928072.1
108561164	transcription factor BTF3 homolog 4	3627.49135589093	-0.46392885545176	0.0963442328586535	25.1220632743742	1.45592006779269e-05	0.000184433334539413	XP_019756626.1 transcription factor BTF3 homolog 4 [Dendroctonus ponderosae]	270	2.35e-91	XP_017774470.1	transcription factor BTF3 homolog 4	PF01849	NAC domain	XM_017918981.1
108562872	uncharacterized protein T28D9.3-like	1749.78211713041	0.747433123869998	0.191090431991731	25.0247482579534	1.52576180982656e-05	0.000193058087065957	XP_031358540.1 phospholipid phosphatase 1-like isoform X2 [Photinus pyralis]	328	3.05e-109	XP_017776853.1 | XP_017776854.1 | XP_017776855.1	phospholipid phosphatase 2-like isoform X1 | phospholipid phosphatase 2-like isoform X1 | phospholipid phosphatase 2-like isoform X1	PF01569 | PF01569 | PF01569	PAP2 superfamily | PAP2 superfamily | PAP2 superfamily	XM_017921364.1 | XM_017921365.1 | XM_017921366.1
108557304	facilitated trehalose transporter Tret1-like	159.139132973285	0.789471327390605	0.226924918715534	25.020587640227	1.52882117594603e-05	0.00019322258890006	XP_068901914.1 facilitated trehalose transporter Tret1-2 homolog isoform X1 [Tenebrio molitor]	567	1.88e-197	XP_017769251.1 | XP_017769252.1	facilitated trehalose transporter Tret1-like | facilitated trehalose transporter Tret1-like	PF00083 | PF00083	Sugar (and other) transporter | Sugar (and other) transporter	XM_017913762.1 | XM_017913763.1
108558333	vegetative cell wall protein gp1-like	23.5199842822401	-6.66000829965762	1.5975921085164	25.0028622455764	1.54192361185113e-05	0.000194654563551275	NA	NA	NA	XP_017770708.1	vegetative cell wall protein gp1-like	NA	NA	XM_017915219.1
108567740	COUP transcription factor 2	362.51912362815	-0.971234043196879	0.216718880199066	24.9573782144769	1.57605945889585e-05	0.0001987354883703	XP_068916539.1 steroid receptor seven-up, isoforms B/C isoform X2 [Tenebrio molitor]	781	1.72e-285	XP_017783864.1	steroid receptor seven-up, isoforms B/C	PF00105; PF00104	Zinc finger, C4 type (two domains); Ligand-binding domain of nuclear hormone receptor	XM_017928375.1
108561985	uncharacterized LOC108561985	119.445678605189	-0.750774456794489	0.249864493321499	24.9034221802382	1.61753186057257e-05	0.000203731105787483	XP_049818578.1 GTP-binding protein REM 1 [Aethina tumida]	128	2.16e-31	XP_017775636.1	uncharacterized protein LOC108561985	NA	NA	XM_017920147.1
108568190	nostrin	1066.69284844297	0.518808192451038	0.142407524273833	24.8994488794049	1.6206285364484e-05	0.000203887322059711	XP_065164751.1 uncharacterized protein Nost [Dalotia coriaria]	935	0	XP_017784617.1 | XP_017784618.1 | XP_017784620.1	nostrin isoform X1 | nostrin isoform X1 | nostrin isoform X1	PF14604; PF00611 | PF00611; PF14604 | PF00611; PF14604	Variant SH3 domain; Fes/CIP4, and EFC/F-BAR homology domain | Fes/CIP4, and EFC/F-BAR homology domain; Variant SH3 domain | Fes/CIP4, and EFC/F-BAR homology domain; Variant SH3 domain	XM_017929128.1 | XM_017929129.1 | XM_017929131.1
108564084	transmembrane channel-like protein 5	426.814143608439	0.328469780071347	0.0733284731713359	24.896764663236	1.62272388152531e-05	0.000203917350009068	XP_031354327.1 transmembrane channel-like protein 7 isoform X1 [Photinus pyralis]	535	1.25e-177	XP_017778478.1 | XP_017778479.1	transmembrane channel-like protein 5 isoform X1 | transmembrane channel-like protein 5 isoform X1	PF07810 | PF07810	TMC domain | TMC domain	XM_017922989.1 | XM_017922990.1
108562611	facilitated trehalose transporter Tret1-like	210.021321187834	2.13818980478515	0.553083000063841	24.885178146445	1.63179955111454e-05	0.000204823479655897	XP_044264329.1 facilitated trehalose transporter Tret1-like [Tribolium madens]	403	2.68e-134	XP_017776506.1	facilitated trehalose transporter Tret1-like	PF00083	Sugar (and other) transporter	XM_017921017.1
108568645	spermine oxidase-like	2734.0383064992	-0.313329706276515	0.323672860308812	24.8597277209305	1.65191281641676e-05	0.000206875239027426	XP_044263973.1 spermine oxidase-like [Tribolium madens]	495	5.25e-170	XP_017785342.1	spermine oxidase-like	PF01593	Flavin containing amine oxidoreductase	XM_017929853.1
108569068	peptidoglycan-recognition protein SC2-like	28.6036816613928	2.35904829318461	0.484557170183525	24.8618378358902	1.65023585445389e-05	0.000206875239027426	XP_046831405.1 peptidoglycan recognition protein 3-like [Vespa crabro]	226	6.26e-70	XP_017785949.1	peptidoglycan-recognition protein SC2-like	PF01510	N-acetylmuramoyl-L-alanine amidase	XM_017930460.1
108561625	tuberous sclerosis 1 protein hamartin	1145.08764413384	-0.21690193411236	0.0792981163626317	24.8532146532381	1.65709963946884e-05	0.000207148330780895	XP_065161961.1 hamartin isoform X2 [Dalotia coriaria]	827	1.75e-284	XP_017775139.1 | XP_017775140.1	hamartin isoform X1 | hamartin isoform X1	PF04388 | PF04388	Hamartin protein | Hamartin protein	XM_017919650.1 | XM_017919651.1
108567295	Src homology 2 domain-containing protein sprint	1509.09430251812	-0.241588369029021	0.084521395187325	24.8522545185661	1.65786563558597e-05	0.000207148330780895	XP_065159759.1 protein sprint [Dalotia coriaria]	1590	0	XP_017783155.1	protein sprint	PF00017; PF00788; PF02204	SH2 domain; Ras association (RalGDS/AF-6) domain; Vacuolar sorting protein 9 (VPS9) domain	XM_017927666.1
108559829	mitochondrial ribosomal protein L20	565.821034288567	0.176820860681001	0.0893388309184416	24.8378456185701	1.66940355814093e-05	0.000208352946352975	XP_065163641.1 large ribosomal subunit protein bL20m [Dalotia coriaria]	246	1.77e-82	XP_017772675.1	39S ribosomal protein L20, mitochondrial	PF00453	Ribosomal protein L20	XM_017917186.1
108559497	low-density lipoprotein receptor-related protein 2-like	548.508448577102	1.19395250172162	0.318910561065806	24.8298238421864	1.6758616480017e-05	0.000208921549148725	XP_020285262.1 modular serine protease-like isoform X2 [Pseudomyrmex gracilis]	73.2	1.18e-11	XP_017772286.1	low-density lipoprotein receptor-related protein 2-like	PF00057; PF00057	Low-density lipoprotein receptor domain class A; Low-density lipoprotein receptor domain class A	XM_017916797.1
108556704	TBP-associated factor 4	918.406710109008	-0.22056416642111	0.0800402419689125	24.8193793163162	1.68430756193634e-05	0.000209736394022073	XP_031356275.1 transcription initiation factor TFIID subunit 4 isoform X1 [Photinus pyralis]	1018	0	XP_017768437.1 | XP_017768526.1 | XP_017768601.1	transcription initiation factor TFIID subunit 4 isoform X1 | transcription initiation factor TFIID subunit 4 isoform X1 | transcription initiation factor TFIID subunit 4 isoform X1	PF07531; PF05236 | PF05236; PF07531 | PF05236; PF07531	NHR1 homology to TAF; Transcription initiation factor TFIID component TAF4 family | Transcription initiation factor TFIID component TAF4 family; NHR1 homology to TAF | Transcription initiation factor TFIID component TAF4 family; NHR1 homology to TAF	XM_017912948.1 | XM_017913037.1 | XM_017913112.1
108565554	alpha-tocopherol transfer protein-like	246.581532634125	-0.901263680116554	0.244607533476231	24.798555679252	1.70127334674048e-05	0.000211609118541911	XP_018564497.1 alpha-tocopherol transfer protein-like [Anoplophora glabripennis]	218	5.35e-67	XP_017780571.1 | XP_017780572.1	alpha-tocopherol transfer protein-like isoform X1 | alpha-tocopherol transfer protein-like isoform X1	PF00650 | PF00650	CRAL/TRIO domain | CRAL/TRIO domain	XM_017925082.1 | XM_017925083.1
108563586	ribosomal protein L24-like	1632.57754668263	-0.418337666164321	0.11899361391802	24.772558447699	1.72269356956894e-05	0.000213789191803115	XP_065169322.1 probable ribosome biogenesis protein RLP24 [Dalotia coriaria]	269	8.79e-91	XP_017777795.1	probable ribosome biogenesis protein RLP24	PF01246	Ribosomal protein L24e	XM_017922306.1
108565026	fatty acid synthase-like	268.109210778156	1.00903844916451	0.54690459788845	24.7744804904422	1.72110075369236e-05	0.000213789191803115	XP_065156256.1 LOW QUALITY PROTEIN: fatty acid synthase-like [Dalotia coriaria]	2598	0	XP_017779764.1 | XP_017779765.1	fatty acid synthase-like isoform X1 | fatty acid synthase-like isoform X1	PF16197; PF00698; PF02801; PF00109; PF00975; PF00107; PF21149 | PF16197; PF00698; PF00109; PF21149; PF02801; PF00107; PF00975	Ketoacyl-synthetase C-terminal extension; Acyl transferase domain; Beta-ketoacyl synthase, C-terminal domain; Beta-ketoacyl synthase, N-terminal domain; Thioesterase domain; Zinc-binding dehydrogenase; Fatty acid synthase, pseudo-KR domain | Ketoacyl-synthetase C-terminal extension; Acyl transferase domain; Beta-ketoacyl synthase, N-terminal domain; Fatty acid synthase, pseudo-KR domain; Beta-ket…	XM_017924275.1 | XM_017924276.1
108564164	Kruppel like transcription factor cabut	695.050400571885	0.668600804784346	0.219062679134864	24.7515923488044	1.74016412403177e-05	0.000215713573072697	XP_049822467.1 Krueppel-like factor 11 [Aethina tumida]	179	1.01e-51	XP_017778601.1	Krueppel-like factor 10	PF00096; PF00096; PF00096	Zinc finger, C2H2 type; Zinc finger, C2H2 type; Zinc finger, C2H2 type	XM_017923112.1
108569184	D-3-phosphoglycerate dehydrogenase	2310.23980374905	0.386112323151316	0.140470237174105	24.7061272837904	1.77865828226697e-05	0.000220236797228164	XP_019873287.2 D-3-phosphoglycerate dehydrogenase [Aethina tumida]	485	2.49e-171	XP_017786140.1	D-3-phosphoglycerate dehydrogenase	PF02826; PF00389	D-isomer specific 2-hydroxyacid dehydrogenase, NAD binding domain; D-isomer specific 2-hydroxyacid dehydrogenase, catalytic domain	XM_017930651.1
[truncated: 1,528 more rows]

## Sheet: fat_body_DEGs
Table 2.2. List of Differentially Expressed Genes (DEGs) in the Fat body. The table shows the list of DEGs identified through differential expression analysis identified using DESeq2 v1.46.0. Columns include Gene IDs, Base mean (average expression level of the gene across all samples in the dataset), log2 fold change (magnitude and direction of change in gene expression between the two phases), l…
[truncated: 4,255 more rows]
