# Supplementary material for: Preparing for parenthood: molecular reprogramming precedes parenting in the burying beetle Nicrophorus vespilloides
Source: Front Zool. 2026 May 18;23:22. doi: 10.1186/s12983-026-00615-4 (PMC13188450; doi:10.1186/s12983-026-00615-4)
Supplement: Supplementary file 4 — Supplementary material 4 [file 12983_2026_615_MOESM4_ESM.ods]

## Sheet: head_ephc_vs_s_up
Table 3.1. KEGG pathway enrichment analysis of genes upregulated in the head during early pre-hatching care compared to solitary females. The table lists significantly enriched KEGG pathways identified using the enrichKEGG function (clusterProfiler 4.12.6). Columns include the KEGG pathway category and subcategory, the KEGG pathway ID and description, the ratio of genes annotated to the term rela…
category	subcategory	ID	Description	GeneRatio	BgRatio	RichFactor	FoldEnrichment	zScore	pvalue	p.adjust	qvalue	geneID	Count
Genetic Information Processing	Folding, sorting and degradation	nvl03050	Proteasome - Nicrophorus vespilloides (burying beetle)	35/461	43/3497	0.813953488372093	6.17439338142562	13.3020260793877	2.61625517283544E-24	3.19183131085923E-22	2.506097060295E-22	108559967/108566675/108561846/108561651/108566957/108556978/108557745/108559224/108560525/108569510/108568260/108557920/108567659/108562544/108564693/108560144/108569556/108569626/108564600/108569261/108567717/108565137/108566610/108562883/108559341/108562875/108558421/108564929/108557830/108563745/108560178/108562603/108564380/108556840/108566192	35
Metabolism	Global and overview maps	nvl01200	Carbon metabolism - Nicrophorus vespilloides (burying beetle)	36/461	101/3497	0.356435643564356	2.70380790790576	6.76990799875866	4.62272209693305E-09	2.81986047912916E-07	2.21404058326793E-07	108563925/108562494/108566285/108569982/108559710/108562864/108556685/108556605/108569184/108558366/108563032/108565158/108569706/108565425/108561620/108556617/108568143/108561023/108556999/108558589/108568011/108561058/108560899/108566733/108567171/108559888/108559531/108563167/108556914/108568613/108569294/108565734/108558592/108564815/108563121/108556606	36
Genetic Information Processing	Folding, sorting and degradation	nvl04141	Protein processing in endoplasmic reticulum - Nicrophorus vespilloides (burying beetle)	33/461	122/3497	0.270491803278689	2.05186515415526	4.60774446393415	2.44332007192165E-05	0.000993616829248139	0.000780147812438143	108557894/108566806/108569122/108562314/108562589/108561032/108558833/108568285/108566967/108558199/108567102/108566138/108559286/108558573/108558439/108567527/108557862/108565778/108567090/108556328/108563775/108557560/108560413/108559409/108568217/108563899/108569883/108557289/108559168/108561827/108565399/108569718/108559806	33
Metabolism	Amino acid metabolism	nvl00260	Glycine, serine and threonine metabolism - Nicrophorus vespilloides (burying beetle)	12/461	27/3497	0.444444444444444	3.37141479874669	4.81958852274307	6.37703285399847E-05	0.00194499502046953	0.00152713155187858	108556705/108569982/108569184/108562365/108569706/108565425/108563924/108568011/108561058/108566733/108567539/108563121	12
Metabolism	Carbohydrate metabolism	nvl00630	Glyoxylate and dicarboxylate metabolism - Nicrophorus vespilloides (burying beetle)	13/461	33/3497	0.393939393939394	2.98829948070729	4.47131347448055	0.000142925732835963	0.00342406501541274	0.00268843758759758	108568759/108569982/108569706/108565425/108561620/108568143/108561058/108560899/108566733/108563167/108556914/108568613/108560927	13
Cellular Processes	Transport and catabolism	nvl04146	Peroxisome - Nicrophorus vespilloides (burying beetle)	27/461	101/3497	0.267326732673267	2.02785593092932	4.08408134278645	0.000168396640102266	0.00342406501541274	0.00268843758759758	108563537/108557258/108565260/108568631/108567622/108559233/108556749/108565959/108562871/108561620/108556617/108557999/108565504/108565202/108565261/108556338/108561086/108563753/108566114/108565507/108567539/108556914/108560468/108566810/108567619/108568956/108566866	27
Metabolism	Metabolism of terpenoids and polyketides	nvl00981	Insect hormone biosynthesis - Nicrophorus vespilloides (burying beetle)	14/461	43/3497	0.325581395348837	2.46975735257025	3.77836573161254	0.000799329660771015	0.0139311740877234	0.0109381953579191	108565351/108563294/108566612/108565349/108565352/108561832/108565345/108565344/108560797/108565347/108565862/108565810/108567338/108565825	14
Metabolism	Carbohydrate metabolism	nvl00010	Glycolysis / Gluconeogenesis - Nicrophorus vespilloides (burying beetle)	13/461	39/3497	0.333333333333333	2.52856109906001	3.74014037945962	0.000954475730987408	0.014555754897558	0.0114285909894545	108563925/108566612/108566285/108559710/108556685/108558366/108565158/108556999/108561058/108556747/108565734/108565711/108563121	13
Metabolism	Metabolism of cofactors and vitamins	nvl00785	Lipoic acid metabolism - Nicrophorus vespilloides (burying beetle)	8/461	18/3497	0.444444444444444	3.37141479874669	3.93008419978479	0.0011200466211757	0.0151828541981595	0.0119209640382443	108566765/108566285/108569982/108559710/108563032/108569706/108556999/108561058	8
Metabolism	Carbohydrate metabolism	nvl00030	Pentose phosphate pathway - Nicrophorus vespilloides (burying beetle)	9/461	24/3497	0.375	2.84463123644252	3.5330361311928	0.00232401094125931	0.0283529334833636	0.0222615784899576	108562864/108556605/108558366/108559888/108568185/108567005/108561769/108565734/108566426	9
Metabolism	Lipid metabolism	nvl00071	Fatty acid degradation - Nicrophorus vespilloides (burying beetle)	11/461	34/3497	0.323529411764706	2.45419165497001	3.31986292153419	0.003056491743505	0.0338992720643282	0.026616339584589	108566612/108559954/108557163/108566331/108556617/108568143/108565504/108568819/108565261/108565507/108564815	11
Metabolism	Amino acid metabolism	nvl00380	Tryptophan metabolism - Nicrophorus vespilloides (burying beetle)	9/461	26/3497	0.346153846153846	2.62581344902386	3.24201761364142	0.00435686865871317	0.0430492350145521	0.0338005210209166	108566612/108559954/108563032/108565563/108561620/108568143/108561058/108561682/108560927	9
Metabolism	Energy metabolism	nvl00190	Oxidative phosphorylation - Nicrophorus vespilloides (burying beetle)	24/461	106/3497	0.226415094339623	1.71751319936152	2.92283449068055	0.0045872135671244	0.0430492350145521	0.0338005210209166	108561253/108558490/108563323/108560076/108557158/108566710/108567515/108558973/108559531/108568118/108569161/108565145/108563893/108563761/108556536/108565449/108559170/108557156/108563268/108569341/108557290/108557538/108567518/108568510	24
Genetic Information Processing	Folding, sorting and degradation	nvl03050	Proteasome - Nicrophorus vespilloides (burying beetle)	35/461	43/3497	0.813953488372093	6.17439338142562	13.3020260793877	2.61625517283544E-24	3.19183131085923E-22	2.506097060295E-22	108559967/108566675/108561846/108561651/108566957/108556978/108557745/108559224/108560525/108569510/108568260/108557920/108567659/108562544/108564693/108560144/108569556/108569626/108564600/108569261/108567717/108565137/108566610/108562883/108559341/108562875/108558421/108564929/108557830/108563745/108560178/108562603/108564380/108556840/108566192	35
Metabolism	Global and overview maps	nvl01200	Carbon metabolism - Nicrophorus vespilloides (burying beetle)	36/461	101/3497	0.356435643564356	2.70380790790576	6.76990799875866	4.62272209693305E-09	2.81986047912916E-07	2.21404058326793E-07	108563925/108562494/108566285/108569982/108559710/108562864/108556685/108556605/108569184/108558366/108563032/108565158/108569706/108565425/108561620/108556617/108568143/108561023/108556999/108558589/108568011/108561058/108560899/108566733/108567171/108559888/108559531/108563167/108556914/108568613/108569294/108565734/108558592/108564815/108563121/108556606	36
Genetic Information Processing	Folding, sorting and degradation	nvl04141	Protein processing in endoplasmic reticulum - Nicrophorus vespilloides (burying beetle)	33/461	122/3497	0.270491803278689	2.05186515415526	4.60774446393415	2.44332007192165E-05	0.000993616829248139	0.000780147812438143	108557894/108566806/108569122/108562314/108562589/108561032/108558833/108568285/108566967/108558199/108567102/108566138/108559286/108558573/108558439/108567527/108557862/108565778/108567090/108556328/108563775/108557560/108560413/108559409/108568217/108563899/108569883/108557289/108559168/108561827/108565399/108569718/108559806	33
Metabolism	Amino acid metabolism	nvl00260	Glycine, serine and threonine metabolism - Nicrophorus vespilloides (burying beetle)	12/461	27/3497	0.444444444444444	3.37141479874669	4.81958852274307	6.37703285399847E-05	0.00194499502046953	0.00152713155187858	108556705/108569982/108569184/108562365/108569706/108565425/108563924/108568011/108561058/108566733/108567539/108563121	12

## Sheet: head_ephc_vs_s_down
Table 3.2. KEGG pathway enrichment analysis of genes downregulated in the head during early pre-hatching care compared to solitary females. The table lists significantly enriched KEGG pathways identified using the enrichKEGG function (clusterProfiler 4.12.6). Columns include the KEGG pathway category and subcategory, the KEGG pathway ID and description, the ratio of genes annotated to the term re…
category	subcategory	ID	Description	GeneRatio	BgRatio	RichFactor	FoldEnrichment	zScore	pvalue	p.adjust	qvalue	geneID	Count
Genetic Information Processing	Translation	nvl03010	Ribosome - Nicrophorus vespilloides (burying beetle)	76/347	166/3497	0.457831325301205	4.61393701607583	15.832244186589	3.36148155846106E-35	3.69762971430717E-33	3.69762971430717E-33	108562842/108568209/108556873/108559277/108569338/108556427/108568418/108556406/108558963/108561117/108559581/108560137/108556464/108567739/108566394/108566622/108560096/108565071/108560548/108563586/108558734/108568266/108557708/108559807/108567684/108560512/108565706/108569970/108569926/108562431/108566210/108562101/108565204/108561799/108565986/108565485/108567702/108557087/108567382/108561627…	76
Genetic Information Processing	Translation	nvl03008	Ribosome biogenesis in eukaryotes - Nicrophorus vespilloides (burying beetle)	34/347	67/3497	0.507462686567164	5.11411243494344	11.2839634356102	1.15147492028148E-17	6.33311206154813E-16	6.33311206154813E-16	108559654/108568042/108563746/108561205/108557973/108558752/108559496/108561445/108564481/108566492/108563562/108568790/108559758/108568159/108568365/108562001/108564390/108560811/108560333/108568882/108566073/108558171/108563708/108557461/108569104/108569383/108569739/108563719/108568034/108558620/108563992/108557139/108560893/108566853	34

## Sheet: head_lphc_vs_ephc_up
Table 3.3. KEGG pathway enrichment analysis of genes upregulated in the head during late pre-hatching care compared to early pre-hatching care females. The table lists significantly enriched KEGG pathways identified using the enrichKEGG function (clusterProfiler 4.12.6). Columns include the KEGG pathway category and subcategory, the KEGG pathway ID and description, the ratio of genes annotated to…
category	subcategory	ID	Description	GeneRatio	BgRatio	RichFactor	FoldEnrichment	zScore	pvalue	p.adjust	qvalue	geneID	Count

## Sheet: head_lphc_vs_ephc_down
Table 3.4. KEGG pathway enrichment analysis of genes downregulated in the head during late pre-hatching care compared to early pre-hatching care females. The table lists significantly enriched KEGG pathways identified using the enrichKEGG function (clusterProfiler 4.12.6). Columns include the KEGG pathway category and subcategory, the KEGG pathway ID and description, the ratio of genes annotated …
category	subcategory	ID	Description	GeneRatio	BgRatio	RichFactor	FoldEnrichment	zScore	pvalue	p.adjust	qvalue	geneID	Count

## Sheet: head_phc_vs_lphc_up
Table 3.5. KEGG pathway enrichment analysis of genes upregulated in the head during post hatching care compared to late pre-hatching care females. The table lists significantly enriched KEGG pathways identified using the enrichKEGG function (clusterProfiler 4.12.6). Columns include the KEGG pathway category and subcategory, the KEGG pathway ID and description, the ratio of genes annotated to the …
category	subcategory	ID	Description	GeneRatio	BgRatio	RichFactor	FoldEnrichment	zScore	pvalue	p.adjust	qvalue	geneID	Count

## Sheet: head_phc_vs_lphc_down
Table 3.6. KEGG pathway enrichment analysis of genes downregulated in the head during post hatching care compared to late pre-hatching care females. The table lists significantly enriched KEGG pathways identified using the enrichKEGG function (clusterProfiler 4.12.6). Columns include the KEGG pathway category and subcategory, the KEGG pathway ID and description, the ratio of genes annotated to th…
category	subcategory	ID	Description	GeneRatio	BgRatio	RichFactor	FoldEnrichment	zScore	pvalue	p.adjust	qvalue	geneID	Count
Metabolism	Metabolism of cofactors and vitamins	nvl00670	One carbon pool by folate - Nicrophorus vespilloides (burying beetle)	5/20	23/3497	0.217391304347826	38.0108695652174	13.5044426333421	1.12536755674085E-07	3.48863942589662E-06	2.13227537066687E-06	108569982/108564650/108569224/108569706/108558768	5
Metabolism	Amino acid metabolism	nvl00260	Glycine, serine and threonine metabolism - Nicrophorus vespilloides (burying beetle)	5/20	27/3497	0.185185185185185	32.3796296296296	12.4126160673977	2.66140110668569E-07	4.12517171536281E-06	2.52132736422855E-06	108569982/108564650/108569224/108569706/108565425	5
Metabolism	Amino acid metabolism	nvl00270	Cysteine and methionine metabolism - Nicrophorus vespilloides (burying beetle)	3/20	33/3497	0.0909090909090909	15.8954545454545	6.51958802374029	0.000782705999129373	0.00530299090647693	0.00324121685285517	108569224/108567255/108565425	3
Metabolism	Carbohydrate metabolism	nvl00630	Glyoxylate and dicarboxylate metabolism - Nicrophorus vespilloides (burying beetle)	3/20	33/3497	0.0909090909090909	15.8954545454545	6.51958802374029	0.000782705999129373	0.00530299090647693	0.00324121685285517	108569982/108569706/108565425	3
Metabolism	Amino acid metabolism	nvl00330	Arginine and proline metabolism - Nicrophorus vespilloides (burying beetle)	3/20	34/3497	0.0882352941176471	15.4279411764706	6.41085479413416	0.000855321113947893	0.00530299090647693	0.00324121685285517	108562468/108564650/108568645	3
Metabolism	Metabolism of cofactors and vitamins	nvl00785	Lipoic acid metabolism - Nicrophorus vespilloides (burying beetle)	2/20	18/3497	0.111111111111111	19.4277777777778	5.94402146485864	0.004501404820053	0.0206424168406708	0.012616757321972	108569982/108569706	2
Metabolism	Lipid metabolism	nvl00564	Glycerophospholipid metabolism - Nicrophorus vespilloides (burying beetle)	3/20	61/3497	0.0491803278688525	8.59918032786885	4.54049764542124	0.00466119089950631	0.0206424168406708	0.012616757321972	108561538/108564396/108562324	3
Metabolism	Amino acid metabolism	nvl00250	Alanine, aspartate and glutamate metabolism - Nicrophorus vespilloides (burying beetle)	2/20	28/3497	0.0714285714285714	12.4892857142857	4.62879833175092	0.0107468137605118	0.037016802952874	0.0226248710747617	108561413/108565425	2
Metabolism	Metabolism of other amino acids	nvl00410	beta-Alanine metabolism - Nicrophorus vespilloides (burying beetle)	2/20	28/3497	0.0714285714285714	12.4892857142857	4.62879833175092	0.0107468137605118	0.037016802952874	0.0226248710747617	108564650/108568645	2
Metabolism	Lipid metabolism	nvl00071	Fatty acid degradation - Nicrophorus vespilloides (burying beetle)	2/20	34/3497	0.0588235294117647	10.2852941176471	4.1257911701318	0.0156259414483174	0.0484404184897839	0.0296070469547066	108564650/108558271	2
Metabolism	Global and overview maps	nvl01200	Carbon metabolism - Nicrophorus vespilloides (burying beetle)	3/20	101/3497	0.0297029702970297	5.19356435643564	3.2430864289726	0.0186536272552621	0.0498987622368405	0.0304983945759976	108569982/108569706/108565425	3
Metabolism	Amino acid metabolism	nvl00280	Valine, leucine and isoleucine degradation - Nicrophorus vespilloides (burying beetle)	2/20	38/3497	0.0526315789473684	9.20263157894737	3.85538796585395	0.0193156498981318	0.0498987622368405	0.0304983945759976	108564650/108565425	2

## Sheet: fat_body_ephc_vs_s_up
Table 3.7. KEGG pathway enrichment analysis of genes upregulated in the fat body during early pre-hatching care compared to solitary females. The table lists significantly enriched KEGG pathways identified using the enrichKEGG function (clusterProfiler 4.12.6). Columns include the KEGG pathway category and subcategory, the KEGG pathway ID and description, the ratio of genes annotated to the term …
category	subcategory	ID	Description	GeneRatio	BgRatio	RichFactor	FoldEnrichment	zScore	pvalue	p.adjust	qvalue	geneID	Count
Genetic Information Processing	Folding, sorting and degradation	nvl03050	Proteasome - Nicrophorus vespilloides (burying beetle)	41/809	43/3497	0.953488372093023	4.12156840198925	11.2977317225124	2.14851298123256E-24	2.81455200541466E-22	2.44252002076965E-22	108561846/108556840/108566675/108567717/108559224/108564929/108557920/108560178/108559341/108569261/108566957/108556978/108564693/108567659/108558421/108568260/108557745/108560144/108559967/108562544/108564380/108562875/108561651/108562603/108566610/108557830/108569626/108565137/108560525/108569556/108562883/108563745/108569510/108566192/108567167/108564600/108560798/108563936/108562480/108569118…	41
Metabolism	Energy metabolism	nvl00190	Oxidative phosphorylation - Nicrophorus vespilloides (burying beetle)	55/809	106/3497	0.518867924528302	2.24286913729972	7.12787019445501	5.96238565101532E-11	3.90536260141504E-09	3.38914552794555E-09	108558490/108566006/108566071/108556536/108563323/108566713/108557781/108561253/108563268/108561567/108557158/108566892/108559170/108565145/108568880/108563761/108558973/108557156/108568118/108567518/108560076/108568829/108565449/108558305/108559018/108568586/108563897/108563703/108559531/108560718/108557538/108568510/108567535/108566517/108558889/108556782/108567001/108557049/108560181/108556564…	55
Genetic Information Processing	Folding, sorting and degradation	nvl04141	Protein processing in endoplasmic reticulum - Nicrophorus vespilloides (burying beetle)	57/809	122/3497	0.467213114754098	2.01958499665647	6.28798943719078	4.80779529932188E-09	2.09940394737055E-07	1.82190137658513E-07	108565778/108559168/108558439/108563164/108568217/108562589/108559078/108562838/108558833/108556328/108569718/108567527/108569883/108566138/108558573/108557862/108567448/108568871/108568870/108557707/108567090/108560413/108562314/108566806/108562762/108566018/108569852/108556491/108558469/108569270/108568135/108569122/108558990/108562440/108557951/108563899/108563775/108566967/108558199/108567029…	57
Genetic Information Processing	Translation	nvl03010	Ribosome - Nicrophorus vespilloides (burying beetle)	63/809	166/3497	0.379518072289157	1.64051260666895	4.63809617942461	7.85608812770326E-06	0.000224180163332693	0.00019454767087128	108559829/108562821/108565211/108566934/108559337/108568025/108562659/108564710/108561439/108568030/108569772/108568517/108564576/108561072/108559195/108559925/108560477/108567646/108569123/108561603/108561669/108569486/108561969/108567778/108568599/108563488/108568276/108567843/108561610/108559379/108560876/108556686/108563802/108559570/108569097/108567280/108557556/108556939/108568884/108558686…	63
Metabolism	Global and overview maps	nvl01200	Carbon metabolism - Nicrophorus vespilloides (burying beetle)	43/809	101/3497	0.425742574257426	1.84032358736492	4.70076716752924	8.55649478369056E-06	0.000224180163332693	0.00019454767087128	108559888/108561023/108562494/108563925/108568011/108566285/108556605/108567589/108561620/108556685/108561058/108568613/108565425/108556617/108569184/108559710/108565465/108564815/108563032/108558366/108558200/108565734/108556999/108560353/108560585/108565158/108569982/108567171/108559531/108565535/108566733/108568143/108562864/108568693/108556564/108563167/108563121/108568659/108557672/108559231…	43
Metabolism	Lipid metabolism	nvl00071	Fatty acid degradation - Nicrophorus vespilloides (burying beetle)	19/809	34/3497	0.558823529411765	2.4155820548244	4.54981357175842	3.47509361658026E-05	0.000758728772953356	0.000658438790509943	108566612/108567589/108566979/108565261/108565504/108566331/108559954/108556617/108557163/108564815/108563366/108558200/108558831/108565392/108568819/108560585/108565507/108568143/108558578	19
Cellular Processes	Transport and catabolism	nvl04144	Endocytosis - Nicrophorus vespilloides (burying beetle)	46/809	118/3497	0.389830508474576	1.68508935492657	4.15278519679511	6.36208625352908E-05	0.00112417224253194	0.000975577357922457	108557740/108564382/108559160/108561136/108569658/108569718/108563682/108556950/108565801/108568455/108556647/108562514/108565241/108560989/108569334/108556518/108565502/108569897/108568291/108564781/108565450/108561264/108568533/108559087/108559641/108561597/108556491/108562485/108563228/108567423/108558077/108558923/108558447/108557492/108564429/108568539/108563463/108565625/108564244/108561022…	46
Metabolism	Amino acid metabolism	nvl00280	Valine, leucine and isoleucine degradation - Nicrophorus vespilloides (burying beetle)	20/809	38/3497	0.526315789473684	2.27506343113656	4.33504538136481	6.86517400019507E-05	0.00112417224253194	0.000975577357922457	108566612/108561023/108561703/108567589/108566979/108566331/108561058/108568613/108565425/108564815/108563366/108558831/108560585/108567171/108563044/108568143/108569738/108557325/108564016/108566047	20
Metabolism	Carbohydrate metabolism	nvl00650	Butanoate metabolism - Nicrophorus vespilloides (burying beetle)	10/809	16/3497	0.625	2.70163782447466	3.74214361654106	0.000836073058065146	0.0121695078451705	0.0105609228387176	108561703/108567589/108568041/108564815/108563366/108558831/108560585/108563044/108568143/108562516	10
Metabolism	Global and overview maps	nvl01212	Fatty acid metabolism - Nicrophorus vespilloides (burying beetle)	29/809	73/3497	0.397260273972603	1.71720541172088	3.39690538536907	0.00100784671260557	0.013202791935133	0.0114576257854107	108569014/108557522/108559523/108556749/108567589/108561128/108566331/108569019/108557524/108556617/108562871/108557163/108564815/108563366/108558105/108559115/108558200/108565026/108569016/108558831/108568819/108560585/108567254/108568143/108569323/108563860/108558578/108563110/108558974	29
Cellular Processes	Transport and catabolism	nvl04146	Peroxisome - Nicrophorus vespilloides (burying beetle)	37/809	101/3497	0.366336633663366	1.58353424959307	3.26428852273155	0.00132012640232591	0.0157215053367904	0.0136434116221243	108563537/108557999/108559233/108556338/108564148/108556749/108563753/108561620/108568631/108565261/108565504/108565959/108565593/108556617/108565202/108562871/108568227/108558200/108560711/108566807/108569882/108561314/108566866/108557739/108558849/108565507/108563579/108568956/108565811/108565240/108557308/108556639/108556684/108558578/108556914/108562900/108560511	37
Metabolism	Metabolism of other amino acids	nvl00410	beta-Alanine metabolism - Nicrophorus vespilloides (burying beetle)	14/809	28/3497	0.5	2.16131025957973	3.3843125868996	0.00166064599185849	0.0181287187444552	0.0157324357123436	108566612/108568743/108561023/108566979/108556617/108564815/108558200/108558831/108560585/108567171/108563044/108568833/108568645/108558578	14
Metabolism	Amino acid metabolism	nvl00380	Tryptophan metabolism - Nicrophorus vespilloides (burying beetle)	13/809	26/3497	0.5	2.16131025957973	3.26026551692112	0.00242945828840698	0.0238550387829355	0.020701841611547	108566612/108561682/108567589/108561620/108566979/108561058/108559954/108563032/108563366/108565563/108558831/108560585/108568143	13
Metabolism	Amino acid metabolism	nvl00310	Lysine degradation - Nicrophorus vespilloides (burying beetle)	17/809	38/3497	0.447368421052632	1.93380391646607	3.174808606634	0.00254939345771829	0.0238550387829355	0.020701841611547	108564914/108561612/108557604/108566612/108561682/108567589/108566979/108562399/108561058/108559954/108563032/108563366/108558831/108560585/108562591/108568143/108557889	17

## Sheet: fat_body_ephc_vs_s_down
Table 3.8. KEGG pathway enrichment analysis of genes downregulated in the fat body during early pre-hatching care compared to solitary females. The table lists significantly enriched KEGG pathways identified using the enrichKEGG function (clusterProfiler 4.12.6). Columns include the KEGG pathway category and subcategory, the KEGG pathway ID and description, the ratio of genes annotated to the ter…
category	subcategory	ID	Description	GeneRatio	BgRatio	RichFactor	FoldEnrichment	zScore	pvalue	p.adjust	qvalue	geneID	Count
Genetic Information Processing	Translation	nvl03010	Ribosome - Nicrophorus vespilloides (burying beetle)	81/555	166/3497	0.487951807228916	3.0745359817649	11.8931958013749	1.66044751946839E-24	2.09216387453018E-22	2.04497220818739E-22	108563586/108568209/108556427/108561292/108556873/108569783/108568418/108562842/108559277/108569338/108566622/108559581/108558963/108569926/108556406/108558166/108558734/108556464/108566394/108558928/108560548/108565071/108561117/108560137/108561396/108565485/108567739/108559529/108560512/108561627/108566210/108556666/108569967/108562418/108557708/108567775/108559935/108562101/108567684/108561799…	81
Genetic Information Processing	Translation	nvl03008	Ribosome biogenesis in eukaryotes - Nicrophorus vespilloides (burying beetle)	39/555	67/3497	0.582089552238806	3.66768858410649	9.57494616826633	1.49142790355088E-15	9.39599579237056E-14	9.18405603765544E-14	108559654/108568042/108568790/108564481/108566073/108558752/108563746/108568365/108568882/108557973/108562001/108566853/108561445/108557461/108568034/108561205/108563562/108560893/108566492/108559496/108569739/108560252/108560811/108563708/108569383/108568159/108568803/108559758/108563347/108558171/108556969/108563719/108564390/108557139/108560333/108569104/108558620/108562496/108556689	39
Environmental Information Processing	Signal transduction	nvl04350	TGF-beta signaling pathway - Nicrophorus vespilloides (burying beetle)	18/555	48/3497	0.375	2.36283783783784	4.12884969870366	0.000210054809441129	0.00882230199652741	0.00862330270337266	108561954/108566890/108563151/108564976/108565427/108564595/108561707/108568091/108559803/108557337/108562607/108559046/108560481/108566156/108557405/108559016/108557565/108561831	18

## Sheet: fat_body_lphc_vs_ephc_up
Table 3.9. KEGG pathway enrichment analysis of genes upregulated in the fat body during late pre-hatching care compared to early pre-hatching care females. The table lists significantly enriched KEGG pathways identified using the enrichKEGG function (clusterProfiler 4.12.6). Columns include the KEGG pathway category and subcategory, the KEGG pathway ID and description, the ratio of genes annotate…
category	subcategory	ID	Description	GeneRatio	BgRatio	RichFactor	FoldEnrichment	zScore	pvalue	p.adjust	qvalue	geneID	Count

## Sheet: fat_body_lphc_vs_ephc_down
Table 3.10. KEGG pathway enrichment analysis of genes downregulated in the fat body during late pre-hatching care compared to early pre-hatching care females. The table lists significantly enriched KEGG pathways identified using the enrichKEGG function (clusterProfiler 4.12.6). Columns include the KEGG pathway category and subcategory, the KEGG pathway ID and description, the ratio of genes annot…
category	subcategory	ID	Description	GeneRatio	BgRatio	RichFactor	FoldEnrichment	zScore	pvalue	p.adjust	qvalue	geneID	Count
Genetic Information Processing	Folding, sorting and degradation	nvl04141	Protein processing in endoplasmic reticulum - Nicrophorus vespilloides (burying beetle)	6/23	122/3497	0.0491803278688525	7.47754811119031	5.92500057770147	9.88677581526165E-05	0.00316376826088373	0.00260178310927938	108566806/108562314/108565399/108569122/108558199/108561827	6

[truncated: 2 more sheets: fat_body_phc_vs_lphc_up, fat_body_phc_vs_lphc_down]
