# Supplementary material for: Preparing for parenthood: molecular reprogramming precedes parenting in the burying beetle Nicrophorus vespilloides
Source: Front Zool. 2026 May 18;23:22. doi: 10.1186/s12983-026-00615-4 (PMC13188450; doi:10.1186/s12983-026-00615-4)
Supplement: Supplementary file 5 — Supplementary material 5 [file 12983_2026_615_MOESM5_ESM.ods]

## Sheet: head_volcano
Table 4.1. List of genes labeled in volcano figures in the head (Fig. S1 – S3) Columns include contrast (between subsequent phases), Gene description (in volcano Fig. S1 - S3); NCBI Gene IDs, Results from differential expression analysis identified using DESeq2 v1.46.0 (Base mean (average expression level of the gene across all samples in the dataset), log2 fold change (magnitude and direction of…
contrast	figure.gene.description	GENEID	baseMean	log2FoldChange	lfcSE	stat	pvalue	padj	gene.description	blastp.top.hit	bitscore	evalue	pfam.accession	pfam.description	anno.blastp.hit	anno.blastp.hit.bitscore	anno.blastp.hit.evalue	protein.accession	protein.description	transcripts.accession
Early pre-hatching care vs. Solitary	phytanoyl-CoA dioxygenase	108563537	46889.0379320341	6.34768014353755	0.40406566461669	15.7095261968353	1.30148121766628E-55	1.42941682136287E-51	phytanoyl-CoA dioxygenase, peroxisomal-like	XP_065171344.1 phytanoyl-CoA dioxygenase, peroxisomal-like [Dalotia coriaria]	350	1.13E-118	PF05721	Phytanoyl-CoA dioxygenase (PhyH)				XP_017777728.1	phytanoyl-CoA dioxygenase, peroxisomal-like	XM_017922239.1
Early pre-hatching care vs. Solitary	gamma-butyrobetaine dioxygenase-like	108561612	2421.14425104222	7.50867163806645	0.536697963419752	13.9904977284102	1.78160692220602E-44	9.78369441329434E-41	gamma-butyrobetaine dioxygenase-like	XP_071051485.1 gamma-butyrobetaine dioxygenase-like [Onthophagus taurus]	300	3.26E-99	PF02668	Taurine catabolism dioxygenase TauD, TfdA family				XP_017775123.1	gamma-butyrobetaine dioxygenase-like	XM_017919634.1
Early pre-hatching care vs. Solitary	transcription factor TFIIIB component B''-like	108562870	755.615305561148	-1.57621296517572	0.115325239028022	-13.6675456167295	1.58656836740988E-42	5.80842679308758E-39	transcription factor TFIIIB component B'' homolog Bdp1	XP_065167678.1 transcription factor TFIIIB component B'' homolog [Dalotia coriaria]	330	2.27E-98	PF15963	Myb DNA-binding like				XP_017776850.1	transcription factor TFIIIB component B''-like	XM_017921361.1
Early pre-hatching care vs. Solitary	cytochrome P450 9e2-like	108557462	93.0336511418643	-8.8390039285181	0.809143679936233	-10.9238991142027	8.86083540919806E-28	8.84714139083839E-25	cytochrome P450 9e2-like	XP_049818311.1 cytochrome P450 9e2-like isoform X3 [Aethina tumida]	543	4.75E-188	PF00067	Cytochrome P450				XP_017769457.1	cytochrome P450 9e2-like	XM_017913968.1
Early pre-hatching care vs. Solitary	akt	108559424	603.560005436472	-0.701724492513042	0.0982689063157285	-7.14085989985956	9.27488482771108E-13	9.43204259840285E-11	AKT serine/threonine protein kinase	XP_063910748.1 RAC serine/threonine-protein kinase [Zophobas morio]	865	2.71E-315	PF00069; PF00169; PF00433 | PF00169; PF00433; PF00069	Protein kinase domain; PH domain; Protein kinase C terminal domain | PH domain; Protein kinase C terminal domain; Protein kinase domain				XP_017772201.1 | XP_017772202.1	RAC serine/threonine-protein kinase isoform X1 | RAC serine/threonine-protein kinase isoform X1	XM_017916712.1 | XM_017916713.1
Early pre-hatching care vs. Solitary	vg1	108564206	1184541.61354616	-1.99471281674167	0.362913238906399	-5.49639032941461	3.87643982524849E-08	1.40976617883126E-06	vitellogenin-like	XP_065166390.1 LOW QUALITY PROTEIN: vitellogenin-like [Dalotia coriaria]	2033	0	PF00094; PF01347; PF09172	von Willebrand factor type D domain; Lipoprotein amino terminal region; Vitellinogen, open beta-sheet				XP_017778650.1	vitellogenin-like	XM_017923161.1
Early pre-hatching care vs. Solitary	foxo	108568043	288.502159886689	-0.843007452602706	0.164440886986919	-5.12650757393302	2.95166187841629E-07	8.59896615667004E-06	forkhead box protein O-like	XP_063911804.1 forkhead box protein O-like isoform X1 [Zophobas morio]	476	1.79E-164	PF16676 | PF16676	Transactivation domain of FOXO protein family | Transactivation domain of FOXO protein family				XP_017784433.1 | XP_017784518.1	forkhead box protein O-like isoform X1 | forkhead box protein O-like isoform X1	XM_017928944.1 | XM_017929029.1
Early pre-hatching care vs. Solitary	vg2	108565867	674938.781037578	-1.47092293841836	0.303095220142687	-4.85300605442046	1.2160397684659E-06	2.97455785680645E-05	vitellogenin-like	XP_065166461.1 vitellogenin-like [Dalotia coriaria]	2061	0	PF00094; PF09172; PF01347	von Willebrand factor type D domain; Vitellinogen, open beta-sheet; Lipoprotein amino terminal region				XP_017781017.1	vitellogenin-like	XM_017925528.1
Early pre-hatching care vs. Solitary	takeout	108560804	2391.25238896397	1.27422006262864	0.301767986544181	4.22251570559518	2.4159055857844E-05	0.000381782605016836	protein takeout-like	XP_019867783.1 protein takeout [Aethina tumida]	188	8.48E-57	PF06585	Haemolymph juvenile hormone binding protein (JHBP)				XP_017773977.1	protein takeout-like	XM_017918488.1
Early pre-hatching care vs. Solitary	thau3	108569647	294.267862436728	2.2134056815175	0.530047831963067	4.17586026777999	2.9686201349165E-05	0.000450959266138146	pathogenesis-related protein 5-like	XP_050309813.1 uncharacterized protein LOC126745836 [Anthonomus grandis grandis]	207	2.28E-64	PF00314	Thaumatin family				XP_017786768.1	pathogenesis-related protein 5-like	XM_017931279.1
Early pre-hatching care vs. Solitary	jhe	108567338	4397.59499734175	0.912138756138019	0.267515988502106	3.40966071316084	0.000650437422308462	0.00592400913237899	juvenile hormone esterase	XP_031343464.1 venom carboxylesterase-6-like isoform X2 [Photinus pyralis]	606	5.67E-210	PF00135 | PF00135 | PF00135	Carboxylesterase family | Carboxylesterase family | Carboxylesterase family				XP_017783231.1 | XP_017783232.1 | XP_017783233.1	venom carboxylesterase-6-like isoform X1 | venom carboxylesterase-6-like isoform X1 | venom carboxylesterase-6-like isoform X1	XM_017927742.1 | XM_017927743.1 | XM_017927744.1
Early pre-hatching care vs. Solitary	met	108562705	212.345080749937	-0.718532961080676	0.226357493260497	-3.17432814231501	0.0015018379800143	0.0116900684156606	methoprene-tolerant	XP_065162212.1 basic helix-loop-helix ARNT-like protein 1 isoform X2 [Dalotia coriaria]	420	1.76E-141	PF14598; PF00989	PAS domain; PAS fold				XP_017776600.1	circadian locomoter output cycles protein kaput-like	XM_017921111.1
Early pre-hatching care vs. Solitary	ilr	108559780	1661.73297935636	-0.291936084718166	0.0956390348466654	-3.05247836499204	0.00226960091180804	0.0162602914640494	insulin-like receptor	XP_031335788.1 insulin-like receptor [Photinus pyralis]	1582	0	PF01030; PF01030; PF00757; PF07714 | PF01030; PF01030; PF00757; PF07714	Receptor L domain; Receptor L domain; Furin-like cysteine rich region; Protein tyrosine and serine/threonine kinase | Receptor L domain; Receptor L domain; Furin-like cysteine rich region; Protein tyrosine and serine/threonine kinase				XP_017772615.1 | XP_017772616.1	insulin-like receptor | insulin-like receptor	XM_017917126.1 | XM_017917127.1
Early pre-hatching care vs. Solitary	PGRP-SC.5	108569068	28.6036816613928	1.38900325225055	0.46937209101088	2.95927959683133	0.00308359189914296	0.020600419603581	peptidoglycan-recognition protein SC2-like	XP_046831405.1 peptidoglycan recognition protein 3-like [Vespa crabro]	226	6.26E-70	PF01510	N-acetylmuramoyl-L-alanine amidase				XP_017785949.1	peptidoglycan-recognition protein SC2-like	XM_017930460.1
Early pre-hatching care vs. Solitary	tai	108564162	2009.64658632395	-0.226098020907442	0.0819660059573854	-2.75843647944724	0.00580785914142833	0.034001981316795	basic helix-loop-helix family member taiman	XP_031345190.1 LOW QUALITY PROTEIN: nuclear receptor coactivator 3 [Photinus pyralis]	1335	0	PF14598; PF00010 | PF14598; PF00010 | PF14598; PF00010 | PF00010; PF14598 | PF00010; PF14598 | PF14598; PF00010	PAS domain; Helix-loop-helix DNA-binding domain | PAS domain; Helix-loop-helix DNA-binding domain | PAS domain; Helix-loop-helix DNA-binding domain | Helix-loop-helix DNA-binding domain; PAS domain | Helix-loop-helix DNA-binding domain; PAS domain | PAS domain; Helix-loop-helix DNA-binding domain				XP_017778590.1 | XP_017778591.1 | XP_017778592.1 | XP_017778593.1 | XP_017778594.1 | XP_017778595.1	nuclear receptor coactivator 1-like isoform X1 | nuclear receptor coactivator 1-like isoform X1 | nuclear receptor coactivator 1-like isoform X1 | nuclear receptor coactivator 1-like isoform X1 | nuclear receptor coactivator 1-like isoform X1 | nuclear receptor coactivator 1-like isoform X1	XM_017923101.1 | XM_017923102.1 | XM_017923103.1 | XM_017923104.1 | XM_017923105.1 | XM_017923106.1
Late pre-hatching care vs. Early pre-hatching care	neo-calmodulin-like	108559023	551.291773588233	-0.440129258209592	0.0821129735782588	-5.36004530136911	8.32010856072037E-08	0.000913797523223919	neo-calmodulin-like	XP_023025267.1 neo-calmodulin-like isoform X2 [Leptinotarsa decemlineata]	267	1.24E-88	PF13499; PF13499 | PF13499; PF13499	EF-hand domain pair; EF-hand domain pair | EF-hand domain pair; EF-hand domain pair				XP_017771638.1 | XP_017771639.1	neo-calmodulin-like | neo-calmodulin-like	XM_017916149.1 | XM_017916150.1
Late pre-hatching care vs. Early pre-hatching care	clys4	108566479	54.8183188313143	1.13473118565009	0.219332433058077	5.17356767455192	2.29665884871032E-07	0.00126121020676927	lysozyme	XP_065162160.1 uncharacterized protein [Dalotia coriaria]	228	7.72E-72	PF00062 | PF00062	C-type lysozyme/alpha-lactalbumin family | C-type lysozyme/alpha-lactalbumin family	XP_031356443.1 lysozyme C-1-like [Photinus pyralis]	511	1E-60	XP_017781869.1 | XP_017781870.1	lysozyme C-like | lysozyme C-like	XM_017926380.1 | XM_017926381.1
Late pre-hatching care vs. Early pre-hatching care	PGRP-SC.1	108561580	230.083926014454	5.78126397785171	1.37567505956449	4.20249239648347	2.6399211850089E-05	0.0263584130681388	peptidoglycan-recognition protein SC2-like	XP_046831405.1 peptidoglycan recognition protein 3-like [Vespa crabro]	234	2.83E-73	PF01510	N-acetylmuramoyl-L-alanine amidase				XP_017775070.1	peptidoglycan-recognition protein SC2-like	XM_017919581.1
Post-hatching care vs. Late pre-hatching care	vg2	108565867	674938.781037578	-2.71894991559211	0.321499055480051	-8.45710078846815	2.74106993425169E-17	3.01051710878863E-13	vitellogenin-like	XP_065166461.1 vitellogenin-like [Dalotia coriaria]	2061	0	PF00094; PF09172; PF01347	von Willebrand factor type D domain; Vitellinogen, open beta-sheet; Lipoprotein amino terminal region				XP_017781017.1	vitellogenin-like	XM_017925528.1
Post-hatching care vs. Late pre-hatching care	uncharacterized protein LOC108567616	108567616	1151.06397529795	-1.75370939726425	0.220131038994709	-7.96666115452441	1.63018856810196E-15	8.95218052173194E-12	uncharacterized LOC108567616	XP_028133023.1 uncharacterized protein LOC114328383 [Diabrotica virgifera virgifera]	96.3	1.91E-23	PF01395	PBP/GOBP family	XP_076267151.1 B1 protein-like [Rhynchophorus ferrugineus]	142	0.00000006	XP_017783683.1	uncharacterized protein LOC108567616	XM_017928194.1
Post-hatching care vs. Late pre-hatching care	gastric triacylglycerol lipase-like	108558220	127528.935620285	-3.48190651479884	0.448638481678	-7.76105184240057	8.42278757218834E-15	3.08358253017815E-11	gastric triacylglycerol lipase-like	XP_044254645.1 gastric triacylglycerol lipase-like [Tribolium madens]	366	3.63E-122	PF04083	Partial alpha/beta-hydrolase lipase region				XP_017770544.1	gastric triacylglycerol lipase-like	XM_017915055.1
Post-hatching care vs. Late pre-hatching care	vg1	108564206	1184541.61354616	-2.81158828664577	0.384938554597903	-7.30399242440832	2.79352113240043E-13	7.67031064928847E-10	vitellogenin-like	XP_065166390.1 LOW QUALITY PROTEIN: vitellogenin-like [Dalotia coriaria]	2033	0	PF00094; PF01347; PF09172	von Willebrand factor type D domain; Lipoprotein amino terminal region; Vitellinogen, open beta-sheet				XP_017778650.1	vitellogenin-like	XM_017923161.1
Post-hatching care vs. Late pre-hatching care	chymotrypsin-2-like	108562401	71.3168942851527	5.1134960444882	0.788276596197632	6.48693119794994	8.76023174297117E-11	1.92427250466105E-07	chymotrypsin-2-like	XP_065161005.1 chymotrypsin-1-like [Dalotia coriaria]	234	5.01E-75	PF00089	Trypsin				XP_017776209.1	chymotrypsin-2-like	XM_017920720.1
Post-hatching care vs. Late pre-hatching care	vegetative cell wall protein gp1-like	108558333	23.5199842822401	-8.48017575224219	1.59115914479274	-5.32955850456227	9.84518025447512E-08	0.000120144016372111	vegetative cell wall protein gp1-like	NA	NA	NA	NA	NA	NA	NA	NA	XP_017770708.1	vegetative cell wall protein gp1-like	XM_017915219.1
Post-hatching care vs. Late pre-hatching care	thau3	108569647	294.267862436728	-2.90420061447601	0.569155069570494	-5.10265263325798	3.34925424710836E-07	0.000365735989110576	pathogenesis-related protein 5-like	XP_050309813.1 uncharacterized protein LOC126745836 [Anthonomus grandis grandis]	207	2.28E-64	PF00314	Thaumatin family				XP_017786768.1	pathogenesis-related protein 5-like	XM_017931279.1
Post-hatching care vs. Late pre-hatching care	trypsin-1-like	108557475	91.3993808975083	6.65263829681843	1.51558635561383	4.38948151794627	1.13621234037075E-05	0.00533224035229263	trypsin-1-like	XP_065169721.1 trypsin-7-like [Dalotia coriaria]	253	3.25E-82	PF00089	Trypsin				XP_017769484.1	trypsin-1-like	XM_017913995.1

## Sheet: fat_body_volcano
Table 4.2. List of genes labeled in volcano figures in the fat body (Fig. S4 – S6) Columns include contrast (between subsequent phases), Gene description (in volcano Fig. S4 – S6); NCBI Gene IDs, Results from differential expression analysis identified using DESeq2 v1.46.0 (Base mean (average expression level of the gene across all samples in the dataset), log2 fold change (magnitude and directio…
contrast	figure.gene.description	GENEID	baseMean	log2FoldChange	lfcSE	stat	pvalue	padj	gene.description	blastp.top.hit	bitscore	evalue	pfam.accession	pfam.description	anno.blastp.hit	anno.blastp.hit.bitscore	anno.blastp.hit.evalue	protein.accession	protein.description	transcripts.accession
Early pre-hatching care vs Solitary	acyl-CoA Delta(11) desaturase-like	108569014	40558.4616270218	7.86883212358997	0.476063736309615	16.5289467006837	2.27077067187489E-61	2.03937914041084E-57	acyl-CoA Delta(11) desaturase-like	XP_022919344.2 acyl-CoA Delta-9 desaturase-like [Onthophagus taurus]	486	5.17E-171	PF00487	Fatty acid desaturase				XP_017785883.1	acyl-CoA Delta(11) desaturase-like	XM_017930394.1
Early pre-hatching care vs Solitary	phytanoyl-CoA dioxygenase, peroxisomal-like	108563537	252840.469182848	6.96434384883215	0.440659819100862	15.8043541683525	2.90350542309482E-56	1.30381911024073E-52	phytanoyl-CoA dioxygenase, peroxisomal-like	XP_065171344.1 phytanoyl-CoA dioxygenase, peroxisomal-like [Dalotia coriaria]	350	1.13E-118	PF05721	Phytanoyl-CoA dioxygenase (PhyH)				XP_017777728.1	phytanoyl-CoA dioxygenase, peroxisomal-like	XM_017922239.1
Early pre-hatching care vs Solitary	uncharacterized protein LOC108562918	108562918	74768.0576824182	10.0596938508309	0.723634302652378	13.901626572923	6.19180711793372E-44	1.85362065753876E-40	uncharacterized LOC108562918	NA | NA | NA	NA | NA | NA	NA | NA | NA	NA | NA | NA	NA | NA | NA	XP_071050877.1 extracellular matrix-binding protein EbhA-like [Onthophagus taurus]	154	1E-37	XP_017776914.1 | XP_017776915.1 | XP_017776916.1	uncharacterized protein LOC108562918 isoform X1 | uncharacterized protein LOC108562918 isoform X1 | uncharacterized protein LOC108562918 isoform X1	XM_017921425.1 | XM_017921426.1 | XM_017921427.1
Early pre-hatching care vs Solitary	protein croquemort-like isoform X1	108565605	2038.77169810164	-7.41759542886279	0.567301692627399	-13.0752217475484	4.56231569699991E-39	8.19483145495123E-36	protein croquemort-like	XP_975247.2 protein peste isoform X2 [Tribolium castaneum]	365	1.17E-118	PF01130 | PF01130	CD36 family | CD36 family				XP_017780634.1 | XP_017780635.1	protein croquemort-like isoform X1 | protein croquemort-like isoform X1	XM_017925145.1 | XM_017925146.1
Early pre-hatching care vs Solitary	fatty acid synthase-like	108557776	1465.38685564948	7.81164364719851	0.604590653657301	12.9205497966999	3.44669779779355E-38	5.15913215366398E-35	fatty acid synthase-like	XP_050299399.1 fatty acid synthase-like [Anthonomus grandis grandis]	517	1.38E-162	PF02801; PF00109; PF16197	Beta-ketoacyl synthase, C-terminal domain; Beta-ketoacyl synthase, N-terminal domain; Ketoacyl-synthetase C-terminal extension				XP_017769918.1	fatty acid synthase-like	XM_017914429.1
Early pre-hatching care vs Solitary	cytochrome P450 9e2-like	108557462	673.98907415225	-8.84700204442654	0.785323154128376	-11.2654287574721	1.94403374100759E-29	1.45494725233243E-26	cytochrome P450 9e2-like	XP_049818311.1 cytochrome P450 9e2-like isoform X3 [Aethina tumida]	543	4.75E-188	PF00067	Cytochrome P450				XP_017769457.1	cytochrome P450 9e2-like	XM_017913968.1
Early pre-hatching care vs Solitary	chymotrypsin-1-like	108566662	12.3640153849402	19.6095988540819	2.23562770401773	8.77140626717084	1.76448557372062E-18	2.88124453410634E-16	chymotrypsin-1-like	XP_022905889.1 chymotrypsin-1-like [Onthophagus taurus]	288	7.92E-96	PF00089	Trypsin				XP_017782136.1	chymotrypsin-1-like	XM_017926647.1
Early pre-hatching care vs Solitary	akt	108559424	818.53974782722	-1.28644484686513	0.168256844766172	-7.64572073518267	2.07778179193981E-14	1.51711855881394E-12	AKT serine/threonine protein kinase	XP_063910748.1 RAC serine/threonine-protein kinase [Zophobas morio]	865	2.71E-315	PF00069; PF00169; PF00433 | PF00169; PF00433; PF00069	Protein kinase domain; PH domain; Protein kinase C terminal domain | PH domain; Protein kinase C terminal domain; Protein kinase domain				XP_017772201.1 | XP_017772202.1	RAC serine/threonine-protein kinase isoform X1 | RAC serine/threonine-protein kinase isoform X1	XM_017916712.1 | XM_017916713.1
Early pre-hatching care vs Solitary	uncharacterized protein LOC108559711	108559711	129.026312218198	20.9823931785093	3.14032753126012	6.6815938686783	2.36357303980386E-11	8.55937478648327E-10	uncharacterized LOC108559711	NA	NA	NA	NA	NA	NA	NA	NA	XP_017772542.1	uncharacterized protein LOC108559711	XM_017917053.1
Early pre-hatching care vs Solitary	ilr	108559780	494.867391160267	-1.39190183391593	0.222085227215748	-6.26742197743637	3.67074440371226E-10	9.87034595501193E-09	insulin-like receptor	XP_031335788.1 insulin-like receptor [Photinus pyralis]	1582	0	PF01030; PF01030; PF00757; PF07714 | PF01030; PF01030; PF00757; PF07714	Receptor L domain; Receptor L domain; Furin-like cysteine rich region; Protein tyrosine and serine/threonine kinase | Receptor L domain; Receptor L domain; Furin-like cysteine rich region; Protein tyrosine and serine/threonine kinase				XP_017772615.1 | XP_017772616.1	insulin-like receptor | insulin-like receptor	XM_017917126.1 | XM_017917127.1
Early pre-hatching care vs Solitary	uncharacterized protein LOC108563401	108563401	84.9847104444192	21.8509550516277	3.54772766601131	6.15914103581535	7.31405679035781E-10	1.8246540009501E-08	uncharacterized LOC108563401	NA	NA	NA	PF01395	PBP/GOBP family	XP_975685.1 B1 protein [Tribolium castaneum]	46.2	0.000183	XP_017777551.1	uncharacterized protein LOC108563401	XM_017922062.1
Early pre-hatching care vs Solitary	uncharacterized protein LOC108559697	108559697	106.400497194229	19.7489692157193	3.28186544541565	6.01760478733401	1.770167257041E-09	4.01461417562758E-08	uncharacterized LOC108559697	XP_068914555.1 uncharacterized protein [Tenebrio molitor]	150	3.33E-41	NA	NA	XP_065163540.1 protein eyes shut homolog [Dalotia coriaria]	179	1.12E-52	XP_017772536.1	uncharacterized protein LOC108559697	XM_017917047.1
Early pre-hatching care vs Solitary	uncharacterized protein LOC108563402	108563402	41.8293994925175	20.6281117113216	4.03826703869242	5.108159394531	3.25312175706694E-07	4.16186417382025E-06	uncharacterized LOC108563402	XP_068912167.1 B1 protein-like [Tenebrio molitor]	51.6	0.00000163	PF01395	PBP/GOBP family				XP_017777552.1	uncharacterized protein LOC108563402	XM_017922063.1
Early pre-hatching care vs Solitary	vg1	108564206	5320599.55963083	-2.22053838244699	0.438869667993549	-5.05967612799257	4.19969196938035E-07	5.23853244125068E-06	vitellogenin-like	XP_065166390.1 LOW QUALITY PROTEIN: vitellogenin-like [Dalotia coriaria]	2033	0	PF00094; PF01347; PF09172	von Willebrand factor type D domain; Lipoprotein amino terminal region; Vitellinogen, open beta-sheet				XP_017778650.1	vitellogenin-like	XM_017923161.1
Early pre-hatching care vs Solitary	met	108562705	90.9545612304257	-2.49765573114993	0.569298435075718	-4.38725205843528	1.14791733385248E-05	9.0672344549948E-05	methoprene-tolerant	XP_065162212.1 basic helix-loop-helix ARNT-like protein 1 isoform X2 [Dalotia coriaria]	420	1.76E-141	PF14598; PF00989	PAS domain; PAS fold				XP_017776600.1	circadian locomoter output cycles protein kaput-like	XM_017921111.1
Early pre-hatching care vs Solitary	jhe	108567338	367.124979905699	-3.37526806686611	0.788196716135516	-4.28226608633293	1.84999567321811E-05	0.000135189675680812	juvenile hormone esterase	XP_031343464.1 venom carboxylesterase-6-like isoform X2 [Photinus pyralis]	606	5.67E-210	PF00135 | PF00135 | PF00135	Carboxylesterase family | Carboxylesterase family | Carboxylesterase family				XP_017783231.1 | XP_017783232.1 | XP_017783233.1	venom carboxylesterase-6-like isoform X1 | venom carboxylesterase-6-like isoform X1 | venom carboxylesterase-6-like isoform X1	XM_017927742.1 | XM_017927743.1 | XM_017927744.1
Early pre-hatching care vs Solitary	foxo	108568043	699.955594587363	-0.757160086478812	0.197053000612566	-3.84241845658313	0.000121827895945617	0.000689002728896468	forkhead box protein O-like	XP_063911804.1 forkhead box protein O-like isoform X1 [Zophobas morio]	476	1.79E-164	PF16676 | PF16676	Transactivation domain of FOXO protein family | Transactivation domain of FOXO protein family				XP_017784433.1 | XP_017784518.1	forkhead box protein O-like isoform X1 | forkhead box protein O-like isoform X1	XM_017928944.1 | XM_017929029.1
Early pre-hatching care vs Solitary	tai	108564162	1319.06916890202	-0.495993628505624	0.132062398458642	-3.75575208609403	0.000172821706185363	0.00092442629139413	basic helix-loop-helix family member taiman	XP_031345190.1 LOW QUALITY PROTEIN: nuclear receptor coactivator 3 [Photinus pyralis]	1335	0	PF14598; PF00010 | PF14598; PF00010 | PF14598; PF00010 | PF00010; PF14598 | PF00010; PF14598 | PF14598; PF00010	PAS domain; Helix-loop-helix DNA-binding domain | PAS domain; Helix-loop-helix DNA-binding domain | PAS domain; Helix-loop-helix DNA-binding domain | Helix-loop-helix DNA-binding domain; PAS domain | Helix-loop-helix DNA-binding domain; PAS domain | PAS domain; Helix-loop-helix DNA-binding domain				XP_017778590.1 | XP_017778591.1 | XP_017778592.1 | XP_017778593.1 | XP_017778594.1 | XP_017778595.1	nuclear receptor coactivator 1-like isoform X1 | nuclear receptor coactivator 1-like isoform X1 | nuclear receptor coactivator 1-like isoform X1 | nuclear receptor coactivator 1-like isoform X1 | nuclear receptor coactivator 1-like isoform X1 | nuclear receptor coactivator 1-like isoform X1	XM_017923101.1 | XM_017923102.1 | XM_017923103.1 | XM_017923104.1 | XM_017923105.1 | XM_017923106.1
Early pre-hatching care vs Solitary	jheh	108561631	7689.67440405601	2.22704977726328	0.64671788410086	3.44361866590342	0.000573984645248802	0.00256465477561169	juvenile hormone epoxide hydrolase 1-like	XP_063920252.1 juvenile hormone epoxide hydrolase 1-like [Zophobas morio]	543	6.7E-190	PF06441	Epoxide hydrolase N terminus				XP_017775148.1	juvenile hormone epoxide hydrolase 1-like	XM_017919659.1
Early pre-hatching care vs Solitary	takeout	108560804	274.391080800646	-3.46933568918679	1.04412255536139	-3.3227284205023	0.000891416549215214	0.00373057410461409	protein takeout-like	XP_019867783.1 protein takeout [Aethina tumida]	188	8.48E-57	PF06585	Haemolymph juvenile hormone binding protein (JHBP)				XP_017773977.1	protein takeout-like	XM_017918488.1
Early pre-hatching care vs Solitary	vg2	108565867	3062886.38140234	-1.43070892450017	0.462526062334851	-3.09325039388677	0.00197977016869731	0.00726320093344384	vitellogenin-like	XP_065166461.1 vitellogenin-like [Dalotia coriaria]	2061	0	PF00094; PF09172; PF01347	von Willebrand factor type D domain; Vitellinogen, open beta-sheet; Lipoprotein amino terminal region				XP_017781017.1	vitellogenin-like	XM_017925528.1
Early pre-hatching care vs Solitary	clys2	108559252	29.3317408060624	4.92732124232671	1.74062066345186	2.83078406788257	0.00464340575265459	0.0148038434734082	lysozyme c-1-like	XP_031356443.1 lysozyme C-1-like [Photinus pyralis]	151	2.27E-44	PF00062	C-type lysozyme/alpha-lactalbumin family				XP_017771952.1	lysozyme c-1-like	XM_017916463.1
Early pre-hatching care vs Solitary	thau3	108569647	1441.88546547705	1.88267614661107	0.747008600461755	2.5202871097432	0.0117259145960781	0.0318254575362277	pathogenesis-related protein 5-like	XP_050309813.1 uncharacterized protein LOC126745836 [Anthonomus grandis grandis]	207	2.28E-64	PF00314	Thaumatin family				XP_017786768.1	pathogenesis-related protein 5-like	XM_017931279.1
Early pre-hatching care vs Solitary	PGRP-SC.1	108561580	79.882631544793	3.24936143586612	1.30108987433793	2.49741505176158	0.012510243489268	0.0335386557543631	peptidoglycan-recognition protein SC2-like	XP_046831405.1 peptidoglycan recognition protein 3-like [Vespa crabro]	234	2.83E-73	PF01510	N-acetylmuramoyl-L-alanine amidase				XP_017775070.1	peptidoglycan-recognition protein SC2-like	XM_017919581.1
Late pre-hatching care vs Early pre-hatching care	cytochrome P450 4d2-like	108569000	1273.72932694727	-4.35061457726274	0.741184936148564	-5.86980976687132	4.36295459327576E-09	3.83940004208267E-05	cytochrome P450 4d2-like	XP_065156417.1 cytochrome P450 4C1-like [Dalotia coriaria]	485	7.41E-166	PF00067 | PF00067	Cytochrome P450 | Cytochrome P450				XP_017785862.1 | XP_017785863.1	cytochrome P450 4d2-like | cytochrome P450 4d2-like	XM_017930373.1 | XM_017930374.1
Late pre-hatching care vs Early pre-hatching care	uncharacterized protein LOC108559597	108559597	249.240850510536	-6.53727404391469	1.178009375299	-5.54942446214011	2.86611552214471E-08	0.000126109082974367	uncharacterized LOC108559597	NA	NA	NA	PF05903	PPPDE putative peptidase domain	XP_049811752.1 ESX-1 secretion-associated protein EspK-like isoform X1 [Schistocerca nitens]	137	0.000007	XP_017772417.1	uncharacterized protein LOC108559597	XM_017916928.1
Late pre-hatching care vs Early pre-hatching care	uncharacterized protein LOC108567301	108567301	101.978980301567	-5.89257460400421	1.2984448271461	-4.53817865866178	5.67421788810859E-06	0.0083221862358926	uncharacterized LOC108567301	NA	NA	NA	NA	NA	QYL02208.1 attacin 2 [Lasioderma serricorne]	123	0.00006	XP_017783162.1	uncharacterized protein LOC108567301	XM_017927673.1
Late pre-hatching care vs Early pre-hatching care	double-headed protease inhibitor, submandibular gland-like	108560463	2880.75016489373	8.70978408313564	2.03009691614028	4.29032920245754	1.78408452990882E-05	0.0116794025095137	double-headed protease inhibitor, submandibular gland-like	XP_066948306.1 four-domain proteases inhibitor-like isoform X1 [Macrobrachium rosenbergii]	53.9	0.0000018	PF00050; PF00050	Kazal-type serine protease inhibitor domain; Kazal-type serine protease inhibitor domain				XP_017773507.1	double-headed protease inhibitor, submandibular gland-like	XM_017918018.1
Late pre-hatching care vs Early pre-hatching care	hexamerin-like	108563098	1999.75603425254	-6.50893106786517	1.52838360625326	-4.25870248884795	2.0561691359723E-05	0.0116794025095137	hexamerin-like	XP_065172960.1 uncharacterized protein [Dalotia coriaria]	1036	0	PF00372; PF03723; PF03722	Hemocyanin, copper containing domain; Hemocyanin, ig-like domain; Hemocyanin, all-alpha domain				XP_017777166.1	hexamerin-like	XM_017921677.1
Late pre-hatching care vs Early pre-hatching care	peritrophin-1-like	108557847	562.47993977096	-6.85188343488328	1.71514103535688	-3.9949387797474	6.4710972053899E-05	0.0172562592143731	cuticular protein analogous to peritrophins 3-A1	XP_065156613.1 protein obstructor-E [Dalotia coriaria]	444	8.21E-158	PF01607; PF01607; PF01607	Chitin binding Peritrophin-A domain; Chitin binding Peritrophin-A domain; Chitin binding Peritrophin-A domain				XP_017770021.1	peritrophin-1-like	XM_017914532.1
Late pre-hatching care vs Early pre-hatching care	putative polyketide hydroxylase	108567626	27.3876994250749	6.20354446362628	1.59499945344271	3.88937090243905	0.000100504415094061	0.02105806792447	putative polyketide hydroxylase	NA	NA	NA	NA	NA				XP_017783699.1	putative polyketide hydroxylase	XM_017928210.1
Post-hatching care vs Late pre-hatching care	alanine--glyoxylate aminotransferase 2, mitochondrial	108565425	1666.81649598822	-1.73752864251321	0.272783789451877	-6.36961839266382	1.89499093928106E-10	1.70189136256832E-06	alanine--glyoxylate aminotransferase 2, mitochondrial	XP_049819194.1 alanine--glyoxylate aminotransferase 2, mitochondrial [Aethina tumida]	691	2.18E-247	PF00202	Aminotransferase class-III				XP_017780357.1	alanine--glyoxylate aminotransferase 2, mitochondrial	XM_017924868.1
Post-hatching care vs Late pre-hatching care	gastric triacylglycerol lipase-like	108558220	567877.859968341	-3.35463061220741	0.539051563393201	-6.22320913251937	4.87087409624819E-10	2.18726601292025E-06	gastric triacylglycerol lipase-like	XP_044254645.1 gastric triacylglycerol lipase-like [Tribolium madens]	366	3.63E-122	PF04083	Partial alpha/beta-hydrolase lipase region				XP_017770544.1	gastric triacylglycerol lipase-like	XM_017915055.1
Post-hatching care vs Late pre-hatching care	ATP-binding cassette sub-family G member 4 isoform X1	108560072	1425.67200942673	-2.56804858768169	0.43578534712619	-5.89292091764173	3.79428022122427E-09	1.13588102222717E-05	ABC transporter expressed in trachea	XP_044256037.1 ATP-binding cassette sub-family G member 4 [Tribolium madens]	1003	0	PF01061; PF00005 | PF00005; PF01061	ABC-2 type transporter; ABC transporter | ABC transporter; ABC-2 type transporter				XP_017772998.1 | XP_017772999.1	ATP-binding cassette sub-family G member 4 isoform X1 | ATP-binding cassette sub-family G member 4 isoform X1	XM_017917509.1 | XM_017917510.1
Post-hatching care vs Late pre-hatching care	glycine cleavage system H protein	108569982	6803.75779103975	-1.7735755172029	0.308164077166163	-5.75529611858873	8.64900500226265E-09	1.94191784813302E-05	glycine cleavage system H protein, mitochondrial	XP_065162015.1 glycine cleavage system H protein, mitochondrial [Dalotia coriaria]	233	7.33E-77	PF01597	Glycine cleavage H-protein				XP_017787269.1	glycine cleavage system H protein	XM_017931780.1
Post-hatching care vs Late pre-hatching care	A-kinase anchor protein 10, mitochondrial isoform X1	108562108	1074.1636384761	-1.39057671742721	0.273565024951292	-5.08316703743397	3.71192993192595E-07	0.000576605910573562	A-kinase anchoring protein pkaap	XP_022918327.1 A-kinase anchor protein 10, mitochondrial [Onthophagus taurus]	632	7.92E-222	PF00615; PF00615 | PF00615; PF00615	Regulator of G protein signaling domain; Regulator of G protein signaling domain | Regulator of G protein signaling domain; Regulator of G protein signaling domain				XP_017775802.1 | XP_017775803.1	A-kinase anchor protein 10, mitochondrial isoform X1 | A-kinase anchor protein 10, mitochondrial isoform X1	XM_017920313.1 | XM_017920314.1
Post-hatching care vs Late pre-hatching care	cytochrome P450 9e2-like isoform X1	108563208	424.203891479105	-1.67981900995511	0.33092569508198	-5.07612142217898	3.85217176644179E-07	0.000576605910573562	cytochrome P450 9e2-like	XP_065160363.1 LOW QUALITY PROTEIN: uncharacterized protein [Dalotia coriaria]	533	6.16E-177	PF00067 | PF00067	Cytochrome P450 | Cytochrome P450				XP_017777319.1 | XP_017777324.1	cytochrome P450 9e2-like isoform X1 | cytochrome P450 9e2-like isoform X1	XM_017921830.1 | XM_017921835.1
Post-hatching care vs Late pre-hatching care	chymotrypsin-1	108559551	18.4667857313534	5.63527787671839	1.20071464805625	4.69326986710868	2.68872423710248E-06	0.00344963319620248	chymotrypsin-1	XP_065162219.1 LOW QUALITY PROTEIN: transmembrane protease serine 9-like [Dalotia coriaria]	306	3.79E-97	PF00089	Trypsin				XP_017772357.1	chymotrypsin-1	XM_017916868.1
Post-hatching care vs Late pre-hatching care	peritrophin-1-like	108557847	562.47993977096	7.80462270404229	1.81705241086141	4.29521056046058	1.74527607053943E-05	0.0111150523835123	cuticular protein analogous to peritrophins 3-A1	XP_065156613.1 protein obstructor-E [Dalotia coriaria]	444	8.21E-158	PF01607; PF01607; PF01607	Chitin binding Peritrophin-A domain; Chitin binding Peritrophin-A domain; Chitin binding Peritrophin-A domain				XP_017770021.1	peritrophin-1-like	XM_017914532.1
Post-hatching care vs Late pre-hatching care	vg1	108564206	5320599.55963083	-1.99005665599308	0.465492372546734	-4.27516490787028	1.90995869539376E-05	0.0111150523835123	vitellogenin-like	XP_065166390.1 LOW QUALITY PROTEIN: vitellogenin-like [Dalotia coriaria]	2033	0	PF00094; PF01347; PF09172	von Willebrand factor type D domain; Lipoprotein amino terminal region; Vitellinogen, open beta-sheet				XP_017778650.1	vitellogenin-like	XM_017923161.1
Post-hatching care vs Late pre-hatching care	vg2	108565867	3062886.38140234	-1.79825270349153	0.490583949284831	-3.66553513646952	0.000246821919014576	0.0346360571042173	vitellogenin-like	XP_065166461.1 vitellogenin-like [Dalotia coriaria]	2061	0	PF00094; PF09172; PF01347	von Willebrand factor type D domain; Vitellinogen, open beta-sheet; Lipoprotein amino terminal region				XP_017781017.1	vitellogenin-like	XM_017925528.1

## Sheet: head_candidate_genes
Table 4.3. List of head candidate genes discussed in the article Columns include contrast (between subsequent phases), Gene description in article figures; NCBI Gene IDs, Results from differential expression analysis identified using DESeq2 v1.46.0 (Base mean (average expression level of the gene across all samples in the dataset), log2 fold change (magnitude and direction of change in gene expre…
contrast	figure.gene.description	GENEID	baseMean	log2FoldChange	lfcSE	stat	pvalue	padj	gene.description	blastp.top.hit	bitscore	evalue	pfam.accession	pfam.description	anno.blastp.hit	anno.blastp.hit.bitscore	anno.blastp.hit.evalue	protein.accession	protein.description	transcripts.accession
Late pre-hatching care vs Early pre-hatching care	akt	108559424	603.560005436472	0.159112618075808	0.0989633695888667	1.60779305248826	0.107880510555022	0.799375489217266	AKT serine/threonine protein kinase	XP_063910748.1 RAC serine/threonine-protein kinase [Zophobas morio]	865	2.71E-315	PF00069; PF00169; PF00433 | PF00169; PF00433; PF00069	Protein kinase domain; PH domain; Protein kinase C terminal domain | PH domain; Protein kinase C terminal domain; Protein kinase domain				XP_017772201.1 | XP_017772202.1	RAC serine/threonine-protein kinase isoform X1 | RAC serine/threonine-protein kinase isoform X1	XM_017916712.1 | XM_017916713.1
Post-hatching care vs Late pre-hatching care	akt	108559424	603.560005436472	0.0437661991355516	0.104556479856759	0.418589064929412	0.675516482643981	0.98911264122964	AKT serine/threonine protein kinase	XP_063910748.1 RAC serine/threonine-protein kinase [Zophobas morio]	865	2.71E-315	PF00069; PF00169; PF00433 | PF00169; PF00433; PF00069	Protein kinase domain; PH domain; Protein kinase C terminal domain | PH domain; Protein kinase C terminal domain; Protein kinase domain				XP_017772201.1 | XP_017772202.1	RAC serine/threonine-protein kinase isoform X1 | RAC serine/threonine-protein kinase isoform X1	XM_017916712.1 | XM_017916713.1
Early pre-hatching care vs Solitary	akt	108559424	603.560005436472	-0.701724492513042	0.0982689063157285	-7.14085989985956	9.27488482771108E-13	9.43204259840285E-11	AKT serine/threonine protein kinase	XP_063910748.1 RAC serine/threonine-protein kinase [Zophobas morio]	865	2.71E-315	PF00069; PF00169; PF00433 | PF00169; PF00433; PF00069	Protein kinase domain; PH domain; Protein kinase C terminal domain | PH domain; Protein kinase C terminal domain; Protein kinase domain				XP_017772201.1 | XP_017772202.1	RAC serine/threonine-protein kinase isoform X1 | RAC serine/threonine-protein kinase isoform X1	XM_017916712.1 | XM_017916713.1
Late pre-hatching care vs Early pre-hatching care	clys2	108559252	89.1930936694479	4.52846318315856	1.23506515128152	3.66657838127793	0.000245817595419753	0.0964219518033982	lysozyme c-1-like	XP_031356443.1 lysozyme C-1-like [Photinus pyralis]	151	2.27E-44	PF00062	C-type lysozyme/alpha-lactalbumin family				XP_017771952.1	lysozyme c-1-like	XM_017916463.1
Post-hatching care vs Late pre-hatching care	clys2	108559252	89.1930936694479	1.90636131110418	1.26178444326854	1.51084547069381	0.130827826563838	0.792778093353425	lysozyme c-1-like	XP_031356443.1 lysozyme C-1-like [Photinus pyralis]	151	2.27E-44	PF00062	C-type lysozyme/alpha-lactalbumin family				XP_017771952.1	lysozyme c-1-like	XM_017916463.1
Early pre-hatching care vs Solitary	clys2	108559252	89.1930936694479	0.171706825139106	1.29165742351094	0.132935267520376	0.894244574970467	0.950037547581799	lysozyme c-1-like	XP_031356443.1 lysozyme C-1-like [Photinus pyralis]	151	2.27E-44	PF00062	C-type lysozyme/alpha-lactalbumin family				XP_017771952.1	lysozyme c-1-like	XM_017916463.1
Late pre-hatching care vs Early pre-hatching care	clys4	108566479	54.8183188313143	1.13473118565009	0.219332433058077	5.17356767455192	2.29665884871032E-07	0.00126121020676927	lysozyme	XP_065162160.1 uncharacterized protein [Dalotia coriaria]	228	7.72E-72	PF00062 | PF00062	C-type lysozyme/alpha-lactalbumin family | C-type lysozyme/alpha-lactalbumin family	XP_031356443.1 lysozyme C-1-like [Photinus pyralis]	511	1E-60	XP_017781869.1 | XP_017781870.1	lysozyme C-like | lysozyme C-like	XM_017926380.1 | XM_017926381.1
Post-hatching care vs Late pre-hatching care	clys4	108566479	54.8183188313143	-0.295194475427137	0.221387275911904	-1.33338501145207	0.182405488571518	0.849599203593135	lysozyme	XP_065162160.1 uncharacterized protein [Dalotia coriaria]	228	7.72E-72	PF00062 | PF00062	C-type lysozyme/alpha-lactalbumin family | C-type lysozyme/alpha-lactalbumin family	XP_031356443.1 lysozyme C-1-like [Photinus pyralis]	511	1E-60	XP_017781869.1 | XP_017781870.1	lysozyme C-like | lysozyme C-like	XM_017926380.1 | XM_017926381.1
Early pre-hatching care vs Solitary	clys4	108566479	54.8183188313143	-0.194452885379855	0.232361001912559	-0.836856803763612	0.402673063439038	0.641747324449568	lysozyme	XP_065162160.1 uncharacterized protein [Dalotia coriaria]	228	7.72E-72	PF00062 | PF00062	C-type lysozyme/alpha-lactalbumin family | C-type lysozyme/alpha-lactalbumin family	XP_031356443.1 lysozyme C-1-like [Photinus pyralis]	511	1E-60	XP_017781869.1 | XP_017781870.1	lysozyme C-like | lysozyme C-like	XM_017926380.1 | XM_017926381.1
Late pre-hatching care vs Early pre-hatching care	cyp15a1	108561482	1894.59131523662	-0.736482289781907	1.58423443883017	-0.464882135958198	0.642015864014935	0.982013766441667	methyl farnesoate epoxidase-like	XP_044256244.1 methyl farnesoate epoxidase-like isoform X1 [Tribolium madens]	657	7.76E-234	PF00067	Cytochrome P450				XP_017774921.1	methyl farnesoate epoxidase-like	XM_017919432.1
Post-hatching care vs Late pre-hatching care	cyp15a1	108561482	1894.59131523662	-0.0854498098648199	1.68036988250344	-0.0508517861183725	0.959443624869517	0.999843916760873	methyl farnesoate epoxidase-like	XP_044256244.1 methyl farnesoate epoxidase-like isoform X1 [Tribolium madens]	657	7.76E-234	PF00067	Cytochrome P450				XP_017774921.1	methyl farnesoate epoxidase-like	XM_017919432.1
Early pre-hatching care vs Solitary	cyp15a1	108561482	1894.59131523662	3.13857156266227	1.58457615680398	1.9807009900948	0.0476248156754314	0.167059517905865	methyl farnesoate epoxidase-like	XP_044256244.1 methyl farnesoate epoxidase-like isoform X1 [Tribolium madens]	657	7.76E-234	PF00067	Cytochrome P450				XP_017774921.1	methyl farnesoate epoxidase-like	XM_017919432.1
Late pre-hatching care vs Early pre-hatching care	foxo	108568043	288.502159886689	-0.00530496193241138	0.166123196012444	-0.0319339024275334	0.974524762191845	0.998850073125165	forkhead box protein O-like	XP_063911804.1 forkhead box protein O-like isoform X1 [Zophobas morio]	476	1.79E-164	PF16676 | PF16676	Transactivation domain of FOXO protein family | Transactivation domain of FOXO protein family				XP_017784433.1 | XP_017784518.1	forkhead box protein O-like isoform X1 | forkhead box protein O-like isoform X1	XM_017928944.1 | XM_017929029.1
Post-hatching care vs Late pre-hatching care	foxo	108568043	288.502159886689	-0.196081735188775	0.17735156940617	-1.10561037517356	0.268895197174178	0.905695674533548	forkhead box protein O-like	XP_063911804.1 forkhead box protein O-like isoform X1 [Zophobas morio]	476	1.79E-164	PF16676 | PF16676	Transactivation domain of FOXO protein family | Transactivation domain of FOXO protein family				XP_017784433.1 | XP_017784518.1	forkhead box protein O-like isoform X1 | forkhead box protein O-like isoform X1	XM_017928944.1 | XM_017929029.1
Early pre-hatching care vs Solitary	foxo	108568043	288.502159886689	-0.843007452602706	0.164440886986919	-5.12650757393302	2.95166187841629E-07	8.59896615667004E-06	forkhead box protein O-like	XP_063911804.1 forkhead box protein O-like isoform X1 [Zophobas morio]	476	1.79E-164	PF16676 | PF16676	Transactivation domain of FOXO protein family | Transactivation domain of FOXO protein family				XP_017784433.1 | XP_017784518.1	forkhead box protein O-like isoform X1 | forkhead box protein O-like isoform X1	XM_017928944.1 | XM_017929029.1
Late pre-hatching care vs Early pre-hatching care	ilr	108559780	1661.73297935636	-0.0319739527562869	0.0956933313528286	-0.334129372488837	0.738281936481364	0.988080374478236	insulin-like receptor	XP_031335788.1 insulin-like receptor [Photinus pyralis]	1582	0	PF01030; PF01030; PF00757; PF07714 | PF01030; PF01030; PF00757; PF07714	Receptor L domain; Receptor L domain; Furin-like cysteine rich region; Protein tyrosine and serine/threonine kinase | Receptor L domain; Receptor L domain; Furin-like cysteine rich region; Protein tyrosine and serine/threonine kinase				XP_017772615.1 | XP_017772616.1	insulin-like receptor | insulin-like receptor	XM_017917126.1 | XM_017917127.1
Post-hatching care vs Late pre-hatching care	ilr	108559780	1661.73297935636	0.0936111095492565	0.101504067929046	0.922239979728627	0.356403413467582	0.939150357513065	insulin-like receptor	XP_031335788.1 insulin-like receptor [Photinus pyralis]	1582	0	PF01030; PF01030; PF00757; PF07714 | PF01030; PF01030; PF00757; PF07714	Receptor L domain; Receptor L domain; Furin-like cysteine rich region; Protein tyrosine and serine/threonine kinase | Receptor L domain; Receptor L domain; Furin-like cysteine rich region; Protein tyrosine and serine/threonine kinase				XP_017772615.1 | XP_017772616.1	insulin-like receptor | insulin-like receptor	XM_017917126.1 | XM_017917127.1
Early pre-hatching care vs Solitary	ilr	108559780	1661.73297935636	-0.291936084718166	0.0956390348466654	-3.05247836499204	0.00226960091180804	0.0162602914640494	insulin-like receptor	XP_031335788.1 insulin-like receptor [Photinus pyralis]	1582	0	PF01030; PF01030; PF00757; PF07714 | PF01030; PF01030; PF00757; PF07714	Receptor L domain; Receptor L domain; Furin-like cysteine rich region; Protein tyrosine and serine/threonine kinase | Receptor L domain; Receptor L domain; Furin-like cysteine rich region; Protein tyrosine and serine/threonine kinase				XP_017772615.1 | XP_017772616.1	insulin-like receptor | insulin-like receptor	XM_017917126.1 | XM_017917127.1
Late pre-hatching care vs Early pre-hatching care	ilys3	108569559	1774.01852129591	-0.317930889297949	0.316859099593758	-1.0033825435519	0.315676323362153	0.926036830862105	uncharacterized LOC108569559	XP_044758968.1 uncharacterized protein LOC123316802 [Coccinella septempunctata]	135	2.83E-38	PF05497	Destabilase				XP_017786636.1	uncharacterized protein LOC108569559	XM_017931147.1
Post-hatching care vs Late pre-hatching care	ilys3	108569559	1774.01852129591	-0.600510131323219	0.336454489554143	-1.78481830371469	0.0742907934256854	0.719020210261938	uncharacterized LOC108569559	XP_044758968.1 uncharacterized protein LOC123316802 [Coccinella septempunctata]	135	2.83E-38	PF05497	Destabilase				XP_017786636.1	uncharacterized protein LOC108569559	XM_017931147.1
Early pre-hatching care vs Solitary	ilys3	108569559	1774.01852129591	-0.352295687264995	0.316761792297945	-1.11217860181075	0.26606136634926	0.504341040147381	uncharacterized LOC108569559	XP_044758968.1 uncharacterized protein LOC123316802 [Coccinella septempunctata]	135	2.83E-38	PF05497	Destabilase				XP_017786636.1	uncharacterized protein LOC108569559	XM_017931147.1
Late pre-hatching care vs Early pre-hatching care	jhamt	108559401	4265.95270509883	-0.51127448957385	1.885871909952	-0.27110774961745	0.786308161379905	0.988782062793164	juvenile hormone acid O-methyltransferase-like	XP_065159002.1 juvenile hormone acid O-methyltransferase-like [Dalotia coriaria]	342	1.75E-116	PF08241	Methyltransferase domain				XP_017772157.1	juvenile hormone acid O-methyltransferase-like	XM_017916668.1
Post-hatching care vs Late pre-hatching care	jhamt	108559401	4265.95270509883	0.305798394479048	2.00027215695207	0.15287839378068	0.87849417486651	0.998152813555236	juvenile hormone acid O-methyltransferase-like	XP_065159002.1 juvenile hormone acid O-methyltransferase-like [Dalotia coriaria]	342	1.75E-116	PF08241	Methyltransferase domain				XP_017772157.1	juvenile hormone acid O-methyltransferase-like	XM_017916668.1
Early pre-hatching care vs Solitary	jhamt	108559401	4265.95270509883	2.65282771914397	1.88596850434235	1.40661294875072	0.15954219130697	0.368046659407691	juvenile hormone acid O-methyltransferase-like	XP_065159002.1 juvenile hormone acid O-methyltransferase-like [Dalotia coriaria]	342	1.75E-116	PF08241	Methyltransferase domain				XP_017772157.1	juvenile hormone acid O-methyltransferase-like	XM_017916668.1
Late pre-hatching care vs Early pre-hatching care	jhe	108567338	4397.59499734175	0.327157208010889	0.267283331177433	1.22400901907987	0.220948825211408	0.883821990002942	juvenile hormone esterase	XP_031343464.1 venom carboxylesterase-6-like isoform X2 [Photinus pyralis]	606	5.67E-210	PF00135 | PF00135 | PF00135	Carboxylesterase family | Carboxylesterase family | Carboxylesterase family				XP_017783231.1 | XP_017783232.1 | XP_017783233.1	venom carboxylesterase-6-like isoform X1 | venom carboxylesterase-6-like isoform X1 | venom carboxylesterase-6-like isoform X1	XM_017927742.1 | XM_017927743.1 | XM_017927744.1
Post-hatching care vs Late pre-hatching care	jhe	108567338	4397.59499734175	-0.57721561980301	0.283547023913486	-2.03569627300735	0.0417808635797962	0.617738394927866	juvenile hormone esterase	XP_031343464.1 venom carboxylesterase-6-like isoform X2 [Photinus pyralis]	606	5.67E-210	PF00135 | PF00135 | PF00135	Carboxylesterase family | Carboxylesterase family | Carboxylesterase family				XP_017783231.1 | XP_017783232.1 | XP_017783233.1	venom carboxylesterase-6-like isoform X1 | venom carboxylesterase-6-like isoform X1 | venom carboxylesterase-6-like isoform X1	XM_017927742.1 | XM_017927743.1 | XM_017927744.1
Early pre-hatching care vs Solitary	jhe	108567338	4397.59499734175	0.912138756138019	0.267515988502106	3.40966071316084	0.000650437422308462	0.00592400913237899	juvenile hormone esterase	XP_031343464.1 venom carboxylesterase-6-like isoform X2 [Photinus pyralis]	606	5.67E-210	PF00135 | PF00135 | PF00135	Carboxylesterase family | Carboxylesterase family | Carboxylesterase family				XP_017783231.1 | XP_017783232.1 | XP_017783233.1	venom carboxylesterase-6-like isoform X1 | venom carboxylesterase-6-like isoform X1 | venom carboxylesterase-6-like isoform X1	XM_017927742.1 | XM_017927743.1 | XM_017927744.1
Late pre-hatching care vs Early pre-hatching care	jheh	108561631	3366.02696622592	-0.302659566498713	0.291197601160287	-1.03936146895701	0.298636656862124	0.920792144751928	juvenile hormone epoxide hydrolase 1-like	XP_063920252.1 juvenile hormone epoxide hydrolase 1-like [Zophobas morio]	543	6.7E-190	PF06441	Epoxide hydrolase N terminus				XP_017775148.1	juvenile hormone epoxide hydrolase 1-like	XM_017919659.1
Post-hatching care vs Late pre-hatching care	jheh	108561631	3366.02696622592	-0.169901839060071	0.308946024596631	-0.549940201631984	0.582360389216851	0.987046937464301	juvenile hormone epoxide hydrolase 1-like	XP_063920252.1 juvenile hormone epoxide hydrolase 1-like [Zophobas morio]	543	6.7E-190	PF06441	Epoxide hydrolase N terminus				XP_017775148.1	juvenile hormone epoxide hydrolase 1-like	XM_017919659.1
Early pre-hatching care vs Solitary	jheh	108561631	3366.02696622592	0.654439331170237	0.291308924568132	2.24654748267822	0.0246689617247423	0.104327765353425	juvenile hormone epoxide hydrolase 1-like	XP_063920252.1 juvenile hormone epoxide hydrolase 1-like [Zophobas morio]	543	6.7E-190	PF06441	Epoxide hydrolase N terminus				XP_017775148.1	juvenile hormone epoxide hydrolase 1-like	XM_017919659.1
Late pre-hatching care vs Early pre-hatching care	kr-h1	108562898	228.437964827161	-0.0921435861217943	0.322594705562307	-0.285632667037052	0.775159480670355	0.988080374478236	Kruppel-homolog 1	XP_031343194.1 Krueppel homolog 1-like isoform X1 [Photinus pyralis]	289	4.38E-88	PF00096; PF00096; PF00096; PF00096; PF00096; PF00096; PF13894; PF13894 | PF13894; PF13894; PF00096; PF00096; PF00096; PF00096; PF00096; PF00096	Zinc finger, C2H2 type; Zinc finger, C2H2 type; Zinc finger, C2H2 type; Zinc finger, C2H2 type; Zinc finger, C2H2 type; Zinc finger, C2H2 type; C2H2-type zinc finger; C2H2-type zinc finger | C2H2-type zinc finger; C2H2-type zinc finger; Zinc finger, C2H2 type; Zinc finger, C2H2 type; Zinc finger, C2H2 type; Zinc finger, C2H2 type; Zinc finger, C2H2 type; Zinc finger, C2H2 type				XP_017776885.1 | XP_017776886.1	Krueppel homolog 1-like isoform X1 | Krueppel homolog 1-like isoform X1	XM_017921396.1 | XM_017921397.1
Post-hatching care vs Late pre-hatching care	kr-h1	108562898	228.437964827161	0.0402271178116565	0.342414049176895	0.117480920856944	0.906478962290836	0.998152813555236	Kruppel-homolog 1	XP_031343194.1 Krueppel homolog 1-like isoform X1 [Photinus pyralis]	289	4.38E-88	PF00096; PF00096; PF00096; PF00096; PF00096; PF00096; PF13894; PF13894 | PF13894; PF13894; PF00096; PF00096; PF00096; PF00096; PF00096; PF00096	Zinc finger, C2H2 type; Zinc finger, C2H2 type; Zinc finger, C2H2 type; Zinc finger, C2H2 type; Zinc finger, C2H2 type; Zinc finger, C2H2 type; C2H2-type zinc finger; C2H2-type zinc finger | C2H2-type zinc finger; C2H2-type zinc finger; Zinc finger, C2H2 type; Zinc finger, C2H2 type; Zinc finger, C2H2 type; Zinc finger, C2H2 type; Zinc finger, C2H2 type; Zinc finger, C2H2 type				XP_017776885.1 | XP_017776886.1	Krueppel homolog 1-like isoform X1 | Krueppel homolog 1-like isoform X1	XM_017921396.1 | XM_017921397.1
Early pre-hatching care vs Solitary	kr-h1	108562898	228.437964827161	0.245405874164073	0.323519940098753	0.758549454754361	0.448122118568509	0.679514735363515	Kruppel-homolog 1	XP_031343194.1 Krueppel homolog 1-like isoform X1 [Photinus pyralis]	289	4.38E-88	PF00096; PF00096; PF00096; PF00096; PF00096; PF00096; PF13894; PF13894 | PF13894; PF13894; PF00096; PF00096; PF00096; PF00096; PF00096; PF00096	Zinc finger, C2H2 type; Zinc finger, C2H2 type; Zinc finger, C2H2 type; Zinc finger, C2H2 type; Zinc finger, C2H2 type; Zinc finger, C2H2 type; C2H2-type zinc finger; C2H2-type zinc finger | C2H2-type zinc finger; C2H2-type zinc finger; Zinc finger, C2H2 type; Zinc finger, C2H2 type; Zinc finger, C2H2 type; Zinc finger, C2H2 type; Zinc finger, C2H2 type; Zinc finger, C2H2 type				XP_017776885.1 | XP_017776886.1	Krueppel homolog 1-like isoform X1 | Krueppel homolog 1-like isoform X1	XM_017921396.1 | XM_017921397.1
Late pre-hatching care vs Early pre-hatching care	met	108562705	212.345080749937	0.270901493978509	0.226912541611854	1.19385862083331	0.232533276213187	0.889135537239866	methoprene-tolerant	XP_065162212.1 basic helix-loop-helix ARNT-like protein 1 isoform X2 [Dalotia coriaria]	420	1.76E-141	PF14598; PF00989	PAS domain; PAS fold				XP_017776600.1	circadian locomoter output cycles protein kaput-like	XM_017921111.1
Post-hatching care vs Late pre-hatching care	met	108562705	212.345080749937	0.23016759020217	0.239111336896281	0.962595890223348	0.335750360789639	0.933007516829675	methoprene-tolerant	XP_065162212.1 basic helix-loop-helix ARNT-like protein 1 isoform X2 [Dalotia coriaria]	420	1.76E-141	PF14598; PF00989	PAS domain; PAS fold				XP_017776600.1	circadian locomoter output cycles protein kaput-like	XM_017921111.1
Early pre-hatching care vs Solitary	met	108562705	212.345080749937	-0.718532961080676	0.226357493260497	-3.17432814231501	0.0015018379800143	0.0116900684156606	methoprene-tolerant	XP_065162212.1 basic helix-loop-helix ARNT-like protein 1 isoform X2 [Dalotia coriaria]	420	1.76E-141	PF14598; PF00989	PAS domain; PAS fold				XP_017776600.1	circadian locomoter output cycles protein kaput-like	XM_017921111.1
Late pre-hatching care vs Early pre-hatching care	npfr	108564901	109.96555179831	-0.918599725065127	0.39483387813744	-2.32654738088449	0.0199893678980244	0.559312828863094	neuropeptide F receptor-like	XP_031358802.1 neuropeptide F receptor isoform X1 [Photinus pyralis]	495	6.75E-173	PF00001	7 transmembrane receptor (rhodopsin family)				XP_017779589.1	neuropeptide F receptor-like	XM_017924100.1
Post-hatching care vs Late pre-hatching care	npfr	108564901	109.96555179831	-0.404542016352416	0.425906367048829	-0.949837916618973	0.342194616459306	0.934766425243723	neuropeptide F receptor-like	XP_031358802.1 neuropeptide F receptor isoform X1 [Photinus pyralis]	495	6.75E-173	PF00001	7 transmembrane receptor (rhodopsin family)				XP_017779589.1	neuropeptide F receptor-like	XM_017924100.1
Early pre-hatching care vs Solitary	npfr	108564901	109.96555179831	-0.521467040970433	0.390601570129802	-1.33503570095006	0.181864662108944	0.400043978358209	neuropeptide F receptor-like	XP_031358802.1 neuropeptide F receptor isoform X1 [Photinus pyralis]	495	6.75E-173	PF00001	7 transmembrane receptor (rhodopsin family)				XP_017779589.1	neuropeptide F receptor-like	XM_017924100.1
Late pre-hatching care vs Early pre-hatching care	PGRP-SC.1	108561580	230.083926014454	5.78126397785171	1.37567505956449	4.20249239648347	2.6399211850089E-05	0.0263584130681388	peptidoglycan-recognition protein SC2-like	XP_046831405.1 peptidoglycan recognition protein 3-like [Vespa crabro]	234	2.83E-73	PF01510	N-acetylmuramoyl-L-alanine amidase				XP_017775070.1	peptidoglycan-recognition protein SC2-like	XM_017919581.1
Post-hatching care vs Late pre-hatching care	PGRP-SC.1	108561580	230.083926014454	3.5704136132389	1.35237359512648	2.64010893595196	0.00828793819930801	0.352815601717054	peptidoglycan-recognition protein SC2-like	XP_046831405.1 peptidoglycan recognition protein 3-like [Vespa crabro]	234	2.83E-73	PF01510	N-acetylmuramoyl-L-alanine amidase				XP_017775070.1	peptidoglycan-recognition protein SC2-like	XM_017919581.1
Early pre-hatching care vs Solitary	PGRP-SC.1	108561580	230.083926014454	-2.10271212549394	1.40083914837622	-1.50103752306701	0.133345856620879	0.327710347564804	peptidoglycan-recognition protein SC2-like	XP_046831405.1 peptidoglycan recognition protein 3-like [Vespa crabro]	234	2.83E-73	PF01510	N-acetylmuramoyl-L-alanine amidase				XP_017775070.1	peptidoglycan-recognition protein SC2-like	XM_017919581.1
Late pre-hatching care vs Early pre-hatching care	PGRP-SC.5	108569068	28.6036816613928	0.418497104944627	0.43040392333039	0.972335711315942	0.330883563375149	0.929085216385456	peptidoglycan-recognition protein SC2-like	XP_046831405.1 peptidoglycan recognition protein 3-like [Vespa crabro]	226	6.26E-70	PF01510	N-acetylmuramoyl-L-alanine amidase				XP_017785949.1	peptidoglycan-recognition protein SC2-like	XM_017930460.1
Post-hatching care vs Late pre-hatching care	PGRP-SC.5	108569068	28.6036816613928	0.551547935989428	0.4469150208489	1.23412261897526	0.217157216193075	0.876945094291983	peptidoglycan-recognition protein SC2-like	XP_046831405.1 peptidoglycan recognition protein 3-like [Vespa crabro]	226	6.26E-70	PF01510	N-acetylmuramoyl-L-alanine amidase				XP_017785949.1	peptidoglycan-recognition protein SC2-like	XM_017930460.1
Early pre-hatching care vs Solitary	PGRP-SC.5	108569068	28.6036816613928	1.38900325225055	0.46937209101088	2.95927959683133	0.00308359189914296	0.020600419603581	peptidoglycan-recognition protein SC2-like	XP_046831405.1 peptidoglycan recognition protein 3-like [Vespa crabro]	226	6.26E-70	PF01510	N-acetylmuramoyl-L-alanine amidase				XP_017785949.1	peptidoglycan-recognition protein SC2-like	XM_017930460.1
Late pre-hatching care vs Early pre-hatching care	snpf	108562743	133.352639820468	-0.483389232490358	0.273755937121398	-1.76576711933008	0.0774349269772888	0.758677235115229	short neuropeptide F precursor	XP_065169531.1 short neuropeptide F [Dalotia coriaria]	91.3	2.67E-23	NA	NA				XP_017776651.1	short neuropeptide F	XM_017921162.1
Post-hatching care vs Late pre-hatching care	snpf	108562743	133.352639820468	0.0970214706721268	0.292174703964106	0.332066634639411	0.739838943659788	0.989175901920421	short neuropeptide F precursor	XP_065169531.1 short neuropeptide F [Dalotia coriaria]	91.3	2.67E-23	NA	NA				XP_017776651.1	short neuropeptide F	XM_017921162.1
Early pre-hatching care vs Solitary	snpf	108562743	133.352639820468	0.121549344040759	0.273286264814916	0.444769312219475	0.656486473609209	0.8239208469133	short neuropeptide F precursor	XP_065169531.1 short neuropeptide F [Dalotia coriaria]	91.3	2.67E-23	NA	NA				XP_017776651.1	short neuropeptide F	XM_017921162.1
Late pre-hatching care vs Early pre-hatching care	tai	108564162	2009.64658632395	0.0486685333651054	0.081888835518925	0.594324404013021	0.552295159272277	0.970678759932918	basic helix-loop-helix family member taiman	XP_031345190.1 LOW QUALITY PROTEIN: nuclear receptor coactivator 3 [Photinus pyralis]	1335	0	PF14598; PF00010 | PF14598; PF00010 | PF14598; PF00010 | PF00010; PF14598 | PF00010; PF14598 | PF14598; PF00010	PAS domain; Helix-loop-helix DNA-binding domain | PAS domain; Helix-loop-helix DNA-binding domain | PAS domain; Helix-loop-helix DNA-binding domain | Helix-loop-helix DNA-binding domain; PAS domain | Helix-loop-helix DNA-binding domain; PAS domain | PAS domain; Helix-loop-helix DNA-binding domain				XP_017778590.1 | XP_017778591.1 | XP_017778592.1 | XP_017778593.1 | XP_017778594.1 | XP_017778595.1	nuclear receptor coactivator 1-like isoform X1 | nuclear receptor coactivator 1-like isoform X1 | nuclear receptor coactivator 1-like isoform X1 | nuclear receptor coactivator 1-like isoform X1 | nuclear receptor coactivator 1-like isoform X1 | nuclear receptor coactivator 1-like isoform X1	XM_017923101.1 | XM_017923102.1 | XM_017923103.1 | XM_017923104.1 | XM_017923105.1 | XM_017923106.1
Post-hatching care vs Late pre-hatching care	tai	108564162	2009.64658632395	0.0542787899343059	0.0868262808497388	0.625142403925381	0.531877599436647	0.97988466489658	basic helix-loop-helix family member taiman	XP_031345190.1 LOW QUALITY PROTEIN: nuclear receptor coactivator 3 [Photinus pyralis]	1335	0	PF14598; PF00010 | PF14598; PF00010 | PF14598; PF00010 | PF00010; PF14598 | PF00010; PF14598 | PF14598; PF00010	PAS domain; Helix-loop-helix DNA-binding domain | PAS domain; Helix-loop-helix DNA-binding domain | PAS domain; Helix-loop-helix DNA-binding domain | Helix-loop-helix DNA-binding domain; PAS domain | Helix-loop-helix DNA-binding domain; PAS domain | PAS domain; Helix-loop-helix DNA-binding domain				XP_017778590.1 | XP_017778591.1 | XP_017778592.1 | XP_017778593.1 | XP_017778594.1 | XP_017778595.1	nuclear receptor coactivator 1-like isoform X1 | nuclear receptor coactivator 1-like isoform X1 | nuclear receptor coactivator 1-like isoform X1 | nuclear receptor coactivator 1-like isoform X1 | nuclear receptor coactivator 1-like isoform X1 | nuclear receptor coactivator 1-like isoform X1	XM_017923101.1 | XM_017923102.1 | XM_017923103.1 | XM_017923104.1 | XM_017923105.1 | XM_017923106.1
Early pre-hatching care vs Solitary	tai	108564162	2009.64658632395	-0.226098020907442	0.0819660059573854	-2.75843647944724	0.00580785914142833	0.034001981316795	basic helix-loop-helix family member taiman	XP_031345190.1 LOW QUALITY PROTEIN: nuclear receptor coactivator 3 [Photinus pyralis]	1335	0	PF14598; PF00010 | PF14598; PF00010 | PF14598; PF00010 | PF00010; PF14598 | PF00010; PF14598 | PF14598; PF00010	PAS domain; Helix-loop-helix DNA-binding domain | PAS domain; Helix-loop-helix DNA-binding domain | PAS domain; Helix-loop-helix DNA-binding domain | Helix-loop-helix DNA-binding domain; PAS domain | Helix-loop-helix DNA-binding domain; PAS domain | PAS domain; Helix-loop-helix DNA-binding domain				XP_017778590.1 | XP_017778591.1 | XP_017778592.1 | XP_017778593.1 | XP_017778594.1 | XP_017778595.1	nuclear receptor coactivator 1-like isoform X1 | nuclear receptor coactivator 1-like isoform X1 | nuclear receptor coactivator 1-like isoform X1 | nuclear receptor coactivator 1-like isoform X1 | nuclear receptor coactivator 1-like isoform X1 | nuclear receptor coactivator 1-like isoform X1	XM_017923101.1 | XM_017923102.1 | XM_017923103.1 | XM_017923104.1 | XM_017923105.1 | XM_017923106.1
Late pre-hatching care vs Early pre-hatching care	takeout	108560804	2391.25238896397	0.367585462122984	0.301219863614765	1.22032278254098	0.222342536543085	0.883821990002942	protein takeout-like	XP_019867783.1 protein takeout [Aethina tumida]	188	8.48E-57	PF06585	Haemolymph juvenile hormone binding protein (JHBP)				XP_017773977.1	protein takeout-like	XM_017918488.1
Post-hatching care vs Late pre-hatching care	takeout	108560804	2391.25238896397	-0.480268719052044	0.319540316740838	-1.50299882015065	0.132839348242401	0.795949024411504	protein takeout-like	XP_019867783.1 protein takeout [Aethina tumida]	188	8.48E-57	PF06585	Haemolymph juvenile hormone binding protein (JHBP)				XP_017773977.1	protein takeout-like	XM_017918488.1
Early pre-hatching care vs Solitary	takeout	108560804	2391.25238896397	1.27422006262864	0.301767986544181	4.22251570559518	2.4159055857844E-05	0.000381782605016836	protein takeout-like	XP_019867783.1 protein takeout [Aethina tumida]	188	8.48E-57	PF06585	Haemolymph juvenile hormone binding protein (JHBP)				XP_017773977.1	protein takeout-like	XM_017918488.1
Late pre-hatching care vs Early pre-hatching care	thau3	108569647	294.267862436728	-0.846336925634025	0.52766650839691	-1.60392390300696	0.108730827278945	0.80082574288534	pathogenesis-related protein 5-like	XP_050309813.1 uncharacterized protein LOC126745836 [Anthonomus grandis grandis]	207	2.28E-64	PF00314	Thaumatin family				XP_017786768.1	pathogenesis-related protein 5-like	XM_017931279.1
Post-hatching care vs Late pre-hatching care	thau3	108569647	294.267862436728	-2.90420061447601	0.569155069570494	-5.10265263325798	3.34925424710836E-07	0.000365735989110576	pathogenesis-related protein 5-like	XP_050309813.1 uncharacterized protein LOC126745836 [Anthonomus grandis grandis]	207	2.28E-64	PF00314	Thaumatin family				XP_017786768.1	pathogenesis-related protein 5-like	XM_017931279.1
Early pre-hatching care vs Solitary	thau3	108569647	294.267862436728	2.2134056815175	0.530047831963067	4.17586026777999	2.9686201349165E-05	0.000450959266138146	pathogenesis-related protein 5-like	XP_050309813.1 uncharacterized protein LOC126745836 [Anthonomus grandis grandis]	207	2.28E-64	PF00314	Thaumatin family				XP_017786768.1	pathogenesis-related protein 5-like	XM_017931279.1
Late pre-hatching care vs Early pre-hatching care	thau4	108569648	109.988295085042	2.44461874422726	1.00719987241517	2.42714361983118	0.015218230118683	0.5142825273646	pathogenesis-related protein 5-like	XP_065163141.1 LOW QUALITY PROTEIN: uncharacterized protein [Dalotia coriaria]	282	4.64E-94	PF00314	Thaumatin family				XP_017786769.1	pathogenesis-related protein 5-like	XM_017931280.1
Post-hatching care vs Late pre-hatching care	thau4	108569648	109.988295085042	2.39869960716613	1.05335421195649	2.27720132500426	0.0227742060579044	0.515928465098285	pathogenesis-related protein 5-like	XP_065163141.1 LOW QUALITY PROTEIN: uncharacterized protein [Dalotia coriaria]	282	4.64E-94	PF00314	Thaumatin family				XP_017786769.1	pathogenesis-related protein 5-like	XM_017931280.1
Early pre-hatching care vs Solitary	thau4	108569648	109.988295085042	0.658375142242021	1.03128395996828	0.638403357172616	0.523211146139249	0.734837342461301	pathogenesis-related protein 5-like	XP_065163141.1 LOW QUALITY PROTEIN: uncharacterized protein [Dalotia coriaria]	282	4.64E-94	PF00314	Thaumatin family				XP_017786769.1	pathogenesis-related protein 5-like	XM_017931280.1
Late pre-hatching care vs Early pre-hatching care	vg1	108564206	1184541.61354616	-0.827600327482476	0.362914317184747	-2.28042898363024	0.0225822582534213	0.566412055115699	vitellogenin-like	XP_065166390.1 LOW QUALITY PROTEIN: vitellogenin-like [Dalotia coriaria]	2033	0	PF00094; PF01347; PF09172	von Willebrand factor type D domain; Lipoprotein amino terminal region; Vitellinogen, open beta-sheet				XP_017778650.1	vitellogenin-like	XM_017923161.1
Post-hatching care vs Late pre-hatching care	vg1	108564206	1184541.61354616	-2.81158828664577	0.384938554597903	-7.30399242440832	2.79352113240043E-13	7.67031064928847E-10	vitellogenin-like	XP_065166390.1 LOW QUALITY PROTEIN: vitellogenin-like [Dalotia coriaria]	2033	0	PF00094; PF01347; PF09172	von Willebrand factor type D domain; Lipoprotein amino terminal region; Vitellinogen, open beta-sheet				XP_017778650.1	vitellogenin-like	XM_017923161.1
Early pre-hatching care vs Solitary	vg1	108564206	1184541.61354616	-1.99471281674167	0.362913238906399	-5.49639032941461	3.87643982524849E-08	1.40976617883126E-06	vitellogenin-like	XP_065166390.1 LOW QUALITY PROTEIN: vitellogenin-like [Dalotia coriaria]	2033	0	PF00094; PF01347; PF09172	von Willebrand factor type D domain; Lipoprotein amino terminal region; Vitellinogen, open beta-sheet				XP_017778650.1	vitellogenin-like	XM_017923161.1
Late pre-hatching care vs Early pre-hatching care	vg2	108565867	674938.781037578	-0.941688574636376	0.303096929899617	-3.10688918871021	0.00189067255082838	0.230226914520676	vitellogenin-like	XP_065166461.1 vitellogenin-like [Dalotia coriaria]	2061	0	PF00094; PF09172; PF01347	von Willebrand factor type D domain; Vitellinogen, open beta-sheet; Lipoprotein amino terminal region				XP_017781017.1	vitellogenin-like	XM_017925528.1
Post-hatching care vs Late pre-hatching care	vg2	108565867	674938.781037578	-2.71894991559211	0.321499055480051	-8.45710078846815	2.74106993425169E-17	3.01051710878863E-13	vitellogenin-like	XP_065166461.1 vitellogenin-like [Dalotia coriaria]	2061	0	PF00094; PF09172; PF01347	von Willebrand factor type D domain; Vitellinogen, open beta-sheet; Lipoprotein amino terminal region				XP_017781017.1	vitellogenin-like	XM_017925528.1
Early pre-hatching care vs Solitary	vg2	108565867	674938.781037578	-1.47092293841836	0.303095220142687	-4.85300605442046	1.2160397684659E-06	2.97455785680645E-05	vitellogenin-like	XP_065166461.1 vitellogenin-like [Dalotia coriaria]	2061	0	PF00094; PF09172; PF01347	von Willebrand factor type D domain; Vitellinogen, open beta-sheet; Lipoprotein amino terminal region				XP_017781017.1	vitellogenin-like	XM_017925528.1
Late pre-hatching care vs Early pre-hatching care	vgr	108558983	183.314498558293	-0.164885128661836	0.250405700665904	-0.658471944621696	0.510234918922463	0.962285265917922	Putative vitellogenin receptor yl	XP_065166985.1 vitellogenin receptor Yl-like [Dalotia coriaria]	1684	0	PF00058; PF00058; PF07645; PF00057; PF00057; PF00057; PF00057; PF00057; PF00057; PF00057; PF00057; PF00057; PF00057; PF00057; PF00057; PF12662	Low-density lipoprotein receptor repeat class B; Low-density lipoprotein receptor repeat class B; Calcium-binding EGF domain; Low-density lipoprotein receptor domain class A; Low-density lipoprotein receptor domain class A; Low-density lipoprotein receptor domain class A; Low-density lipoprotein receptor domain class A; Low-density lipoprotein receptor domain class A; Low-density lipoprotein rece…				XP_017771582.1	putative vitellogenin receptor	XM_017916093.1
Post-hatching care vs Late pre-hatching care	vgr	108558983	183.314498558293	0.287954773559093	0.265330405691408	1.08526865893387	0.277802682685883	0.912684432175846	Putative vitellogenin receptor yl	XP_065166985.1 vitellogenin receptor Yl-like [Dalotia coriaria]	1684	0	PF00058; PF00058; PF07645; PF00057; PF00057; PF00057; PF00057; PF00057; PF00057; PF00057; PF00057; PF00057; PF00057; PF00057; PF00057; PF12662	Low-density lipoprotein receptor repeat class B; Low-density lipoprotein receptor repeat class B; Calcium-binding EGF domain; Low-density lipoprotein receptor domain class A; Low-density lipoprotein receptor domain class A; Low-density lipoprotein receptor domain class A; Low-density lipoprotein receptor domain class A; Low-density lipoprotein receptor domain class A; Low-density lipoprotein rece…				XP_017771582.1	putative vitellogenin receptor	XM_017916093.1
Early pre-hatching care vs Solitary	vgr	108558983	183.314498558293	-0.26665866302097	0.249829263582024	-1.0673636034372	0.285807677188422	0.52721291880424	Putative vitellogenin receptor yl	XP_065166985.1 vitellogenin receptor Yl-like [Dalotia coriaria]	1684	0	PF00058; PF00058; PF07645; PF00057; PF00057; PF00057; PF00057; PF00057; PF00057; PF00057; PF00057; PF00057; PF00057; PF00057; PF00057; PF12662	Low-density lipoprotein receptor repeat class B; Low-density lipoprotein receptor repeat class B; Calcium-binding EGF domain; Low-density lipoprotein receptor domain class A; Low-density lipoprotein receptor domain class A; Low-density lipoprotein receptor domain class A; Low-density lipoprotein receptor domain class A; Low-density lipoprotein receptor domain class A; Low-density lipoprotein rece…				XP_017771582.1	putative vitellogenin receptor	XM_017916093.1

## Sheet: fat_body_candidate_genes
Table 4.4. List of fat body candidate genes discussed in the article Columns include contrast (between subsequent phases), Gene description in article figures; NCBI Gene IDs, Results from differential expression analysis identified using DESeq2 v1.46.0 (Base mean (average expression level of the gene across all samples in the dataset), log2 fold change (magnitude and direction of change in gene e…
contrast	figure.gene.description	GENEID	baseMean	log2FoldChange	lfcSE	stat	pvalue	padj	gene.description	blastp.top.hit	bitscore	evalue	pfam.accession	pfam.description	anno.blastp.hit	anno.blastp.hit.bitscore	anno.blastp.hit.evalue	protein.accession	protein.description	transcripts.accession
Early pre-hatching care vs Solitary	akt	108559424	818.53974782722	-1.28644484686513	0.168256844766172	-7.64572073518267	2.07778179193981E-14	1.51711855881394E-12	AKT serine/threonine protein kinase	XP_063910748.1 RAC serine/threonine-protein kinase [Zophobas morio]	865	2.71E-315	PF00069; PF00169; PF00433 | PF00169; PF00433; PF00069	Protein kinase domain; PH domain; Protein kinase C terminal domain | PH domain; Protein kinase C terminal domain; Protein kinase domain				XP_017772201.1 | XP_017772202.1	RAC serine/threonine-protein kinase isoform X1 | RAC serine/threonine-protein kinase isoform X1	XM_017916712.1 | XM_017916713.1
Late pre-hatching care vs Early pre-hatching care	akt	108559424	818.53974782722	0.18945966005756	0.168601408740405	1.12371338693421	0.261134635411841	0.726473251299999	AKT serine/threonine protein kinase	XP_063910748.1 RAC serine/threonine-protein kinase [Zophobas morio]	865	2.71E-315	PF00069; PF00169; PF00433 | PF00169; PF00433; PF00069	Protein kinase domain; PH domain; Protein kinase C terminal domain | PH domain; Protein kinase C terminal domain; Protein kinase domain				XP_017772201.1 | XP_017772202.1	RAC serine/threonine-protein kinase isoform X1 | RAC serine/threonine-protein kinase isoform X1	XM_017916712.1 | XM_017916713.1
Post-hatching care vs Late pre-hatching care	akt	108559424	818.53974782722	-0.475891831831528	0.178261220670977	-2.6696318472423	0.007593445409662	0.152533762724529	AKT serine/threonine protein kinase	XP_063910748.1 RAC serine/threonine-protein kinase [Zophobas morio]	865	2.71E-315	PF00069; PF00169; PF00433 | PF00169; PF00433; PF00069	Protein kinase domain; PH domain; Protein kinase C terminal domain | PH domain; Protein kinase C terminal domain; Protein kinase domain				XP_017772201.1 | XP_017772202.1	RAC serine/threonine-protein kinase isoform X1 | RAC serine/threonine-protein kinase isoform X1	XM_017916712.1 | XM_017916713.1
Early pre-hatching care vs Solitary	clys2	108559252	29.3317408060624	4.92732124232671	1.74062066345186	2.83078406788257	0.00464340575265459	0.0148038434734082	lysozyme c-1-like	XP_031356443.1 lysozyme C-1-like [Photinus pyralis]	151	2.27E-44	PF00062	C-type lysozyme/alpha-lactalbumin family				XP_017771952.1	lysozyme c-1-like	XM_017916463.1
Late pre-hatching care vs Early pre-hatching care	clys2	108559252	29.3317408060624	0.272020850216279	1.5027502949867	0.181015336429321	0.856355538141261	0.973845542448442	lysozyme c-1-like	XP_031356443.1 lysozyme C-1-like [Photinus pyralis]	151	2.27E-44	PF00062	C-type lysozyme/alpha-lactalbumin family				XP_017771952.1	lysozyme c-1-like	XM_017916463.1
Post-hatching care vs Late pre-hatching care	clys2	108559252	29.3317408060624	1.89216325053802	1.5869870245632	1.19229913115314	0.233143975093464	0.568676273849647	lysozyme c-1-like	XP_031356443.1 lysozyme C-1-like [Photinus pyralis]	151	2.27E-44	PF00062	C-type lysozyme/alpha-lactalbumin family				XP_017771952.1	lysozyme c-1-like	XM_017916463.1
Early pre-hatching care vs Solitary	cyp15a1	108561482	39.279061416542	-2.7196467898586	1.11996671437899	-2.4283282305998	NA	NA	methyl farnesoate epoxidase-like	XP_044256244.1 methyl farnesoate epoxidase-like isoform X1 [Tribolium madens]	657	7.76E-234	PF00067	Cytochrome P450				XP_017774921.1	methyl farnesoate epoxidase-like	XM_017919432.1
Late pre-hatching care vs Early pre-hatching care	cyp15a1	108561482	39.279061416542	0.628930408168996	1.1322965920185	0.555446702394313	NA	NA	methyl farnesoate epoxidase-like	XP_044256244.1 methyl farnesoate epoxidase-like isoform X1 [Tribolium madens]	657	7.76E-234	PF00067	Cytochrome P450				XP_017774921.1	methyl farnesoate epoxidase-like	XM_017919432.1
Post-hatching care vs Late pre-hatching care	cyp15a1	108561482	39.279061416542	3.7443080425874	1.16720924329366	3.20791500247344	NA	NA	methyl farnesoate epoxidase-like	XP_044256244.1 methyl farnesoate epoxidase-like isoform X1 [Tribolium madens]	657	7.76E-234	PF00067	Cytochrome P450				XP_017774921.1	methyl farnesoate epoxidase-like	XM_017919432.1
Early pre-hatching care vs Solitary	foxo	108568043	699.955594587363	-0.757160086478812	0.197053000612566	-3.84241845658313	0.000121827895945617	0.000689002728896468	forkhead box protein O-like	XP_063911804.1 forkhead box protein O-like isoform X1 [Zophobas morio]	476	1.79E-164	PF16676 | PF16676	Transactivation domain of FOXO protein family | Transactivation domain of FOXO protein family				XP_017784433.1 | XP_017784518.1	forkhead box protein O-like isoform X1 | forkhead box protein O-like isoform X1	XM_017928944.1 | XM_017929029.1
Late pre-hatching care vs Early pre-hatching care	foxo	108568043	699.955594587363	0.187457061650427	0.196776139568902	0.952641219921829	0.340771884794991	0.776566744497556	forkhead box protein O-like	XP_063911804.1 forkhead box protein O-like isoform X1 [Zophobas morio]	476	1.79E-164	PF16676 | PF16676	Transactivation domain of FOXO protein family | Transactivation domain of FOXO protein family				XP_017784433.1 | XP_017784518.1	forkhead box protein O-like isoform X1 | forkhead box protein O-like isoform X1	XM_017928944.1 | XM_017929029.1
Post-hatching care vs Late pre-hatching care	foxo	108568043	699.955594587363	-0.422758620370756	0.208171091514167	-2.03082290291006	0.0422729628482598	0.287803111046976	forkhead box protein O-like	XP_063911804.1 forkhead box protein O-like isoform X1 [Zophobas morio]	476	1.79E-164	PF16676 | PF16676	Transactivation domain of FOXO protein family | Transactivation domain of FOXO protein family				XP_017784433.1 | XP_017784518.1	forkhead box protein O-like isoform X1 | forkhead box protein O-like isoform X1	XM_017928944.1 | XM_017929029.1
Early pre-hatching care vs Solitary	ilr	108559780	494.867391160267	-1.39190183391593	0.222085227215748	-6.26742197743637	3.67074440371226E-10	9.87034595501193E-09	insulin-like receptor	XP_031335788.1 insulin-like receptor [Photinus pyralis]	1582	0	PF01030; PF01030; PF00757; PF07714 | PF01030; PF01030; PF00757; PF07714	Receptor L domain; Receptor L domain; Furin-like cysteine rich region; Protein tyrosine and serine/threonine kinase | Receptor L domain; Receptor L domain; Furin-like cysteine rich region; Protein tyrosine and serine/threonine kinase				XP_017772615.1 | XP_017772616.1	insulin-like receptor | insulin-like receptor	XM_017917126.1 | XM_017917127.1
Late pre-hatching care vs Early pre-hatching care	ilr	108559780	494.867391160267	0.220794671384963	0.222651013775287	0.991662546876173	0.321362166954875	0.771247023720498	insulin-like receptor	XP_031335788.1 insulin-like receptor [Photinus pyralis]	1582	0	PF01030; PF01030; PF00757; PF07714 | PF01030; PF01030; PF00757; PF07714	Receptor L domain; Receptor L domain; Furin-like cysteine rich region; Protein tyrosine and serine/threonine kinase | Receptor L domain; Receptor L domain; Furin-like cysteine rich region; Protein tyrosine and serine/threonine kinase				XP_017772615.1 | XP_017772616.1	insulin-like receptor | insulin-like receptor	XM_017917126.1 | XM_017917127.1
Post-hatching care vs Late pre-hatching care	ilr	108559780	494.867391160267	0.0589936912384578	0.2345965648389	0.251468691704712	0.80145176502173	0.929860814060143	insulin-like receptor	XP_031335788.1 insulin-like receptor [Photinus pyralis]	1582	0	PF01030; PF01030; PF00757; PF07714 | PF01030; PF01030; PF00757; PF07714	Receptor L domain; Receptor L domain; Furin-like cysteine rich region; Protein tyrosine and serine/threonine kinase | Receptor L domain; Receptor L domain; Furin-like cysteine rich region; Protein tyrosine and serine/threonine kinase				XP_017772615.1 | XP_017772616.1	insulin-like receptor | insulin-like receptor	XM_017917126.1 | XM_017917127.1
Early pre-hatching care vs Solitary	ilys3	108569559	8195.66987558199	-0.166425064445556	0.397244956867667	-0.418948212100265	0.675253981009719	0.771068786198129	uncharacterized LOC108569559	XP_044758968.1 uncharacterized protein LOC123316802 [Coccinella septempunctata]	135	2.83E-38	PF05497	Destabilase				XP_017786636.1	uncharacterized protein LOC108569559	XM_017931147.1
Late pre-hatching care vs Early pre-hatching care	ilys3	108569559	8195.66987558199	-0.121933981003657	0.397217391117611	-0.306970398905706	0.75886590339811	0.948717140205053	uncharacterized LOC108569559	XP_044758968.1 uncharacterized protein LOC123316802 [Coccinella septempunctata]	135	2.83E-38	PF05497	Destabilase				XP_017786636.1	uncharacterized protein LOC108569559	XM_017931147.1
Post-hatching care vs Late pre-hatching care	ilys3	108569559	8195.66987558199	-0.825231613344362	0.4213239379321	-1.95866301211054	0.0501522648504484	0.304391967754496	uncharacterized LOC108569559	XP_044758968.1 uncharacterized protein LOC123316802 [Coccinella septempunctata]	135	2.83E-38	PF05497	Destabilase				XP_017786636.1	uncharacterized protein LOC108569559	XM_017931147.1
Early pre-hatching care vs Solitary	jhamt	108559401	27.4667817504911	-2.16005974590368	1.04147652278781	-2.07403594669774	NA	NA	juvenile hormone acid O-methyltransferase-like	XP_065159002.1 juvenile hormone acid O-methyltransferase-like [Dalotia coriaria]	342	1.75E-116	PF08241	Methyltransferase domain				XP_017772157.1	juvenile hormone acid O-methyltransferase-like	XM_017916668.1
Late pre-hatching care vs Early pre-hatching care	jhamt	108559401	27.4667817504911	0.970813423894764	1.04577988853246	0.928315254997972	NA	NA	juvenile hormone acid O-methyltransferase-like	XP_065159002.1 juvenile hormone acid O-methyltransferase-like [Dalotia coriaria]	342	1.75E-116	PF08241	Methyltransferase domain				XP_017772157.1	juvenile hormone acid O-methyltransferase-like	XM_017916668.1
Post-hatching care vs Late pre-hatching care	jhamt	108559401	27.4667817504911	2.80088733344267	1.07298295272031	2.61037449508555	NA	NA	juvenile hormone acid O-methyltransferase-like	XP_065159002.1 juvenile hormone acid O-methyltransferase-like [Dalotia coriaria]	342	1.75E-116	PF08241	Methyltransferase domain				XP_017772157.1	juvenile hormone acid O-methyltransferase-like	XM_017916668.1
Early pre-hatching care vs Solitary	jhe	108567338	367.124979905699	-3.37526806686611	0.788196716135516	-4.28226608633293	1.84999567321811E-05	0.000135189675680812	juvenile hormone esterase	XP_031343464.1 venom carboxylesterase-6-like isoform X2 [Photinus pyralis]	606	5.67E-210	PF00135 | PF00135 | PF00135	Carboxylesterase family | Carboxylesterase family | Carboxylesterase family				XP_017783231.1 | XP_017783232.1 | XP_017783233.1	venom carboxylesterase-6-like isoform X1 | venom carboxylesterase-6-like isoform X1 | venom carboxylesterase-6-like isoform X1	XM_017927742.1 | XM_017927743.1 | XM_017927744.1
Late pre-hatching care vs Early pre-hatching care	jhe	108567338	367.124979905699	0.465358483055847	0.789810570842735	0.589202652174312	0.55572533824013	0.88321888685446	juvenile hormone esterase	XP_031343464.1 venom carboxylesterase-6-like isoform X2 [Photinus pyralis]	606	5.67E-210	PF00135 | PF00135 | PF00135	Carboxylesterase family | Carboxylesterase family | Carboxylesterase family				XP_017783231.1 | XP_017783232.1 | XP_017783233.1	venom carboxylesterase-6-like isoform X1 | venom carboxylesterase-6-like isoform X1 | venom carboxylesterase-6-like isoform X1	XM_017927742.1 | XM_017927743.1 | XM_017927744.1
Post-hatching care vs Late pre-hatching care	jhe	108567338	367.124979905699	1.07529372016827	0.835268089095579	1.28736358326892	0.197967591125861	0.530097476416625	juvenile hormone esterase	XP_031343464.1 venom carboxylesterase-6-like isoform X2 [Photinus pyralis]	606	5.67E-210	PF00135 | PF00135 | PF00135	Carboxylesterase family | Carboxylesterase family | Carboxylesterase family				XP_017783231.1 | XP_017783232.1 | XP_017783233.1	venom carboxylesterase-6-like isoform X1 | venom carboxylesterase-6-like isoform X1 | venom carboxylesterase-6-like isoform X1	XM_017927742.1 | XM_017927743.1 | XM_017927744.1
Early pre-hatching care vs Solitary	jheh	108561631	7689.67440405601	2.22704977726328	0.64671788410086	3.44361866590342	0.000573984645248802	0.00256465477561169	juvenile hormone epoxide hydrolase 1-like	XP_063920252.1 juvenile hormone epoxide hydrolase 1-like [Zophobas morio]	543	6.7E-190	PF06441	Epoxide hydrolase N terminus				XP_017775148.1	juvenile hormone epoxide hydrolase 1-like	XM_017919659.1
Late pre-hatching care vs Early pre-hatching care	jheh	108561631	7689.67440405601	-1.19492020460388	0.646587054159411	-1.84804226579718	0.0645962287452847	0.479668628619268	juvenile hormone epoxide hydrolase 1-like	XP_063920252.1 juvenile hormone epoxide hydrolase 1-like [Zophobas morio]	543	6.7E-190	PF06441	Epoxide hydrolase N terminus				XP_017775148.1	juvenile hormone epoxide hydrolase 1-like	XM_017919659.1
Post-hatching care vs Late pre-hatching care	jheh	108561631	7689.67440405601	-0.0442946736916517	0.685816776041124	-0.0645867456718435	0.948503038096398	0.983320533896312	juvenile hormone epoxide hydrolase 1-like	XP_063920252.1 juvenile hormone epoxide hydrolase 1-like [Zophobas morio]	543	6.7E-190	PF06441	Epoxide hydrolase N terminus				XP_017775148.1	juvenile hormone epoxide hydrolase 1-like	XM_017919659.1
Early pre-hatching care vs Solitary	kr-h1	108562898	173.355546781319	-0.216558905005418	0.368075878647332	-0.588353971472583	0.556294726015676	0.670885314132777	Kruppel-homolog 1	XP_031343194.1 Krueppel homolog 1-like isoform X1 [Photinus pyralis]	289	4.38E-88	PF00096; PF00096; PF00096; PF00096; PF00096; PF00096; PF13894; PF13894 | PF13894; PF13894; PF00096; PF00096; PF00096; PF00096; PF00096; PF00096	Zinc finger, C2H2 type; Zinc finger, C2H2 type; Zinc finger, C2H2 type; Zinc finger, C2H2 type; Zinc finger, C2H2 type; Zinc finger, C2H2 type; C2H2-type zinc finger; C2H2-type zinc finger | C2H2-type zinc finger; C2H2-type zinc finger; Zinc finger, C2H2 type; Zinc finger, C2H2 type; Zinc finger, C2H2 type; Zinc finger, C2H2 type; Zinc finger, C2H2 type; Zinc finger, C2H2 type				XP_017776885.1 | XP_017776886.1	Krueppel homolog 1-like isoform X1 | Krueppel homolog 1-like isoform X1	XM_017921396.1 | XM_017921397.1
Late pre-hatching care vs Early pre-hatching care	kr-h1	108562898	173.355546781319	0.156932667037108	0.365961704156461	0.428822647983991	0.668052295701575	0.921604597845531	Kruppel-homolog 1	XP_031343194.1 Krueppel homolog 1-like isoform X1 [Photinus pyralis]	289	4.38E-88	PF00096; PF00096; PF00096; PF00096; PF00096; PF00096; PF13894; PF13894 | PF13894; PF13894; PF00096; PF00096; PF00096; PF00096; PF00096; PF00096	Zinc finger, C2H2 type; Zinc finger, C2H2 type; Zinc finger, C2H2 type; Zinc finger, C2H2 type; Zinc finger, C2H2 type; Zinc finger, C2H2 type; C2H2-type zinc finger; C2H2-type zinc finger | C2H2-type zinc finger; C2H2-type zinc finger; Zinc finger, C2H2 type; Zinc finger, C2H2 type; Zinc finger, C2H2 type; Zinc finger, C2H2 type; Zinc finger, C2H2 type; Zinc finger, C2H2 type				XP_017776885.1 | XP_017776886.1	Krueppel homolog 1-like isoform X1 | Krueppel homolog 1-like isoform X1	XM_017921396.1 | XM_017921397.1
Post-hatching care vs Late pre-hatching care	kr-h1	108562898	173.355546781319	-0.22152122183376	0.386784433379595	-0.572725277225303	0.566830719772061	0.815330634948087	Kruppel-homolog 1	XP_031343194.1 Krueppel homolog 1-like isoform X1 [Photinus pyralis]	289	4.38E-88	PF00096; PF00096; PF00096; PF00096; PF00096; PF00096; PF13894; PF13894 | PF13894; PF13894; PF00096; PF00096; PF00096; PF00096; PF00096; PF00096	Zinc finger, C2H2 type; Zinc finger, C2H2 type; Zinc finger, C2H2 type; Zinc finger, C2H2 type; Zinc finger, C2H2 type; Zinc finger, C2H2 type; C2H2-type zinc finger; C2H2-type zinc finger | C2H2-type zinc finger; C2H2-type zinc finger; Zinc finger, C2H2 type; Zinc finger, C2H2 type; Zinc finger, C2H2 type; Zinc finger, C2H2 type; Zinc finger, C2H2 type; Zinc finger, C2H2 type				XP_017776885.1 | XP_017776886.1	Krueppel homolog 1-like isoform X1 | Krueppel homolog 1-like isoform X1	XM_017921396.1 | XM_017921397.1
Early pre-hatching care vs Solitary	met	108562705	90.9545612304257	-2.49765573114993	0.569298435075718	-4.38725205843528	1.14791733385248E-05	9.0672344549948E-05	methoprene-tolerant	XP_065162212.1 basic helix-loop-helix ARNT-like protein 1 isoform X2 [Dalotia coriaria]	420	1.76E-141	PF14598; PF00989	PAS domain; PAS fold				XP_017776600.1	circadian locomoter output cycles protein kaput-like	XM_017921111.1
Late pre-hatching care vs Early pre-hatching care	met	108562705	90.9545612304257	0.0104429185607957	0.575760766477235	0.0181376001437024	0.985529082302097	0.996302460770522	methoprene-tolerant	XP_065162212.1 basic helix-loop-helix ARNT-like protein 1 isoform X2 [Dalotia coriaria]	420	1.76E-141	PF14598; PF00989	PAS domain; PAS fold				XP_017776600.1	circadian locomoter output cycles protein kaput-like	XM_017921111.1
Post-hatching care vs Late pre-hatching care	met	108562705	90.9545612304257	0.538951279085886	0.604583684162239	0.891441984301481	0.372692102575133	0.696189219182115	methoprene-tolerant	XP_065162212.1 basic helix-loop-helix ARNT-like protein 1 isoform X2 [Dalotia coriaria]	420	1.76E-141	PF14598; PF00989	PAS domain; PAS fold				XP_017776600.1	circadian locomoter output cycles protein kaput-like	XM_017921111.1
Early pre-hatching care vs Solitary	npfr	108564901	376.895447925219	-0.336643036866494	0.55283502693654	-0.608939413140943	0.542564598622582	0.659641621799027	neuropeptide F receptor-like	XP_031358802.1 neuropeptide F receptor isoform X1 [Photinus pyralis]	495	6.75E-173	PF00001	7 transmembrane receptor (rhodopsin family)				XP_017779589.1	neuropeptide F receptor-like	XM_017924100.1
Late pre-hatching care vs Early pre-hatching care	npfr	108564901	376.895447925219	-0.898712922206354	0.553253949214875	-1.6244130267515	0.104287688716853	0.549999797677443	neuropeptide F receptor-like	XP_031358802.1 neuropeptide F receptor isoform X1 [Photinus pyralis]	495	6.75E-173	PF00001	7 transmembrane receptor (rhodopsin family)				XP_017779589.1	neuropeptide F receptor-like	XM_017924100.1
Post-hatching care vs Late pre-hatching care	npfr	108564901	376.895447925219	0.0540858433029408	0.586822015239574	0.0921673725564981	0.926565060602545	0.97666228734985	neuropeptide F receptor-like	XP_031358802.1 neuropeptide F receptor isoform X1 [Photinus pyralis]	495	6.75E-173	PF00001	7 transmembrane receptor (rhodopsin family)				XP_017779589.1	neuropeptide F receptor-like	XM_017924100.1
Early pre-hatching care vs Solitary	PGRP-SC.1	108561580	79.882631544793	3.24936143586612	1.30108987433793	2.49741505176158	0.012510243489268	0.0335386557543631	peptidoglycan-recognition protein SC2-like	XP_046831405.1 peptidoglycan recognition protein 3-like [Vespa crabro]	234	2.83E-73	PF01510	N-acetylmuramoyl-L-alanine amidase				XP_017775070.1	peptidoglycan-recognition protein SC2-like	XM_017919581.1
Late pre-hatching care vs Early pre-hatching care	PGRP-SC.1	108561580	79.882631544793	0.818013648263741	1.2167057920142	0.672318364581433	0.501381040946125	0.857929902837458	peptidoglycan-recognition protein SC2-like	XP_046831405.1 peptidoglycan recognition protein 3-like [Vespa crabro]	234	2.83E-73	PF01510	N-acetylmuramoyl-L-alanine amidase				XP_017775070.1	peptidoglycan-recognition protein SC2-like	XM_017919581.1
Post-hatching care vs Late pre-hatching care	PGRP-SC.1	108561580	79.882631544793	2.28114019654078	1.2850308145295	1.77516380988575	0.0758708434005357	0.356006292884123	peptidoglycan-recognition protein SC2-like	XP_046831405.1 peptidoglycan recognition protein 3-like [Vespa crabro]	234	2.83E-73	PF01510	N-acetylmuramoyl-L-alanine amidase				XP_017775070.1	peptidoglycan-recognition protein SC2-like	XM_017919581.1
Early pre-hatching care vs Solitary	PGRP-SC.5	108569068	16.822722951859	-0.495588767211323	0.675080419431972	-0.734118118295185	0.46287675192049	0.587441657540937	peptidoglycan-recognition protein SC2-like	XP_046831405.1 peptidoglycan recognition protein 3-like [Vespa crabro]	226	6.26E-70	PF01510	N-acetylmuramoyl-L-alanine amidase				XP_017785949.1	peptidoglycan-recognition protein SC2-like	XM_017930460.1
Late pre-hatching care vs Early pre-hatching care	PGRP-SC.5	108569068	16.822722951859	0.731222393139256	0.659967355117696	1.10796751910381	0.267875843779193	0.729816540327214	peptidoglycan-recognition protein SC2-like	XP_046831405.1 peptidoglycan recognition protein 3-like [Vespa crabro]	226	6.26E-70	PF01510	N-acetylmuramoyl-L-alanine amidase				XP_017785949.1	peptidoglycan-recognition protein SC2-like	XM_017930460.1
Post-hatching care vs Late pre-hatching care	PGRP-SC.5	108569068	16.822722951859	-0.658119656404578	0.689551819516723	-0.95441653227139	0.339872841102351	0.669632959268972	peptidoglycan-recognition protein SC2-like	XP_046831405.1 peptidoglycan recognition protein 3-like [Vespa crabro]	226	6.26E-70	PF01510	N-acetylmuramoyl-L-alanine amidase				XP_017785949.1	peptidoglycan-recognition protein SC2-like	XM_017930460.1
Early pre-hatching care vs Solitary	tai	108564162	1319.06916890202	-0.495993628505624	0.132062398458642	-3.75575208609403	0.000172821706185363	0.00092442629139413	basic helix-loop-helix family member taiman	XP_031345190.1 LOW QUALITY PROTEIN: nuclear receptor coactivator 3 [Photinus pyralis]	1335	0	PF14598; PF00010 | PF14598; PF00010 | PF14598; PF00010 | PF00010; PF14598 | PF00010; PF14598 | PF14598; PF00010	PAS domain; Helix-loop-helix DNA-binding domain | PAS domain; Helix-loop-helix DNA-binding domain | PAS domain; Helix-loop-helix DNA-binding domain | Helix-loop-helix DNA-binding domain; PAS domain | Helix-loop-helix DNA-binding domain; PAS domain | PAS domain; Helix-loop-helix DNA-binding domain				XP_017778590.1 | XP_017778591.1 | XP_017778592.1 | XP_017778593.1 | XP_017778594.1 | XP_017778595.1	nuclear receptor coactivator 1-like isoform X1 | nuclear receptor coactivator 1-like isoform X1 | nuclear receptor coactivator 1-like isoform X1 | nuclear receptor coactivator 1-like isoform X1 | nuclear receptor coactivator 1-like isoform X1 | nuclear receptor coactivator 1-like isoform X1	XM_017923101.1 | XM_017923102.1 | XM_017923103.1 | XM_017923104.1 | XM_017923105.1 | XM_017923106.1
Late pre-hatching care vs Early pre-hatching care	tai	108564162	1319.06916890202	0.268958037263642	0.131483333210459	2.04556753085301	0.0407989387277001	0.403620796474452	basic helix-loop-helix family member taiman	XP_031345190.1 LOW QUALITY PROTEIN: nuclear receptor coactivator 3 [Photinus pyralis]	1335	0	PF14598; PF00010 | PF14598; PF00010 | PF14598; PF00010 | PF00010; PF14598 | PF00010; PF14598 | PF14598; PF00010	PAS domain; Helix-loop-helix DNA-binding domain | PAS domain; Helix-loop-helix DNA-binding domain | PAS domain; Helix-loop-helix DNA-binding domain | Helix-loop-helix DNA-binding domain; PAS domain | Helix-loop-helix DNA-binding domain; PAS domain | PAS domain; Helix-loop-helix DNA-binding domain				XP_017778590.1 | XP_017778591.1 | XP_017778592.1 | XP_017778593.1 | XP_017778594.1 | XP_017778595.1	nuclear receptor coactivator 1-like isoform X1 | nuclear receptor coactivator 1-like isoform X1 | nuclear receptor coactivator 1-like isoform X1 | nuclear receptor coactivator 1-like isoform X1 | nuclear receptor coactivator 1-like isoform X1 | nuclear receptor coactivator 1-like isoform X1	XM_017923101.1 | XM_017923102.1 | XM_017923103.1 | XM_017923104.1 | XM_017923105.1 | XM_017923106.1
Post-hatching care vs Late pre-hatching care	tai	108564162	1319.06916890202	-0.152601799008252	0.138789268921014	-1.0995215998659	0.271540617760864	0.605357343038106	basic helix-loop-helix family member taiman	XP_031345190.1 LOW QUALITY PROTEIN: nuclear receptor coactivator 3 [Photinus pyralis]	1335	0	PF14598; PF00010 | PF14598; PF00010 | PF14598; PF00010 | PF00010; PF14598 | PF00010; PF14598 | PF14598; PF00010	PAS domain; Helix-loop-helix DNA-binding domain | PAS domain; Helix-loop-helix DNA-binding domain | PAS domain; Helix-loop-helix DNA-binding domain | Helix-loop-helix DNA-binding domain; PAS domain | Helix-loop-helix DNA-binding domain; PAS domain | PAS domain; Helix-loop-helix DNA-binding domain				XP_017778590.1 | XP_017778591.1 | XP_017778592.1 | XP_017778593.1 | XP_017778594.1 | XP_017778595.1	nuclear receptor coactivator 1-like isoform X1 | nuclear receptor coactivator 1-like isoform X1 | nuclear receptor coactivator 1-like isoform X1 | nuclear receptor coactivator 1-like isoform X1 | nuclear receptor coactivator 1-like isoform X1 | nuclear receptor coactivator 1-like isoform X1	XM_017923101.1 | XM_017923102.1 | XM_017923103.1 | XM_017923104.1 | XM_017923105.1 | XM_017923106.1
Early pre-hatching care vs Solitary	takeout	108560804	274.391080800646	-3.46933568918679	1.04412255536139	-3.3227284205023	0.000891416549215214	0.00373057410461409	protein takeout-like	XP_019867783.1 protein takeout [Aethina tumida]	188	8.48E-57	PF06585	Haemolymph juvenile hormone binding protein (JHBP)				XP_017773977.1	protein takeout-like	XM_017918488.1
Late pre-hatching care vs Early pre-hatching care	takeout	108560804	274.391080800646	1.7470816002244	1.04460865805651	1.67247474616459	0.094430743632755	0.533261409232669	protein takeout-like	XP_019867783.1 protein takeout [Aethina tumida]	188	8.48E-57	PF06585	Haemolymph juvenile hormone binding protein (JHBP)				XP_017773977.1	protein takeout-like	XM_017918488.1
Post-hatching care vs Late pre-hatching care	takeout	108560804	274.391080800646	-0.200694948852245	1.10522381958062	-0.181587607230903	0.855906375150161	0.953472482662317	protein takeout-like	XP_019867783.1 protein takeout [Aethina tumida]	188	8.48E-57	PF06585	Haemolymph juvenile hormone binding protein (JHBP)				XP_017773977.1	protein takeout-like	XM_017918488.1
Early pre-hatching care vs Solitary	thau3	108569647	1441.88546547705	1.88267614661107	0.747008600461755	2.5202871097432	0.0117259145960781	0.0318254575362277	pathogenesis-related protein 5-like	XP_050309813.1 uncharacterized protein LOC126745836 [Anthonomus grandis grandis]	207	2.28E-64	PF00314	Thaumatin family				XP_017786768.1	pathogenesis-related protein 5-like	XM_017931279.1
Late pre-hatching care vs Early pre-hatching care	thau3	108569647	1441.88546547705	-1.31509254056545	0.746647365471334	-1.7613301826027	0.0781825343572655	0.502944448489409	pathogenesis-related protein 5-like	XP_050309813.1 uncharacterized protein LOC126745836 [Anthonomus grandis grandis]	207	2.28E-64	PF00314	Thaumatin family				XP_017786768.1	pathogenesis-related protein 5-like	XM_017931279.1
Post-hatching care vs Late pre-hatching care	thau3	108569647	1441.88546547705	-1.72181273791083	0.792333041689549	-2.17309218133739	0.0297733800607556	0.254419339986342	pathogenesis-related protein 5-like	XP_050309813.1 uncharacterized protein LOC126745836 [Anthonomus grandis grandis]	207	2.28E-64	PF00314	Thaumatin family				XP_017786768.1	pathogenesis-related protein 5-like	XM_017931279.1
Early pre-hatching care vs Solitary	thau4	108569648	27.9742653363089	0.0571351333642818	0.844485935918175	0.0676567020647432	0.94605891703935	0.967851644491068	pathogenesis-related protein 5-like	XP_065163141.1 LOW QUALITY PROTEIN: uncharacterized protein [Dalotia coriaria]	282	4.64E-94	PF00314	Thaumatin family				XP_017786769.1	pathogenesis-related protein 5-like	XM_017931280.1
Late pre-hatching care vs Early pre-hatching care	thau4	108569648	27.9742653363089	0.264619606391645	0.824065167777149	0.321114902969914	0.748123316956114	0.945581853903449	pathogenesis-related protein 5-like	XP_065163141.1 LOW QUALITY PROTEIN: uncharacterized protein [Dalotia coriaria]	282	4.64E-94	PF00314	Thaumatin family				XP_017786769.1	pathogenesis-related protein 5-like	XM_017931280.1
Post-hatching care vs Late pre-hatching care	thau4	108569648	27.9742653363089	2.58847308031211	0.852245991252759	3.03723702649182	0.00238757631583375	0.0936346050987103	pathogenesis-related protein 5-like	XP_065163141.1 LOW QUALITY PROTEIN: uncharacterized protein [Dalotia coriaria]	282	4.64E-94	PF00314	Thaumatin family				XP_017786769.1	pathogenesis-related protein 5-like	XM_017931280.1
Early pre-hatching care vs Solitary	vg1	108564206	5320599.55963083	-2.22053838244699	0.438869667993549	-5.05967612799257	4.19969196938035E-07	5.23853244125068E-06	vitellogenin-like	XP_065166390.1 LOW QUALITY PROTEIN: vitellogenin-like [Dalotia coriaria]	2033	0	PF00094; PF01347; PF09172	von Willebrand factor type D domain; Lipoprotein amino terminal region; Vitellinogen, open beta-sheet				XP_017778650.1	vitellogenin-like	XM_017923161.1
Late pre-hatching care vs Early pre-hatching care	vg1	108564206	5320599.55963083	-0.694269139348238	0.438869963703048	-1.581947266316	0.113661609384186	0.56588685940787	vitellogenin-like	XP_065166390.1 LOW QUALITY PROTEIN: vitellogenin-like [Dalotia coriaria]	2033	0	PF00094; PF01347; PF09172	von Willebrand factor type D domain; Lipoprotein amino terminal region; Vitellinogen, open beta-sheet				XP_017778650.1	vitellogenin-like	XM_017923161.1
Post-hatching care vs Late pre-hatching care	vg1	108564206	5320599.55963083	-1.99005665599308	0.465492372546734	-4.27516490787028	1.90995869539376E-05	0.0111150523835123	vitellogenin-like	XP_065166390.1 LOW QUALITY PROTEIN: vitellogenin-like [Dalotia coriaria]	2033	0	PF00094; PF01347; PF09172	von Willebrand factor type D domain; Lipoprotein amino terminal region; Vitellinogen, open beta-sheet				XP_017778650.1	vitellogenin-like	XM_017923161.1
Early pre-hatching care vs Solitary	vg2	108565867	3062886.38140234	-1.43070892450017	0.462526062334851	-3.09325039388677	0.00197977016869731	0.00726320093344384	vitellogenin-like	XP_065166461.1 vitellogenin-like [Dalotia coriaria]	2061	0	PF00094; PF09172; PF01347	von Willebrand factor type D domain; Vitellinogen, open beta-sheet; Lipoprotein amino terminal region				XP_017781017.1	vitellogenin-like	XM_017925528.1
Late pre-hatching care vs Early pre-hatching care	vg2	108565867	3062886.38140234	-1.02125038268488	0.462526419927982	-2.20798280635276	0.0272454717422602	0.3520707068016	vitellogenin-like	XP_065166461.1 vitellogenin-like [Dalotia coriaria]	2061	0	PF00094; PF09172; PF01347	von Willebrand factor type D domain; Vitellinogen, open beta-sheet; Lipoprotein amino terminal region				XP_017781017.1	vitellogenin-like	XM_017925528.1
Post-hatching care vs Late pre-hatching care	vg2	108565867	3062886.38140234	-1.79825270349153	0.490583949284831	-3.66553513646952	0.000246821919014576	0.0346360571042173	vitellogenin-like	XP_065166461.1 vitellogenin-like [Dalotia coriaria]	2061	0	PF00094; PF09172; PF01347	von Willebrand factor type D domain; Vitellinogen, open beta-sheet; Lipoprotein amino terminal region				XP_017781017.1	vitellogenin-like	XM_017925528.1
Early pre-hatching care vs Solitary	vgr	108558983	1124.74969826354	-3.26767006761751	1.02950742610461	-3.17401311030997	NA	NA	Putative vitellogenin receptor yl	XP_065166985.1 vitellogenin receptor Yl-like [Dalotia coriaria]	1684	0	PF00058; PF00058; PF07645; PF00057; PF00057; PF00057; PF00057; PF00057; PF00057; PF00057; PF00057; PF00057; PF00057; PF00057; PF00057; PF12662	Low-density lipoprotein receptor repeat class B; Low-density lipoprotein receptor repeat class B; Calcium-binding EGF domain; Low-density lipoprotein receptor domain class A; Low-density lipoprotein receptor domain class A; Low-density lipoprotein receptor domain class A; Low-density lipoprotein receptor domain class A; Low-density lipoprotein receptor domain class A; Low-density lipoprotein rece…				XP_017771582.1	putative vitellogenin receptor	XM_017916093.1
Late pre-hatching care vs Early pre-hatching care	vgr	108558983	1124.74969826354	1.23813627326894	1.03014501111155	1.20190483855566	NA	NA	Putative vitellogenin receptor yl	XP_065166985.1 vitellogenin receptor Yl-like [Dalotia coriaria]	1684	0	PF00058; PF00058; PF07645; PF00057; PF00057; PF00057; PF00057; PF00057; PF00057; PF00057; PF00057; PF00057; PF00057; PF00057; PF00057; PF12662	Low-density lipoprotein receptor repeat class B; Low-density lipoprotein receptor repeat class B; Calcium-binding EGF domain; Low-density lipoprotein receptor domain class A; Low-density lipoprotein receptor domain class A; Low-density lipoprotein receptor domain class A; Low-density lipoprotein receptor domain class A; Low-density lipoprotein receptor domain class A; Low-density lipoprotein rece…				XP_017771582.1	putative vitellogenin receptor	XM_017916093.1
Post-hatching care vs Late pre-hatching care	vgr	108558983	1124.74969826354	4.45917076411575	1.08992993656583	4.0912453310217	NA	NA	Putative vitellogenin receptor yl	XP_065166985.1 vitellogenin receptor Yl-like [Dalotia coriaria]	1684	0	PF00058; PF00058; PF07645; PF00057; PF00057; PF00057; PF00057; PF00057; PF00057; PF00057; PF00057; PF00057; PF00057; PF00057; PF00057; PF12662	Low-density lipoprotein receptor repeat class B; Low-density lipoprotein receptor repeat class B; Calcium-binding EGF domain; Low-density lipoprotein receptor domain class A; Low-density lipoprotein receptor domain class A; Low-density lipoprotein receptor domain class A; Low-density lipoprotein receptor domain class A; Low-density lipoprotein receptor domain class A; Low-density lipoprotein rece…				XP_017771582.1	putative vitellogenin receptor	XM_017916093.1
