# Supplementary material for: Preparing for parenthood: molecular reprogramming precedes parenting in the burying beetle Nicrophorus vespilloides
Source: Front Zool. 2026 May 18;23:22. doi: 10.1186/s12983-026-00615-4 (PMC13188450; doi:10.1186/s12983-026-00615-4)
Supplement: Supplementary file 6 — Supplementary material 6 [file 12983_2026_615_MOESM6_ESM.ods]

## Sheet: BLASTp _results
Table 5.1: Reciprocal BLASTp Results for Homologous Proteins This table presents the results of reciprocal BLASTp analyses conducted to identify homologous proteins for genes of interest among three species: Tribolium castaneum, Drosophila melanogaster, and Nicrophorus vespilloides.
Query Species	Gene	Genename	Protein Query.ID	N. vespilloides Protein homolog	N. vespilloides Homolog	N. vespilloides Genename	Reciprocal match	Query.ID	Top BLASTp Hit in N. vespilloides	N. vespilloides Gene	Gene Function	% Identity	E-value	N. vespilloides Protein Query.ID	N. vespilloides Gene	Top BLASTp Hit	Gene	Function	% Identity	E-value
Vitellogenin regulation
Tribolium castaneum	661524	ilr 1 (Insulin-like receptor)	XP_015834746.2	XP_017772615.1	108559780	insulin-like receptor	Yes	XP_015834746.2	XP_017772615.1	108559780	LOC108559780 insulin-like receptor [ Nicrophorus vespilloides ]	56.82%	0.0	XP_017772615.1	108559780	XP_008199415.2	661524	InR Insulin-like receptor [ Tribolium castaneum (red flour beetle) ]	55.98%	0.0
Tribolium castaneum	656423	akt (serine/threonine protein kinase)	XP_008191525.1	XP_017772202.1	108559424	akt	Yes	XP_008191525.1	XP_017772202.1	108559424	LOC108559424 AKT serine/threonine protein kinase [ Nicrophorus vespilloides ]	80.60%	0.0	XP_017772202.1	108559424	XP_008191524.1	656423	Akt AKT serine/threonine protein kinase [ Tribolium castaneum (red flour beetle) ]	81.20%	0.0
Tribolium castaneum	664090	foxo (forkhead box, sub-group O)	XP_975200.2	XP_017784518.1	108568043	foxo	Yes	XP_975200.2	XP_017784518.1	108568043	LOC108568043 forkhead box protein O-like [ Nicrophorus vespilloides ]	70.45%	2e-161	XP_017784518.1	108568043	XP_975200.2	664090	foxo forkhead box, sub-group O [ Tribolium castaneum (red flour beetle) ]	66.67%	2e-149
Tribolium castaneum	657346	yl (putative vitellogenin receptor yl)	XP_015837722.1	XP_017771582.1	108558983	vg receptor	Yes	XP_015837722.1	XP_017771582.1	108558983	yl Putative vitellogenin receptor yl [ Nicrophorus vespilloides ]	53.89%	0.0	XP_017771582.1	108558983	XP_015837722.1	657346	yl Putative vitellogenin receptor yl [ Tribolium castaneum (red flour beetle) ]	53.89%	0.0
Tribolium castaneum	660042	vitellogenin	XP_971398.2	XP_017778650.1	108564206	vg1	Yes	XP_971398.2	XP_017778650.1	108564206	LOC108564206 vitellogenin-like [ Nicrophorus vespilloides ]	40.98%	0	XP_017778650.1	108564206	XP_971398.2	660042	LOC660042 vitellogenin [ Tribolium castaneum (red flour beetle) ]	41.88%	0.0
Tribolium castaneum	658755	vitellogenin	XP_970210.1	XP_017781017.1	108565867	vg2	No	XP_970210.1	XP_017781017.1	108565867	LOC108565867 vitellogenin-like [ Nicrophorus vespilloides ]	39.01%	0	XP_017781017.1	108565867	XP_971398.2	660042	LOC660042 vitellogenin [ Tribolium castaneum (red flour beetle) ]	40.88%	0.0
JH biosynthesis
Tribolium castaneum	662961	Tcjhamt (juvenile hormone acid O-methyltransferase)	NP_001120783.1	XP_017772157.1	108559401	jhamt	Yes	NP_001120783.1	XP_017772157.1	108559401	LOC108559401 juvenile hormone acid O-methyltransferase-like [ Nicrophorus vespilloides ]	55.43%	5e-106	XP_017772157.1	108559401	NP_001120783.1	662961	Tcjhamt juvenile hormone acid O-methyltransferase [ Tribolium castaneum (red flour beetle) ]	55.43%	9e-106
Tribolium castaneum	658858	cyp15a1 (cytochrome P450 15A1)	NP_001308597.1	XP_017774921.1	108561482	cyp15a1	Yes	NP_001308597.1	XP_017774921.1	108561482	LOC108561482 methyl farnesoate epoxidase-like [ Nicrophorus vespilloides ]	62.74%	0	XP_017774921.1	108561482	NP_001308597.1	658858	LOC658858 cytochrome P450 15A1 [ Tribolium castaneum (red flour beetle) ]	61.46%	0.0
Tribolium castaneum	658208	Tcjhe (juvenile hormone esterase)	NP_001180223.1	XP_017783232.1	108567338	jhe	Yes	NP_001180223.1	XP_017783232.1	108567338	Tcjhe juvenile hormone esterase [ Nicrophorus vespilloides ]	48.72%	0	XP_017783232.1	108567338	XP_015835613.1	658208	Tcjhe juvenile hormone esterase [ Tribolium castaneum (red flour beetle) ]	48.89%	0.0
Tribolium castaneum	100313955	Tcjheh-r2 (juvenile hormone epoxide hydrolase-like protein 2)	NP_001161927.1	XP_017775148.1	108561631	jheh	Yes	NP_001161927.1	XP_017775148.1	108561631	LOC108561631 juvenile hormone epoxide hydrolase 1-like [ Nicrophorus vespilloides ]	56.82%	0	XP_017775148.1	108561631	NP_001161927.1	100313955	Tcjheh-r2 juvenile hormone epoxide hydrolase-like protein 2 [ Tribolium castaneum (red flour beetle) ]	56.82%	0.0
JH signaling
Tribolium castaneum	654980	Tcmet (methoprene-tolerant)	NP_001092812.1	XP_017779282.1	108562705	met	Yes	NP_001092812.1	XP_017779282.1	108564696	LOC108564696 aryl hydrocarbon receptor nuclear translocator-like protein 1 [ Nicrophorus vespilloides ]	67.74%	2e-152	XP_017779282.1	108564696	NP_001092812.1	654980	Tcmet methoprene-tolerant [ Tribolium castaneum (red flour beetle) ]	68.06%	4e-155
Tribolium castaneum	656017	tai (basic helix-loop-helix family member taiman)	XP_008193623.1	XP_017778591.1	108564162	tai	Yes	XP_008193623.1	XP_017778591.1	108564162	LOC108564162 basic helix-loop-helix family member taiman [ Nicrophorus vespilloides ]	61.67%	0	XP_017778591.1	108564162	XP_008193627.1	656017	tai basic helix-loop-helix family member taiman [ Tribolium castaneum (red flour beetle) ]	60.83%	0.0
Tribolium castaneum	659787	kr-h1 (Kruppel-homolog 1)	NP_001129235.1	XP_017774303.1	108562898	kr-h1	Yes	NP_001129235.1	XP_017774303.1	108561041	LOC108561041 Krueppel homolog 1-like [ Nicrophorus vespilloides ]	63.70%	0	XP_017774303.1	108561041	XP_008194043.1	659787	Kr-h1 Kruppel-homolog 1 [ Tribolium castaneum (red flour beetle) ]	63.88%	0.0
Takeout
Drosophila melanogaster	43036	to (takeout)	NP_001287525.1	XP_017773977.1	108560804	takeout	Yes	NP_001287525.1	XP_017773977.1	108560804	LOC108560804 protein takeout-like [ Nicrophorus vespilloides ]	32.47%	6e-31	XP_017773977.1	108560804	NP_001287525.1	43036	to takeout [ Drosophila melanogaster (fruit fly) ]	32.47%	1e-30
